# Supplementary material for: Predicting Spatial and Temporal Gene Expression Using an Integrative Model of Transcription Factor Occupancy and Chromatin State
Source: PLoS Comput Biol. 2012 Dec 6;8(12):e1002798. doi: 10.1371/journal.pcbi.1002798 (PMC3516547; doi:10.1371/journal.pcbi.1002798)
Supplement: Dataset S1 — Quantitative TF occupancy for 8008 CRMs and 15 different ChIP experiments. (XLS) [file pcbi.1002798.s001.xls]

## Sheet: Wilczynski_Dataset_S1
conds	tin_2.4	tin_4.6	tin_6.8	bin_6.8	bin_8.10	bin_10.12	twi_2.4	twi_4.6	twi_6.8	bap_6.8	mef2_2.4	mef2_4.6	mef2_6.8	mef2_8.10	mef2_10.12
1	-0.154545	-0.170833	-0.486364	0.146667	-0.071667	-0.173333	-0.400909	-0.045000	-0.299091	0.199091	0.439167	-0.027500	-0.112500	-0.000833	2.130833
2	-0.170000	-0.356667	0.063333	0.162500	0.257500	0.428889	-0.237500	0.710000	0.207500	0.425556	0.093333	0.273750	-0.372222	-0.042500	2.000000
3	-0.255000	0.271667	0.431667	-0.198333	0.518333	1.168333	0.096667	-0.711667	0.248333	1.483333	0.736667	-0.303333	-0.060000	-0.196667	-0.131667
4	0.182000	0.302000	-0.018000	-0.004000	-0.086000	0.010000	0.464000	-0.530000	0.108000	-0.342000	0.470000	1.676000	0.820000	0.492000	0.596000
5	0.360000	0.390000	-0.326667	-0.022000	0.200000	0.664000	0.715000	0.160000	0.070000	0.471667	0.842000	1.048333	0.658333	0.531667	1.855000
6	0.224000	0.150000	-0.238000	-0.444000	0.846000	-0.590000	2.216000	1.644000	-0.292000	-0.284000	1.482000	0.610000	0.272000	0.132000	0.850000
7	0.226000	1.192000	0.330000	-0.300000	-0.064000	0.572000	0.408000	0.232000	0.744000	0.544000	0.810000	1.306000	1.678000	0.402000	-0.064000
8	0.730000	1.044000	0.140000	0.514000	-0.320000	-0.332000	0.074000	1.704000	0.462000	0.252000	0.158000	1.182000	0.958000	1.090000	1.264000
9	1.130000	2.478333	1.638333	0.115000	0.962000	-0.086000	-0.326667	2.036000	1.741667	0.056000	1.152000	2.026000	1.734000	0.854000	0.884000
10	2.225000	3.165000	0.510000	0.198000	0.428333	0.423333	1.808000	2.781667	0.402000	0.411667	0.153333	1.615000	0.513333	0.654000	0.956667
11	0.142000	1.292000	0.806000	-0.100000	-0.870000	0.224000	-0.004000	2.474000	0.076000	-0.070000	0.044000	1.588000	0.574000	0.450000	-0.120000
12	0.602000	1.278000	0.524000	-0.002000	0.228000	0.806000	1.054000	1.614000	0.928000	0.540000	0.160000	1.512000	1.116000	0.922000	0.406000
13	0.053333	0.661667	0.246667	0.700000	-0.280000	-0.256667	1.841667	1.183333	-0.090000	-0.201667	0.520000	0.360000	-0.058333	-0.098333	-0.426667
14	0.211667	0.920000	1.571667	0.561667	-0.278333	0.420000	0.896667	1.203333	1.180000	0.970000	0.255000	1.236667	1.101667	0.573333	1.096667
15	0.623333	1.573333	1.990000	0.866667	0.578333	1.053333	0.785000	0.821667	0.775000	1.021667	0.480000	0.945000	1.076667	0.566667	1.895000
16	0.203333	0.476667	-0.286667	0.381667	-0.201667	0.041667	2.296667	-0.048333	-0.231667	0.416667	0.968333	0.326667	0.136667	-0.258333	0.621667
17	0.130000	0.340000	-0.232000	-0.574000	-0.148000	-0.800000	2.098000	0.744000	-0.008000	-0.204000	-0.366000	-0.392000	-0.184000	-0.118000	-0.280000
18	0.523333	0.416000	0.131667	0.008333	0.273333	-0.808000	2.548333	0.588333	-0.112000	-0.640000	1.330000	0.525000	0.308333	0.006667	-0.185000
19	0.138333	0.846000	1.306000	2.535000	1.678333	2.496000	0.843333	0.930000	0.060000	1.340000	0.116667	0.035000	1.086000	0.218333	1.041667
20	-0.448000	1.006000	0.688000	2.781667	3.042000	2.462000	-0.446000	0.948333	0.605000	1.360000	0.141667	0.642000	0.993333	0.785000	0.555000
21	-0.052000	0.118000	0.134000	-0.128000	0.384000	0.042000	-0.442000	-0.642000	0.226000	-0.206000	0.406000	0.452000	0.854000	0.644000	2.286000
22	0.354000	1.406000	0.970000	-0.308000	1.092000	0.004000	0.944000	1.262000	0.750000	0.012000	-0.390000	-0.082000	1.294000	0.574000	0.736000
23	0.033333	-0.160000	0.186667	-0.116000	0.264000	-0.166000	0.346667	0.330000	0.076000	0.172000	0.876000	2.081667	1.080000	1.506000	1.353333
24	0.054000	0.112000	0.050000	0.486000	1.056000	2.294000	0.782000	0.194000	-0.004000	0.286000	0.100000	0.078000	-0.044000	0.126000	-0.450000
25	0.510000	-0.113333	-0.320000	-0.093333	-0.908333	0.993333	1.940000	0.933333	-0.651667	-0.531667	0.521667	0.826667	0.485000	0.046667	0.455000
26	0.728000	1.168000	0.038000	0.582000	0.826000	1.430000	1.114000	1.466000	1.570000	0.472000	0.108000	0.356000	0.646000	0.244000	1.026000
27	0.442000	0.451667	0.162000	1.450000	0.386000	3.643333	0.546667	0.791667	0.266667	0.138000	1.210000	1.058333	0.648333	0.578000	0.606000
28	1.380000	2.300000	1.091667	2.840000	2.188333	2.160000	1.650000	2.611667	1.501667	1.543333	1.830000	3.093333	2.330000	1.423333	1.220000
29	1.901667	2.393333	2.040000	1.038333	1.088000	2.065000	2.310000	2.176667	0.784000	1.490000	1.845000	2.914286	2.360000	2.091667	2.281667
30	0.996000	1.506000	1.966000	2.014000	0.988000	2.032000	2.124000	1.902000	1.550000	1.460000	0.778333	1.418000	2.098000	1.558000	2.002000
31	0.305000	1.074000	1.690000	1.058333	1.000000	0.843333	1.638333	0.058000	0.952000	0.336000	-0.050000	2.006667	1.234000	0.653333	0.434000
32	-0.134000	0.368000	0.346000	-0.121000	0.313000	-0.012000	0.326000	0.586000	-0.085000	0.775455	0.823000	1.718000	1.423636	1.373636	1.616000
33	-0.407500	0.052500	0.685000	-0.054000	0.547500	0.112500	0.200000	-0.094000	0.237500	0.852500	1.272500	0.782500	2.420000	1.258000	0.744000
34	0.050000	-0.384000	0.366000	0.441667	-0.680000	0.870000	-2.173333	-0.786000	-0.570000	-0.066667	0.962000	0.848000	1.370000	1.004000	2.676000
35	0.112000	1.406000	1.000000	1.018000	0.358000	1.616000	0.816000	0.352000	0.918000	0.944000	0.392000	0.690000	1.918000	0.466000	0.252000
36	-0.020000	0.410000	0.070000	-0.320000	-0.120000	-0.155000	-0.265000	0.320000	0.440000	0.070000	1.170000	1.565000	1.340000	0.910000	2.070000
37	-0.283333	-0.511667	0.241667	1.405000	1.538333	3.475000	-0.620000	0.026667	-0.238333	-0.050000	0.530000	0.616667	0.913333	0.760000	1.578333
38	0.303333	0.216667	0.173333	0.636667	2.026667	2.816667	-0.326000	-0.111667	0.063333	-0.256667	0.285000	0.375000	0.582000	1.135000	2.272000
39	-0.450000	-0.125000	0.320000	-0.011818	0.267000	-0.274000	0.330909	0.392000	-0.091000	0.373000	0.674000	1.559000	1.003000	1.209000	1.634000
40	0.060000	0.016000	0.040000	0.123333	0.386000	-0.124000	-0.328000	0.894000	-0.258333	0.704000	1.002000	0.156667	1.166000	0.941667	1.128000
41	0.126250	0.224444	0.311111	-0.018750	0.501250	-0.052500	0.330000	0.078750	-0.042222	0.412500	0.940000	1.754444	1.242500	1.338750	1.608750
42	-0.039091	0.152727	0.566000	0.177778	0.000000	0.288889	0.266364	0.524444	0.032000	0.519000	1.190000	1.495000	1.177000	1.307000	1.820000
43	0.226667	-0.848333	-0.221667	0.023333	0.341667	0.351667	0.971667	0.605000	0.061667	0.208333	0.851667	0.950000	0.238333	0.488333	0.015000
44	-0.416000	0.108000	0.226000	-0.216000	1.342000	0.310000	-0.272000	0.084000	0.500000	0.258000	0.736000	0.812000	1.490000	0.960000	2.020000
45	-0.261667	0.060000	0.260000	0.108333	-0.019000	-0.006364	-0.063636	0.890000	0.178333	0.747000	1.260000	1.583000	1.670000	1.342000	1.725455
46	-0.115714	0.088571	0.402727	0.004000	0.124286	-0.092000	0.022143	0.300000	0.006364	0.798182	1.092143	1.905714	1.840000	2.148000	1.868571
47	-0.098182	0.166000	0.146364	0.068000	0.340000	0.124000	-0.060000	0.442000	0.132000	0.594000	0.342727	1.347273	1.399091	1.187273	1.590000
48	0.413333	0.880000	-0.440000	0.450000	0.551667	0.668333	2.296667	2.073333	-0.265000	-0.288333	1.268333	0.961667	-0.346667	0.008333	-0.575000
49	-0.118750	0.520000	0.011250	0.222500	0.310000	0.455000	0.344286	0.590000	0.041429	0.305000	1.378750	1.960000	1.612857	1.133750	1.385714
50	0.085000	-1.266667	0.468333	0.311667	-0.368333	0.151667	2.241667	0.578333	-0.003333	-0.213333	0.906667	0.085000	0.446667	0.183333	0.275000
51	0.443333	0.281667	0.068000	0.226000	-0.290000	-0.013333	0.553333	-0.436667	-0.370000	0.340000	-0.002000	2.464000	1.470000	0.306667	-0.136000
52	0.690000	1.578000	0.135000	0.800000	1.010000	0.756000	2.583333	4.524000	1.834000	-0.132000	0.368333	2.170000	1.400000	0.996000	0.133333
53	0.590000	1.542000	0.394000	2.210000	2.058000	2.566000	0.244000	1.022000	0.074000	0.322000	1.070000	1.790000	1.408000	1.052000	0.904000
54	0.071667	1.221667	0.581667	0.481667	0.370000	-0.010000	0.611667	0.988333	0.785000	1.783333	0.596667	0.788333	1.193333	0.938333	2.183333
55	0.364000	0.580000	0.528333	0.180000	-0.064000	0.561667	0.555000	1.528333	1.556000	0.654000	0.455000	1.131667	1.773333	1.006667	0.748333
56	0.292000	-0.056000	0.668000	0.114000	0.370000	0.848000	-0.478000	-0.246000	-0.086000	-0.168000	2.034000	0.156000	0.100000	-0.022000	-1.466000
57	0.078333	0.468333	-0.065000	-0.226667	0.590000	0.391667	-1.408333	0.091667	0.023333	0.695000	1.048333	0.300000	0.680000	0.661667	1.511667
58	0.312000	0.620000	0.176000	-0.186000	0.940000	-0.298000	2.304000	1.396000	-0.450000	-0.622000	0.884000	0.894000	0.276000	-0.298000	0.206000
59	0.626667	0.400000	-0.234286	0.066667	-0.781667	0.361667	1.971667	1.638333	0.311667	0.501429	0.092857	0.588333	0.391667	0.150000	-0.620000
60	0.774000	1.720000	1.254000	3.658000	1.794000	3.500000	0.232000	1.000000	0.964000	1.772000	1.286000	1.864000	1.658000	2.168000	1.882000
61	0.312000	1.128000	1.030000	3.540000	2.304000	3.196667	1.650000	0.390000	0.920000	1.942000	0.236667	1.596667	1.324000	1.428000	1.901667
62	0.046667	0.280000	0.201667	1.930000	1.841667	1.956667	0.056667	-0.061667	0.411667	0.013333	-0.041667	0.075000	1.546667	1.003333	0.738333
63	0.008333	0.148333	0.366667	1.031667	0.425000	-0.055000	-0.780000	-0.255000	0.643333	0.860000	-0.163333	0.511667	0.496667	1.450000	0.561667
64	-0.190000	-0.385000	0.316667	-0.010000	1.838333	0.306667	0.110000	1.233333	-0.225000	-0.245000	0.128333	0.015000	0.293333	0.223333	0.578333
65	0.501667	0.330000	0.426667	0.131667	-0.445000	0.978333	2.581667	2.955000	0.513333	0.598333	0.863333	0.553333	-0.015000	-0.040000	-0.800000
66	1.915000	2.858000	1.856000	2.730000	-0.071667	0.860000	3.372000	3.463333	2.858333	1.573333	1.346000	2.550000	1.776000	0.520000	0.486667
67	1.656667	2.090000	1.778333	-0.318333	0.353333	-0.110000	1.591667	1.283333	0.543333	1.368333	0.083333	0.888333	0.316667	0.426667	0.066667
68	1.270000	2.822000	2.006667	1.885000	1.122000	1.940000	1.600000	1.933333	1.286000	1.930000	1.070000	1.750000	1.673333	1.566667	1.596667
69	1.146667	1.393333	-0.203333	0.082500	0.348000	0.378333	3.831667	3.672000	0.905000	-0.065000	0.831667	1.355000	0.531667	0.061667	-0.260000
70	-0.021667	0.295000	0.242000	0.396000	2.451667	2.566667	0.378333	0.152000	-0.398000	0.385000	-1.296667	-0.618333	-0.294000	0.288000	0.436667
71	0.396667	1.146667	0.508333	-0.241667	0.125000	0.430000	1.131667	0.930000	1.140000	-0.098333	0.220000	0.901667	0.906667	0.351667	-0.021667
72	0.203333	0.665000	0.918000	0.978333	0.382000	0.976667	-0.111667	-0.203333	0.348000	-0.523333	0.626667	0.471667	1.550000	0.694000	1.812000
73	1.083333	1.378333	0.495000	1.376667	1.111667	0.733333	1.103333	2.410000	0.666667	0.476667	0.296667	0.601667	1.653333	0.886667	1.321667
74	0.418333	0.875000	-0.366667	0.995000	0.505000	1.285000	1.691667	2.550000	1.568333	1.405000	0.803333	1.570000	1.196667	0.475000	1.156667
75	0.045000	1.073333	0.213333	1.067500	0.270000	1.325000	0.522500	1.585000	1.015000	1.960000	0.595000	1.060000	1.077500	0.572000	1.604000
76	0.236000	0.762000	0.164000	0.506000	0.302000	1.224000	1.784000	0.378000	0.950000	0.208000	0.510000	1.808000	1.242000	0.812000	1.240000
77	0.961667	2.091667	1.218333	2.650000	2.673333	3.681667	1.555000	2.691667	1.215000	0.793333	0.925000	1.918333	1.941667	1.030000	2.140000
78	0.940000	1.416667	1.126667	1.226667	1.990000	2.190000	-0.670000	0.998333	-0.070000	0.230000	0.436667	0.680000	0.653333	0.318333	0.803333
79	1.318000	2.215000	1.618000	0.218333	0.650000	-0.023333	1.886667	2.036667	1.102000	0.434000	0.376667	2.563333	1.196000	0.408333	0.726000
80	0.346000	1.124000	0.168000	-0.014000	-0.396000	-0.086000	0.012000	0.476000	0.434000	-0.074000	0.312000	0.000000	0.756000	0.456000	1.000000
81	1.230000	2.291667	1.411667	0.501667	0.685000	0.931667	2.206667	1.806667	1.238333	0.506667	1.473333	1.823333	1.733333	1.241667	0.846667
82	0.506667	1.058333	1.143333	0.290000	1.001667	1.171667	1.643333	2.618333	1.650000	-0.108333	0.986667	0.593333	0.815000	0.808333	0.893333
83	0.413333	-0.340000	0.391667	1.210000	0.248333	2.258333	-0.526667	-0.516667	0.040000	0.125000	0.015000	0.613333	0.348333	0.938333	0.223333
84	-0.152000	0.170000	-0.106000	1.228000	0.862000	3.490000	1.360000	-0.434000	0.010000	0.588000	0.278000	-0.412000	-0.062000	1.036000	0.590000
85	-0.148000	1.056000	-0.014000	0.558000	0.516000	-0.144000	1.458000	1.000000	0.568000	-0.136000	0.380000	1.714000	0.868000	0.188000	0.972000
86	0.148000	0.700000	0.245000	0.476000	0.863333	-0.745000	0.080000	1.338333	0.918333	0.125000	0.000000	0.878333	1.668333	0.695000	0.698000
87	0.645000	1.033333	0.571667	0.846667	0.161667	0.121667	1.185000	0.826667	0.485000	0.463333	0.446667	1.373333	0.931667	0.503333	1.278333
88	0.872000	1.161667	0.805000	1.652000	0.804000	1.778333	1.178333	1.726000	1.000000	0.432000	1.368333	2.566000	2.450000	1.846000	2.264000
89	-0.060000	0.546667	0.316000	2.360000	0.972000	1.652000	0.798000	-0.121667	0.593333	0.072000	-0.361667	0.134000	0.996000	-0.054000	0.836000
90	0.518333	0.684000	1.270000	1.740000	1.818333	2.820000	1.456667	1.486667	0.625000	0.833333	0.992000	0.960000	0.596667	0.658000	1.830000
91	0.060000	0.688000	0.614000	0.138333	-0.576667	0.030000	0.658333	1.410000	0.412000	0.243333	-0.168333	1.252000	1.603333	0.460000	-0.122000
92	0.502000	0.890000	1.292000	0.870000	0.272000	1.088000	0.670000	0.522000	0.658000	0.656000	0.170000	1.742000	1.436000	1.148000	0.616000
93	0.583333	0.066667	-0.021667	0.888333	0.948333	2.958333	-0.531667	-0.051667	-0.378333	1.121667	0.326667	-0.038333	-0.411667	-0.030000	2.323333
94	-0.218000	-0.384286	0.304000	0.528000	0.392000	0.752857	0.650000	0.711429	0.120000	0.676000	-0.131429	0.322000	0.392857	1.116000	1.688000
95	0.136000	-0.194000	-0.738000	0.136000	0.594000	2.726000	0.070000	0.084000	-0.258000	-0.468000	-0.564000	-0.178000	0.378000	0.496000	1.196000
96	0.068000	0.726000	0.040000	2.126000	1.818000	3.484000	0.520000	1.336000	0.826000	0.914000	1.170000	1.514000	2.174000	1.440000	1.340000
97	0.352000	1.174000	0.410000	0.684000	0.346000	0.385000	0.725000	1.483333	0.962000	-0.116000	1.703333	3.293333	2.371667	1.860000	1.004000
98	0.258333	0.181429	0.146667	0.285714	0.347143	1.293333	1.421429	0.765714	0.162857	0.175000	0.510000	1.091429	1.097143	1.020000	0.995714
99	0.570000	0.701667	1.123333	1.956667	0.385000	0.710000	-0.255000	0.378333	1.023333	1.561667	0.356667	0.511667	0.820000	0.205000	0.550000
100	-0.030000	0.191667	-0.576667	0.581667	0.185000	1.990000	0.451667	-1.060000	0.810000	0.926667	0.971667	0.448333	0.393333	1.133333	1.671667
101	0.274000	-0.172000	-0.296667	0.258000	-0.346667	2.246000	1.320000	0.021667	-0.122000	1.288000	0.904000	1.706000	1.378000	1.576667	2.218000
102	0.658000	1.231667	1.072000	2.298000	2.002000	3.566000	0.484000	0.812000	0.710000	1.006000	-0.020000	0.534000	0.302000	0.422000	0.016000
103	1.160000	2.428000	2.158000	4.036000	2.394000	2.474000	0.832000	2.450000	1.345000	2.166000	0.576000	1.610000	1.374000	1.108000	1.104000
104	0.648333	0.783333	0.028333	-0.281667	-0.823333	-0.163333	0.928333	-0.048333	0.495000	0.160000	0.863333	0.795000	1.738333	0.868333	0.965000
105	-0.126000	0.336000	0.454000	0.258000	-0.608000	0.998000	0.822000	0.500000	0.560000	-0.716000	-0.338000	1.806000	1.108000	0.760000	1.466000
106	0.596000	0.886000	-0.087500	2.796000	3.357500	3.310000	-0.385000	0.238000	0.586667	1.190000	0.081667	0.666000	1.494000	1.762000	1.312000
107	-0.068333	-0.174000	0.353333	0.610000	0.363333	-0.270000	1.550000	0.722000	-0.334000	0.291667	1.008000	-0.358333	-0.398333	-0.068333	-0.411667
108	0.236667	0.448333	0.331667	0.116667	0.225000	-0.076667	0.118333	-0.008333	0.296667	0.886667	-0.151667	0.096667	1.173333	1.555000	0.753333
109	-0.268000	0.560000	0.052000	0.240000	-0.098000	0.146000	-0.132000	-0.354000	0.152000	-0.026000	0.566000	0.510000	0.912000	1.336000	1.770000
110	0.592000	0.898000	0.702000	1.590000	0.268000	1.670000	1.225000	2.040000	0.877500	0.330000	0.760000	1.430000	1.218000	1.508000	1.728000
111	0.326000	0.522000	0.387500	0.694000	0.265000	0.336000	0.677500	1.587500	1.457500	-0.445000	-0.025000	0.940000	1.232000	0.972000	-0.037500
112	-0.255000	0.262000	0.053333	1.166000	2.740000	3.390000	0.092000	0.590000	-0.332000	0.331667	0.526667	0.413333	-0.190000	0.746667	0.545000
113	0.258000	-0.290000	0.964000	0.434000	-0.488000	0.954000	0.775000	-0.002000	0.541667	-0.124000	1.108000	0.866000	1.082000	1.394000	1.870000
114	0.330000	-0.403333	0.266667	-0.400000	0.660000	1.135000	-0.455000	0.921667	0.845000	0.601667	0.660000	0.823333	1.503333	1.305000	1.008333
115	0.121667	0.040000	-0.111667	0.105000	0.590000	0.293333	0.723333	-0.751667	0.105000	0.395000	0.535000	-0.835000	0.238333	1.065000	0.986667
116	-0.235000	-0.346667	0.275000	0.128333	0.098333	1.811667	0.133333	0.303333	-0.170000	0.261667	0.281667	-0.480000	0.330000	0.606667	2.081667
117	0.490000	1.010000	1.118333	3.605000	2.608333	2.390000	-0.295000	-0.288000	0.845000	1.160000	0.876000	1.126667	2.566000	1.330000	1.056667
118	0.146667	0.196667	0.118333	0.890000	0.313333	1.051667	0.563333	0.575000	0.386667	1.045000	-0.168333	0.745000	1.035000	0.205000	-0.401667
119	-0.151667	0.651667	0.980000	1.882000	1.002000	3.444000	1.200000	1.030000	0.538000	0.494000	0.621667	0.694000	1.126667	0.930000	1.320000
120	0.330000	0.720000	0.308000	0.276000	-0.114000	-0.644000	0.028000	0.588000	0.236000	0.168000	1.200000	0.616000	1.466000	2.942000	2.152000
121	0.330000	0.720000	-0.022000	0.276000	-0.114000	-0.644000	0.028000	0.588000	0.236000	0.018000	1.200000	0.616000	1.466000	2.942000	2.152000
122	0.358000	0.408000	-0.588000	-0.066000	-0.152000	2.596000	0.150000	-0.508000	-0.206000	0.282000	-0.178000	-0.262000	0.806000	0.304000	0.698000
123	0.228000	-0.028000	-0.144000	-0.348000	0.228000	1.072000	1.820000	-0.256000	0.066000	-0.988000	0.836000	0.630000	-0.378000	-0.106000	-0.846000
124	-0.408333	0.350000	0.586667	0.158333	-0.101667	2.091667	-0.471667	0.516667	0.041667	-0.963333	0.208333	0.740000	1.313333	1.818333	2.063333
125	0.056000	0.372000	0.438000	2.666000	1.656000	2.680000	0.640000	0.082000	0.538000	0.774000	-0.038000	0.458000	1.612000	1.092000	1.602000
126	-0.016667	0.026667	-0.258333	0.016667	-0.431667	0.325000	-0.111667	0.623333	0.526667	-0.006667	-0.501667	0.750000	1.426667	1.398333	1.341667
127	-0.035000	0.166000	-0.270000	0.634000	1.200000	2.596667	0.876667	1.166667	0.631667	1.332000	-0.698000	-0.210000	0.458000	-0.011667	0.498333
128	0.373333	-0.440000	0.280000	-0.356667	1.050000	0.641667	-0.345000	-0.365000	0.240000	1.311667	-0.736667	-0.486667	-0.121667	-0.200000	0.016667
129	0.190000	0.310000	0.458000	0.392000	0.036000	0.030000	-0.330000	-0.040000	0.514000	0.623333	0.374000	1.204000	1.776000	0.411667	0.570000
130	-0.114000	-0.573333	-0.206667	0.948333	0.448000	1.376000	0.283333	0.255000	0.206000	0.278333	0.303333	0.748333	1.510000	0.568000	0.582000
131	0.368000	0.080000	-0.588000	0.742000	-0.002000	-0.278000	2.278000	0.654000	0.568000	0.088000	0.788000	0.078000	1.424000	0.550000	-0.922000
132	0.063333	0.150000	-0.366667	0.373333	0.390000	-0.631667	0.080000	-0.463333	0.178333	-0.141667	0.525000	2.168333	1.525000	0.710000	1.381667
133	0.283333	0.626667	0.625000	0.128333	0.083333	-0.131667	-0.063333	-0.855000	-0.075000	-0.476667	0.116667	0.330000	0.088333	-0.290000	1.631667
134	0.526000	1.284000	0.913333	3.326667	2.636000	4.122000	1.566000	1.198333	0.922000	1.351667	0.715000	1.761667	1.954000	1.063333	1.280000
135	0.200000	0.345000	1.133333	0.493333	0.820000	-0.118333	0.133333	-0.921667	-0.126667	0.616667	0.650000	0.863333	0.590000	1.698333	1.521667
136	0.610000	1.178333	0.698333	-0.556667	-0.503333	2.076667	2.416667	1.313333	1.398333	0.623333	0.075000	0.955000	0.035000	0.140000	-0.048333
137	1.563333	2.326667	0.566667	0.301667	-0.675000	-0.373333	0.761667	1.798333	0.406667	-0.061667	-0.133333	1.288333	0.095000	-0.346667	0.518333
138	2.254000	3.022000	0.025000	0.191667	0.196000	0.078000	3.500000	4.584000	2.203333	0.550000	0.926000	1.350000	0.408000	0.178333	-0.024000
139	0.826000	1.356000	0.616000	0.866000	0.706000	0.715000	0.820000	2.275000	0.646000	0.516667	1.152000	2.176000	1.892000	1.262000	1.722000
140	0.267500	0.328000	0.327500	0.380000	0.942500	0.665000	2.130000	1.100000	0.600000	0.100000	-0.165000	0.992500	0.897500	0.400000	0.388000
141	0.366000	0.634000	0.584000	0.496667	0.640000	0.592000	-0.086667	0.206667	0.500000	0.942000	0.834000	2.374000	1.642000	2.172000	2.160000
142	0.750000	1.414000	0.428000	0.912000	0.306000	1.434000	0.340000	1.134000	1.394000	0.742000	-0.017500	0.402000	1.292000	0.235000	0.887500
143	-0.006000	0.666000	1.110000	3.294000	2.628000	2.840000	-0.116667	0.565000	0.790000	1.010000	0.446000	0.850000	1.324000	0.930000	0.950000
144	0.328000	0.795000	1.080000	1.772500	1.480000	2.451667	-0.388333	0.527500	0.881667	0.777500	0.466667	1.267500	1.962500	1.715000	1.836000
145	0.514286	0.758571	1.968000	0.532000	0.912000	0.885714	1.014000	1.212000	0.164000	0.644000	-0.132000	0.862857	1.184286	0.908571	1.802000
146	0.744000	1.126000	0.698000	0.456000	0.332000	0.076000	2.250000	2.623333	1.215000	0.410000	0.628333	0.656000	0.638333	0.024000	-0.085000
147	2.206000	3.382000	2.836000	0.888000	1.074000	-0.172000	2.476000	2.888000	0.966667	1.710000	1.620000	2.936000	1.982000	1.465000	1.848000
148	-0.091667	0.131667	-0.083333	-0.481667	0.310000	2.201667	0.258333	-0.506667	0.016667	0.436667	-0.066667	0.180000	-0.568333	0.075000	0.388333
149	0.044000	-0.555000	0.000000	0.292000	-0.225000	0.470000	0.486667	0.146667	0.024000	0.230000	1.400000	1.432000	1.038333	0.865000	1.981667
150	0.365000	-0.068333	-0.353333	-0.328333	0.126667	-0.828333	2.111667	0.703333	0.165000	-0.186667	0.278333	0.205000	-0.211667	-0.250000	-0.503333
151	1.235000	2.414000	0.278000	0.351667	0.144000	-1.240000	2.802000	2.960000	0.492000	0.185000	0.820000	2.058000	0.371667	0.136000	-0.232000
152	1.315000	2.543333	-0.533333	0.425000	-1.031667	-0.242000	1.680000	1.631667	0.316667	-0.693333	0.760000	1.945000	0.348000	0.013333	0.416000
153	1.122000	2.520000	-0.455000	0.427500	0.385000	-0.420000	2.452500	3.420000	0.900000	0.330000	1.525000	2.765000	1.177500	0.386000	1.222500
154	1.358000	1.988000	1.304000	1.690000	0.982000	2.558000	0.992000	2.234000	0.600000	0.418000	1.176000	2.310000	1.880000	1.507500	1.030000
155	0.616667	0.881667	-0.158333	0.626667	0.223333	2.553333	0.975000	1.228333	0.193333	0.208333	0.826667	0.786667	0.771667	0.196667	0.533333
156	0.242000	0.794000	0.445000	-0.042500	0.565000	1.120000	0.094000	0.057500	0.852500	0.258000	0.590000	1.270000	1.245000	0.784000	1.640000
157	0.201667	0.341667	0.516000	0.763333	-0.013333	0.275000	1.948333	1.321667	0.588000	-0.293333	1.044000	0.950000	0.216000	0.568000	1.058333
158	0.086000	0.602000	-0.061667	1.746000	-0.014000	1.138000	0.760000	1.146000	-0.056000	-0.618333	0.162000	0.326667	0.042000	0.712000	0.251667
159	0.756667	1.008333	0.343333	0.825000	0.036000	0.735000	0.946667	0.213333	0.655000	1.235000	-0.098000	1.068333	0.820000	0.544000	0.326667
160	1.046000	1.894000	1.522000	3.142000	2.560000	3.384000	1.124000	1.560000	0.464000	2.064000	0.576000	1.450000	1.356000	1.042000	1.828000
161	1.942857	2.346667	1.567143	2.521429	2.351429	3.483333	2.615000	3.768333	1.448333	1.401429	0.506667	2.418571	2.462857	1.528333	1.880000
162	0.461667	0.646000	0.634000	2.410000	1.400000	2.724000	0.828000	1.200000	0.910000	0.328333	1.016000	0.944000	1.170000	0.576000	0.448000
163	-0.775000	-0.023333	-0.008333	0.180000	-0.530000	-0.385000	1.323333	0.271667	0.161667	-0.501667	-0.286667	0.375000	-0.410000	0.086667	-0.711667
164	1.527143	-0.317143	0.280000	0.471429	0.584286	-0.235714	2.650000	1.410000	-0.087143	0.118571	-0.502857	0.822857	0.004286	0.194286	-0.098571
165	0.734000	1.276000	-0.264000	0.850000	0.700000	2.008000	2.140000	2.934000	0.800000	0.800000	-0.426000	1.402000	1.368000	0.814000	1.868000
166	-0.216667	0.836667	-0.355000	1.926667	0.852500	1.846667	1.080000	1.856667	0.360000	0.283333	-0.265000	1.073333	0.582500	0.740000	1.086667
167	-0.268333	0.880000	0.356667	0.450000	0.498333	0.315000	0.490000	1.043333	1.230000	0.738333	0.635000	1.208333	1.843333	1.163333	1.233333
168	0.758000	1.292000	0.158000	0.928000	1.690000	1.784000	0.584000	1.111667	1.374000	0.396667	0.340000	0.828000	1.412000	0.716000	-0.006000
169	-0.078333	0.448000	0.504000	-0.070000	0.614000	0.698333	0.644000	-0.195000	0.821667	0.621667	1.020000	1.136000	3.305000	1.358000	1.233333
170	1.430000	2.490000	1.886000	0.568000	-0.485000	1.678000	0.454000	0.270000	-0.058333	0.832000	-0.143333	0.612000	0.835000	0.326000	-0.060000
171	-0.654000	0.127500	-0.220000	0.696000	0.784000	2.760000	-0.720000	-0.452500	-0.170000	-0.320000	-0.312000	0.422000	-0.416000	-0.278000	-0.178000
172	0.118000	-0.030000	0.822000	-0.172000	0.184000	0.914000	0.806000	3.296000	-0.212000	-0.444000	0.292000	0.484000	-0.036000	0.118000	0.002000
173	-0.291667	0.203333	0.230000	-0.083333	-0.063333	-0.075000	-0.353333	0.060000	0.405000	-0.191667	-0.041667	0.195000	0.445000	0.153333	1.438333
174	-0.004000	0.082000	-0.020000	-0.090000	-0.647500	-0.252500	-0.100000	0.644000	0.032500	0.022500	-0.320000	0.378000	0.280000	0.952000	0.754000
175	0.467143	0.008000	-0.335000	0.157500	1.230000	1.773333	0.747500	0.440000	-0.610000	0.463333	1.338333	2.992500	1.870000	1.332000	1.701667
176	0.300000	0.266667	0.428000	0.401667	1.156000	1.362000	-0.040000	1.121667	0.230000	0.060000	0.153333	1.100000	1.262000	1.644000	2.038333
177	-0.305000	-0.573333	0.068000	-0.503333	0.662000	2.522000	-0.248000	0.402000	-0.060000	-0.340000	0.242000	0.192000	0.168333	-0.072000	0.951667
178	0.556000	-0.068000	0.670000	-0.196000	-0.712000	-0.692000	-0.316000	0.592000	-0.116000	0.050000	0.344000	1.752000	1.006000	0.598000	0.096000
179	-0.483333	0.020000	-0.010000	1.255000	1.921667	3.185000	0.243333	-0.048333	0.018333	0.455000	0.736667	0.386667	0.465000	0.098333	0.683333
180	-0.132000	-0.004000	0.305000	0.486667	0.890000	0.760000	0.125000	0.136000	0.615000	0.440000	1.258333	1.603333	1.468000	2.190000	2.130000
181	0.653333	0.386667	0.472000	2.128333	0.482000	0.778333	0.016000	1.070000	0.410000	1.461667	1.076000	1.738333	1.508000	0.580000	0.688000
182	0.546667	1.108000	0.766000	0.526000	-0.042000	1.170000	2.388000	2.632000	1.258000	1.148333	0.963333	1.000000	1.178333	0.643333	0.796667
183	0.416000	0.968000	0.788000	0.992000	0.294000	-0.066000	1.166000	2.672000	1.154000	0.014000	0.924000	0.792000	0.894000	0.650000	0.382000
184	-0.103333	-0.016667	-0.530000	0.265000	0.271667	1.141667	-0.271667	0.553333	-0.165000	-0.506667	-0.701667	0.280000	0.236667	0.193333	2.216667
185	-0.008000	0.378000	0.674000	1.860000	0.800000	1.718000	0.438000	0.914000	0.510000	0.510000	0.210000	0.326000	0.630000	0.128000	0.984000
186	0.506667	-0.415000	-0.408333	-0.060000	-0.215000	-0.111667	2.895000	0.510000	-0.285000	-0.616667	0.726667	0.551667	-0.185000	0.530000	0.351667
187	0.508333	1.218333	0.760000	-0.081667	0.368333	0.575000	2.280000	2.465000	1.358333	0.071667	0.161667	1.291667	1.310000	0.665000	0.443333
188	-0.205000	0.974000	0.680000	1.638333	0.922000	2.138000	0.822000	1.918000	0.336000	1.014000	-0.088000	0.743333	0.540000	0.146000	-0.034000
189	0.585000	1.930000	0.718333	1.026667	0.511667	1.380000	1.635000	1.331667	0.920000	0.280000	0.870000	1.288333	1.563333	0.833333	0.608333
190	0.578333	0.823333	0.461667	1.751667	1.165000	1.503333	-0.255000	-0.006667	0.098333	0.853333	0.608333	0.231667	0.296667	0.461667	0.338333
191	1.318571	1.948571	1.206000	0.342000	0.185000	-0.608000	2.838571	3.368000	1.773333	0.234000	0.004286	1.862857	1.744286	0.871429	1.152857
192	0.566000	1.092000	0.928000	0.842000	0.994000	0.226000	0.340000	1.480000	0.578000	-0.254000	0.068000	2.046000	1.442000	1.234000	0.718000
193	0.258333	1.456667	0.418333	0.578333	1.240000	0.491667	0.910000	2.711667	0.748333	-0.153333	1.086667	1.165000	0.886667	0.650000	0.116667
194	0.035000	-0.448333	-0.580000	-0.550000	-0.804000	0.416000	1.508333	0.301667	0.190000	0.133333	0.996000	2.716000	2.156000	1.562000	1.898000
195	-0.460000	0.260000	0.035000	-0.041667	-0.246667	0.150000	1.845000	0.131667	0.080000	-0.051667	0.138333	0.028333	0.110000	0.193333	-0.461667
196	-0.263333	-0.138333	-0.298333	0.646667	1.168333	1.040000	-1.261667	0.143333	0.260000	0.406667	0.573333	0.493333	1.683333	0.821667	0.728333
197	0.408000	0.420000	-0.234000	1.312000	2.304000	2.630000	0.984000	2.458000	0.202000	0.164000	0.024000	0.842000	0.272000	-0.318000	0.948000
198	-0.170000	0.496000	0.636000	2.782000	2.642000	4.162000	0.106000	0.524000	-0.074000	0.644000	-0.206667	-0.050000	0.128000	0.094000	1.132000
199	0.155000	0.625000	-0.190000	1.830000	1.871429	2.728571	0.944286	0.555000	0.621429	0.163333	-0.002857	0.791667	0.758333	0.098333	-0.081667
200	0.406000	1.835000	1.428000	0.821667	0.982000	0.925000	1.352000	1.702000	0.716667	0.795000	0.230000	1.174000	1.354000	1.102000	0.350000
201	0.356000	1.181667	0.716667	2.515000	2.226000	2.812000	1.416667	1.673333	0.783333	1.096000	2.203333	3.911667	2.450000	2.623333	2.325000
202	0.176000	1.424000	0.448000	-0.170000	-0.336000	0.376000	0.968000	0.464000	0.762000	0.046000	0.748000	1.726000	1.042000	0.752000	0.396000
203	0.778000	0.982000	-0.190000	-0.214000	-0.068000	0.484000	0.384000	2.714000	0.750000	0.460000	-0.064000	0.338000	0.100000	0.292000	1.034000
204	2.506000	3.308000	2.732000	0.806000	0.204000	1.494000	3.044000	3.812000	1.924000	1.890000	0.906000	3.222000	2.558000	1.724000	1.704000
205	0.392000	0.364000	0.315000	1.177500	-0.650000	3.128000	0.357500	1.210000	-0.205000	0.602000	-0.117500	0.305000	-0.142500	0.310000	0.967500
206	0.825000	1.785000	0.758333	0.746667	-0.991667	0.843333	1.143333	1.891667	0.788333	0.435000	0.168333	1.531667	0.888333	0.531667	1.011667
207	0.723333	1.380000	-0.011667	-0.456667	0.395000	0.318333	1.148333	2.636667	-0.173333	-0.073333	-0.128333	1.341667	0.538333	0.095000	0.671667
208	0.518000	1.060000	0.006000	-0.042000	0.174000	-0.402000	1.696000	0.860000	0.012000	0.684000	0.598000	1.070000	-0.322000	-0.102000	0.086000
209	0.510000	-0.385000	-0.418333	0.296667	1.975000	0.715000	0.841667	-0.630000	0.090000	0.578333	0.046667	-0.058333	0.048333	-0.266667	-1.298333
210	1.266000	2.350000	1.226000	0.140000	-0.126000	0.050000	1.120000	2.080000	0.504000	0.298000	0.440000	1.020000	-0.008000	0.210000	-0.366000
211	1.070000	0.383333	0.251667	0.096667	-0.576667	0.521667	0.756667	1.856667	0.036667	0.160000	0.191667	0.411667	-0.171667	0.081667	-0.095000
212	0.386000	-0.002000	0.534000	-0.156000	0.134000	0.130000	-0.276000	-0.030000	0.352000	-0.126000	0.910000	1.232000	1.294000	2.092000	2.378000
213	0.198333	-0.108333	-0.691667	-0.266667	-0.586667	-0.353333	-0.126667	0.998333	1.440000	0.018333	-0.503333	0.116667	0.166667	0.150000	-0.315000
214	0.183333	0.408333	0.871667	0.158333	0.583333	1.645000	-0.223333	0.736667	-0.370000	0.138333	0.128333	0.218333	1.286667	0.920000	2.058333
215	0.601667	1.258333	0.728333	0.363333	-0.670000	0.341667	0.373333	-0.033333	1.253333	-0.173333	0.091667	0.791667	1.513333	0.603333	0.713333
216	-0.276667	0.378333	-0.373333	0.173333	0.340000	0.468333	-0.336667	0.315000	0.256667	0.396667	0.396667	1.451667	1.386667	1.516667	1.288333
217	0.191667	0.305000	1.371667	-0.448333	-0.418333	-0.088333	-0.110000	0.971667	-0.195000	1.018333	0.788333	-0.360000	-0.090000	0.196667	0.041667
218	0.218000	0.603333	1.263333	0.046000	0.674000	1.950000	-0.814000	0.016000	0.652000	-1.040000	0.340000	0.068000	0.626000	0.490000	0.586667
219	0.258333	0.748333	0.965000	1.933333	0.531667	1.521667	-0.255000	-0.211667	0.430000	1.255000	0.930000	0.371667	1.766667	0.888333	1.805000
220	1.078000	0.992000	-0.160000	0.066000	0.273333	0.240000	1.434000	1.404000	-0.025000	0.604000	0.410000	1.086000	0.341667	0.140000	1.008000
221	0.953333	1.370000	-0.307500	0.076667	-0.020000	2.240000	2.073333	2.766667	0.045000	-0.122500	0.296667	0.512500	0.842500	0.260000	1.747500
222	-0.042000	-0.974000	0.826000	0.328000	1.740000	0.896000	-0.256000	0.552000	-0.386000	0.362000	-0.184000	-0.226000	0.314000	0.036000	-0.496000
223	0.603333	0.981667	-0.013333	0.198333	0.278333	0.601667	0.088333	1.163333	0.318333	0.173333	0.641667	0.731667	1.246667	0.308333	0.453333
224	0.565000	1.386667	0.646667	0.993333	0.786667	0.782500	1.016667	1.105000	0.916667	0.145000	0.706667	1.993333	1.012500	0.622500	1.207500
225	0.944286	1.681429	0.501667	0.240000	-0.128333	0.174286	2.963333	2.910000	0.714286	-0.091667	0.776667	1.673333	-0.008571	0.188571	0.758333
226	0.686667	1.645000	0.463333	0.211667	0.228333	0.360000	2.295000	2.631667	0.775000	0.435000	0.946667	2.035000	0.531667	0.453333	-0.228333
227	1.071667	1.756667	0.091667	1.280000	0.218333	-0.263333	3.370000	4.090000	1.566667	0.643333	0.831667	2.006667	1.280000	0.243333	0.323333
228	0.656667	2.136667	0.920000	1.608333	0.411667	-0.143333	1.833333	2.441667	1.081667	0.393333	0.323333	1.515000	0.461667	0.286667	0.520000
229	0.574000	0.476000	0.686000	0.278000	-0.324000	-0.212000	1.814000	0.612000	-0.432000	0.224000	0.492000	0.582000	-0.030000	0.122000	0.512000
230	0.188000	0.346667	-0.112000	0.118000	0.241667	-0.318333	1.520000	1.088000	0.303333	0.203333	-0.176667	0.612000	0.520000	0.581667	0.408333
231	2.072000	2.738000	2.628000	0.806667	0.960000	1.106000	1.280000	1.040000	1.164000	1.440000	0.926000	1.493333	1.540000	0.643333	0.238000
232	0.677500	1.415000	0.622500	0.987500	0.537500	0.255000	2.067500	0.846667	1.143333	0.871667	0.942500	1.617500	1.582500	0.465000	1.407500
233	0.105000	0.848000	0.864000	1.666000	0.658333	2.210000	-0.012000	0.295000	0.678333	1.353333	0.528000	1.130000	1.042000	0.538333	1.800000
234	0.028000	0.262000	-0.216000	0.472000	1.212000	1.170000	0.698000	0.070000	0.096000	0.722000	0.098000	1.760000	1.810000	1.368000	2.514000
235	0.440000	0.058000	-0.280000	0.428000	-0.570000	-0.404000	0.398000	-0.212000	0.712000	-0.402000	-0.304000	0.728000	1.546000	1.128000	0.520000
236	0.446000	1.186000	0.468000	-0.034000	0.514000	1.940000	-0.036000	-0.252000	0.118000	-0.260000	0.660000	0.254000	0.530000	0.662000	1.674000
237	0.326000	0.642000	0.610000	0.384000	-0.054000	-0.188000	0.300000	-0.254000	0.140000	-0.372000	0.372000	0.192000	-0.178000	-0.240000	2.058000
238	-0.031667	0.493333	0.380000	-0.363333	-0.184000	0.831667	0.218333	0.625000	0.140000	-0.061667	0.068333	0.673333	1.356000	1.611667	1.848000
239	1.402500	1.920000	1.427500	0.825000	0.948571	1.710000	0.855000	2.710000	0.555000	1.322500	1.290000	2.302500	1.770000	1.890000	1.685000
240	0.103333	1.165000	0.833333	1.203333	-0.623333	2.770000	0.743333	0.500000	0.320000	0.990000	-0.058333	1.666667	1.561667	1.036667	0.451667
241	0.183333	1.006000	0.401667	0.596667	0.208333	0.961667	1.254000	2.014000	0.466000	0.465000	2.376000	3.418000	2.658000	2.260000	1.858000
242	1.660000	3.087500	2.262500	1.997500	0.880000	1.687500	1.026000	2.692500	0.662500	3.390000	1.456000	2.995000	2.090000	2.165000	2.350000
243	0.382000	1.390000	0.416000	0.440000	0.482000	1.268000	0.306000	0.916000	0.482000	-0.482000	-0.180000	0.504000	0.502000	0.558000	-0.028000
244	0.661667	1.980000	-0.030000	0.788000	0.576000	1.312000	2.118000	2.598000	1.778000	1.056667	0.576000	1.816000	1.150000	0.542000	-0.636000
245	1.126667	1.530000	0.650000	2.131667	0.273333	1.448333	0.825000	1.476667	0.815000	0.470000	0.861667	1.490000	1.575000	1.430000	1.758333
246	2.613333	3.041667	1.538333	3.442000	0.956667	2.650000	3.135000	3.750000	2.510000	1.940000	2.596667	3.626000	2.144000	2.480000	1.613333
247	0.390000	-0.030000	-0.228000	0.012000	0.328000	-0.520000	0.398000	0.126000	0.604000	0.524000	-0.678000	0.054000	0.270000	0.092000	1.276000
248	-0.361667	-0.260000	-0.318333	0.004000	-0.230000	1.560000	0.198000	-0.226000	0.384000	0.005000	-0.585000	0.528000	0.473333	1.385000	0.354000
249	0.182000	0.232000	0.524000	0.958000	0.580000	0.702000	0.122000	0.884000	1.134000	0.854000	1.066000	2.968000	3.010000	2.924000	2.264000
250	2.060000	3.150000	2.798000	2.800000	2.398000	2.610000	0.098000	0.526667	0.820000	2.951667	1.014000	1.950000	2.363333	2.033333	1.748000
251	0.653333	0.868000	0.826000	0.260000	0.174000	-0.828000	0.136667	0.874000	0.632000	-0.536000	1.006000	1.415000	1.940000	1.046000	0.735000
252	-0.101667	0.240000	-0.023333	0.098333	0.523333	-0.181667	-0.396667	0.773333	0.223333	0.301667	0.386667	0.690000	1.945000	0.890000	0.815000
253	-0.228333	0.000000	-0.296667	-0.500000	0.683333	0.845000	-0.526667	0.533333	0.006667	0.666667	0.455000	0.290000	0.861667	0.961667	2.236667
254	0.264000	-0.183333	0.576667	0.048000	0.410000	1.456000	0.360000	1.686000	0.185000	-0.088333	1.120000	2.750000	1.892000	1.458000	2.052000
255	0.308333	0.896000	-0.154000	-0.502000	-0.825000	-0.704000	1.586667	2.722000	1.136667	0.748333	1.380000	1.375000	0.741667	0.535000	0.801667
256	0.448000	0.964000	0.748000	1.768000	0.926000	2.460000	1.362000	1.910000	0.751667	0.576000	0.390000	1.374000	1.188333	0.484000	1.234000
257	1.472000	2.761667	0.980000	0.992000	0.944000	0.542000	3.638000	3.456000	2.242000	1.792000	1.461667	1.926000	1.384000	0.922000	0.734000
258	-0.128333	0.468333	0.173333	0.528333	0.001667	0.418333	0.401667	2.228333	1.091667	0.436667	-0.263333	0.351667	0.758333	0.743333	0.640000
259	0.570000	1.753333	0.630000	0.180000	0.150000	-0.570000	1.146000	2.691667	1.273333	-0.048333	0.496000	0.636667	1.746000	0.775000	0.266667
260	0.190000	0.776000	0.788333	2.126000	1.978333	3.338333	0.308333	0.266667	1.008000	1.670000	0.161667	0.158333	0.406667	0.563333	0.618333
261	-0.454000	0.242500	1.232500	2.057500	0.955000	1.520000	-0.188000	-0.042500	0.448000	0.967500	-0.234000	-0.594000	-0.084000	0.504000	0.125000
262	0.124000	-0.186000	1.222000	0.182000	0.004000	1.166000	0.682000	0.872000	-0.204000	0.794000	-0.354000	-0.600000	-0.162000	0.306000	-0.638000
263	-0.945000	-0.125000	-0.398333	1.520000	1.498333	2.906667	-1.150000	-1.010000	0.456667	0.291667	-0.045000	-0.498333	0.011667	0.385000	-0.303333
264	0.126000	0.500000	2.404000	0.425000	0.315000	0.116000	-0.418333	0.601667	-0.271667	0.518000	0.126000	-0.311667	0.193333	0.040000	-0.746667
265	0.274286	0.220000	0.688571	0.780000	0.368571	0.707143	-0.844286	-0.044286	0.355714	-0.041429	0.044286	0.722857	1.010000	0.768571	2.114286
266	0.570000	1.180000	0.574000	0.202000	-0.442000	-0.526000	0.390000	1.204000	0.850000	0.120000	0.672000	1.680000	0.980000	0.902000	-0.356000
267	0.101667	0.558333	0.311667	0.425000	1.658333	3.475000	0.100000	-0.155000	-0.611667	0.315000	-0.026667	0.483333	0.653333	0.956667	1.191667
268	0.075000	1.281667	0.498333	0.361667	0.888333	0.875000	1.230000	2.061667	1.595000	0.053333	0.520000	0.498333	0.826667	0.166667	0.928333
269	0.296667	0.270000	0.415000	0.293333	-0.783333	0.528333	1.308333	2.278333	0.713333	0.861667	-0.001667	0.916667	-0.110000	0.245000	0.161667
270	0.106000	0.036000	0.730000	1.478000	1.004000	2.066000	0.604000	-0.058000	0.112000	-0.194000	-0.692000	0.040000	-0.120000	0.244000	0.822000
271	0.438000	1.264000	1.072000	2.240000	1.988000	3.210000	2.744000	2.898000	0.976000	1.432000	0.390000	1.604000	0.446000	0.318000	1.906000
272	0.386000	0.750000	0.676000	1.003333	0.150000	1.840000	0.650000	0.436667	0.416667	0.933333	-0.063333	0.663333	0.440000	0.530000	-0.088000
273	-0.204000	0.005000	0.503333	1.572000	1.838000	3.686000	0.534000	0.720000	0.298000	-0.016000	0.126667	0.552000	0.305000	0.361667	1.191667
274	0.428333	0.098333	0.462000	0.565000	0.496000	0.511667	1.103333	1.473333	1.186667	0.144000	0.718000	0.728333	1.036667	0.696000	1.600000
275	-0.180000	-0.258333	0.634000	0.124000	0.340000	0.068000	1.526000	0.610000	0.206667	0.440000	-0.698333	0.003333	-0.596667	0.034000	-0.381667
276	0.910000	1.522000	0.865000	3.292000	1.764000	3.874000	0.016667	1.098000	0.371667	1.180000	0.168000	-0.070000	0.346667	0.090000	-0.078333
277	0.054000	0.674000	-0.608000	0.194000	0.136000	1.204000	2.194000	2.288000	1.276000	-0.260000	0.294000	0.864000	0.992000	1.078000	0.934000
278	0.282000	0.818000	0.144000	0.018000	-0.032000	-0.636000	2.032000	3.274000	1.516000	0.478000	0.654000	1.052000	1.246000	0.526000	1.218000
279	0.100000	0.542000	0.443333	0.023333	0.890000	3.292000	0.301667	-0.816667	0.450000	-0.706000	0.543333	0.388000	0.201667	0.502000	2.046000
280	0.142000	0.436667	0.530000	2.138333	1.908333	1.433333	1.361667	1.488333	0.708000	0.273333	-0.821667	0.901667	1.480000	0.758333	0.253333
281	0.483333	0.576667	0.520000	0.794000	0.060000	0.163333	1.850000	2.256667	0.850000	0.930000	0.453333	1.190000	1.326667	0.471667	0.250000
282	0.250000	0.890000	0.480000	1.076667	0.803333	0.738333	0.545000	0.045000	0.581667	0.200000	0.541667	0.075000	0.660000	0.101667	1.293333
283	0.792500	1.782500	1.427500	1.347500	1.060000	1.287500	0.862500	1.197500	0.742500	0.417500	0.735000	0.975000	1.462500	1.305000	1.540000
284	-0.112000	1.234000	0.200000	1.614000	1.622000	2.684000	0.568000	-0.501667	-0.010000	0.651667	0.864000	1.346000	0.694000	0.990000	0.878000
285	0.350000	0.845000	0.133333	1.228333	1.906667	2.241667	1.058333	1.153333	0.485000	-0.023333	0.848333	1.505000	1.968333	1.535000	1.351667
286	-0.144000	-0.158000	-0.104000	0.726000	1.954000	2.948000	0.790000	0.512000	-0.126000	-0.426000	0.216000	0.438000	0.766000	1.084000	1.721667
287	-0.140000	-0.826667	-0.141667	-0.178333	1.193333	0.448333	0.286000	0.308000	0.250000	-1.063333	0.344000	-0.038000	0.080000	0.823333	2.281667
288	0.230000	0.713333	0.733333	0.493333	0.490000	1.066667	0.806667	1.650000	0.006667	-0.343333	0.853333	0.370000	0.890000	1.050000	1.483333
289	0.692000	1.684000	1.734000	0.268000	-0.504000	1.252000	-0.032000	1.912000	0.820000	-0.612000	0.498000	0.472000	1.340000	0.458000	0.582000
290	0.946667	1.330000	1.320000	0.126667	-0.125000	0.022500	0.433333	1.190000	1.473333	0.266667	0.112500	0.873333	1.426667	0.380000	0.577500
291	-0.140000	0.385000	-0.076667	-0.111667	0.710000	0.385000	0.116667	2.471667	0.026667	-0.306667	-0.386667	-0.868333	-0.548333	-0.388333	-0.643333
292	-0.054000	0.678000	0.136000	-0.648000	-0.164000	-0.186000	1.876000	0.692000	0.256000	-0.716000	0.484000	-0.082000	0.084000	0.024000	-0.520000
293	1.032500	2.055000	1.306667	0.830000	1.038333	0.415000	0.815000	1.790000	1.285000	1.245000	0.570000	1.152500	1.258000	0.268000	0.310000
294	-0.104000	0.354000	0.438000	-0.372000	-0.206000	-0.002000	-0.062000	-0.528000	0.926000	0.470000	-0.082000	1.076000	1.172000	0.174000	-0.006000
295	-0.260000	0.390000	1.335000	0.180000	0.090000	-0.452500	0.077500	-0.397500	0.940000	0.002500	0.170000	0.485000	1.292500	0.532500	-0.150000
296	-0.112000	0.546000	0.454000	0.888000	0.806000	1.522000	0.836667	1.576000	0.938000	1.108000	0.122000	0.826000	1.350000	1.283333	0.410000
297	0.302000	0.754000	0.360000	-0.156000	0.230000	-0.232000	0.596000	1.396000	0.864000	0.694000	0.478000	1.410000	0.984000	0.460000	0.472000
298	0.920000	2.002500	0.746000	0.968000	0.952500	0.177500	-0.080000	-0.320000	0.667500	1.418000	-0.298000	0.914000	1.528000	0.826000	0.810000
299	2.694000	3.260000	1.366000	-0.186667	0.720000	0.023333	2.216000	2.944000	1.008000	0.188000	2.518000	4.468000	2.722000	0.594000	0.018000
300	0.790000	1.890000	1.513333	2.003333	0.811667	0.506667	0.483333	2.401667	0.380000	1.028333	0.558333	0.685000	1.456667	0.400000	0.061667
301	-0.081667	0.980000	0.454000	0.623333	0.106000	0.901667	0.268000	0.951667	0.460000	0.598333	0.815000	1.190000	1.376667	0.816667	1.816000
302	0.620000	0.812000	0.696000	0.106000	-0.586000	0.224000	1.422000	1.754000	1.434000	0.130000	-0.244000	1.468000	1.650000	0.528000	0.962000
303	0.330000	0.681667	-0.473333	-0.195000	1.091667	-0.615000	3.028333	1.385000	0.195000	-0.641667	0.296667	0.531667	0.126667	0.336667	-0.870000
304	-0.252000	0.078000	-0.490000	0.126000	1.518000	2.578000	0.258000	1.002000	-0.460000	0.768000	0.060000	0.738000	1.214000	2.058000	1.888000
305	0.077500	0.396000	1.150000	-0.070000	-0.068000	1.877500	-0.658000	3.700000	-0.355000	-0.494000	-0.384000	-0.402500	-0.180000	1.107500	1.617500
306	0.558333	0.428000	0.678000	1.888000	2.748333	3.600000	0.266667	0.335000	0.118333	0.892000	0.548333	0.590000	1.240000	1.458000	1.630000
307	-0.062000	0.792000	0.356000	0.590000	0.548000	2.068000	-0.390000	0.160000	-0.288000	0.654000	1.122000	1.246000	1.354000	1.552000	1.980000
308	0.250000	0.152500	0.860000	0.760000	0.100000	0.991667	-0.396667	1.622500	1.117500	0.250000	0.252500	1.710000	1.952500	1.768333	1.772500
309	0.006667	-0.031667	0.578333	-0.073333	-0.496667	0.503333	0.208333	0.558333	0.150000	-0.091667	-0.216667	0.301667	0.186667	0.298333	1.461667
310	1.970000	2.290000	1.160000	0.810000	0.590000	-0.065000	1.820000	2.990000	1.750000	0.730000	2.040000	3.500000	3.030000	1.900000	0.830000
311	0.396000	0.836000	0.262000	-0.128000	0.050000	-0.026000	-0.024000	1.758000	0.494000	-0.528000	0.594000	0.674000	0.364000	0.286000	-0.494000
312	1.568333	2.478333	2.146000	2.103333	0.520000	0.172000	1.290000	2.270000	1.225000	1.520000	1.630000	2.396000	2.068333	1.095000	0.747500
313	0.051667	0.658333	-0.063333	-0.025000	-0.693333	0.640000	-0.873333	0.623333	0.113333	-0.518333	0.095000	-0.403333	-0.001667	0.128333	-0.101667
314	1.100000	2.358333	-0.553333	-0.543333	-0.253333	0.001667	0.395000	2.811667	0.893333	0.495000	0.841667	1.326667	0.025000	-0.141667	-0.021667
315	0.710000	1.440000	1.653333	1.588333	0.580000	0.468333	0.580000	0.948333	0.693333	0.493333	0.393333	1.473333	0.966667	0.601667	1.023333
316	0.554000	0.990000	0.192000	0.706000	1.426000	0.908000	0.544000	1.178000	0.472000	0.658000	0.802000	1.196000	1.324000	1.350000	1.994000
317	0.988333	1.376667	0.050000	0.846667	-0.273333	1.410000	-0.003333	1.200000	1.648333	1.171667	0.410000	0.630000	1.608333	0.968333	0.821667
318	2.235000	3.440000	1.882500	2.435000	0.202000	-0.024000	3.026000	4.687500	3.462000	1.677500	1.174000	2.425000	1.364000	0.994000	0.592000
319	0.898333	0.846667	0.180000	1.805000	0.191667	1.481667	0.363333	1.643333	0.301667	0.091667	0.151667	0.188333	0.630000	0.526667	2.660000
320	1.184000	1.922000	1.000000	2.943333	1.086667	1.833333	2.010000	2.186000	1.132000	1.318333	0.350000	1.936000	1.403333	0.647500	1.936667
321	0.211667	1.307500	0.490000	0.673333	-0.117500	1.006667	1.712500	1.665000	1.062500	1.540000	0.320000	0.533333	0.796667	0.785000	-0.480000
322	0.240000	0.550000	0.093333	0.275000	0.655000	0.653333	1.186667	0.650000	1.160000	-0.190000	-0.170000	0.866667	0.573333	0.933333	0.193333
323	2.400000	3.132000	1.836000	1.186667	1.070000	0.754000	3.250000	2.672000	1.992000	0.646000	1.062000	2.018333	1.711667	0.850000	1.470000
324	1.275000	2.595000	1.220000	2.681667	1.953333	2.606667	1.521667	2.375000	2.151667	1.630000	0.641667	2.066667	1.688333	1.460000	0.973333
325	0.862000	0.566000	-0.224000	1.428333	1.128333	3.153333	1.500000	0.502000	0.680000	0.135000	0.866000	1.445000	1.116667	0.845000	1.750000
326	0.802000	1.292000	1.246667	0.986667	1.406667	0.966667	0.461667	2.168333	0.898333	1.670000	0.890000	2.200000	2.008000	1.480000	1.858000
327	0.390000	0.478333	0.151667	1.890000	2.363333	2.215000	1.270000	2.670000	1.950000	1.146667	0.768333	1.526667	1.145000	1.343333	1.153333
328	0.171667	0.191667	1.055000	1.308333	2.238333	2.220000	-0.532857	0.523333	0.442857	1.003333	-0.254286	0.098333	1.173333	0.918333	1.178333
329	0.208000	-0.124000	-0.132000	-0.480000	0.546000	0.850000	0.352000	2.460000	0.232000	-0.106000	-0.064000	0.130000	0.688000	0.502000	0.452000
330	-0.093333	0.900000	0.110000	0.386667	0.421667	0.231667	0.175000	0.616667	0.966667	0.026667	0.725000	0.775000	3.073333	0.688333	0.690000
331	1.296667	1.971667	0.315000	0.872000	1.020000	1.505000	2.378333	3.890000	1.396667	0.276667	0.463333	2.175000	1.916667	0.873333	1.022000
332	1.336667	0.866667	-0.176667	0.426667	-0.041667	0.043333	2.125000	1.885000	0.413333	-0.400000	0.293333	0.475000	0.421667	0.151667	-0.125000
333	-0.015000	0.162000	0.116000	-0.243333	-0.232000	-0.226667	2.203333	0.140000	-0.450000	0.031667	0.533333	0.162000	-0.365000	0.122000	0.432000
334	-0.120000	0.273333	0.323333	-0.165000	-0.266667	0.436000	1.106000	0.240000	-0.241667	-0.293333	1.044000	0.324000	-0.106000	-0.026667	1.896000
335	0.984000	1.686000	0.976000	0.438000	0.608000	0.534000	0.434000	0.708000	0.226000	-0.016000	0.868000	1.558000	1.600000	1.892000	1.520000
336	2.580000	2.370000	1.946667	1.087500	0.762500	1.052000	1.242000	1.863333	0.270000	0.890000	0.490000	1.386667	1.460000	1.336667	-0.235000
337	0.123333	-0.218333	0.651667	0.625000	0.348333	2.438333	-0.158333	0.621667	0.208333	0.176667	0.080000	0.723333	1.311667	1.003333	1.153333
338	0.216000	0.738333	0.318000	0.233333	0.524000	0.830000	1.628333	1.206000	0.596000	0.214000	1.468000	1.098000	0.598000	-0.170000	-0.274000
339	1.086667	2.016667	1.798333	0.358333	0.311667	-0.146667	0.953333	2.026667	0.626667	0.315000	0.756667	1.153333	0.873333	0.565000	0.833333
340	0.824000	0.646000	0.580000	0.586000	-0.200000	0.280000	1.302000	2.260000	0.244000	-0.328000	0.694000	0.606000	0.094000	0.152000	1.018000
341	0.448000	1.058000	0.904000	0.186000	0.508000	1.328000	1.462000	1.520000	0.566000	0.188000	-0.160000	0.772000	0.692000	0.376000	0.672000
342	0.805000	1.082500	0.106000	0.355000	0.875000	0.935000	0.917500	1.185000	1.310000	0.412500	0.172000	0.700000	1.480000	0.697500	0.984000
343	0.116667	1.118333	0.611667	1.355000	0.923333	1.470000	0.285000	-0.255000	0.418333	0.665000	0.508333	0.756667	1.548333	1.593333	1.816667
344	-0.136000	-0.722000	0.230000	0.698000	1.474000	0.820000	0.786000	0.006000	0.124000	0.106000	0.284000	1.362000	1.430000	1.882000	1.904000
345	-0.044000	0.782000	-0.250000	-0.020000	-0.062000	0.526000	0.230000	-0.298000	0.454000	-0.234000	0.688000	0.566000	0.954000	0.168000	2.192000
346	0.268333	1.290000	0.720000	1.786667	1.566667	3.066667	0.976667	1.410000	1.201667	1.460000	0.230000	1.226667	1.528333	1.335000	1.558333
347	0.567500	1.087500	1.220000	0.180000	0.352500	0.757500	0.775000	2.632500	1.010000	0.512500	0.412500	1.072500	0.892500	0.855000	1.002500
348	0.290000	0.410000	0.216000	1.666667	0.322000	0.283333	-0.095000	1.512000	-0.446667	0.616000	0.360000	1.130000	0.606667	-0.005000	0.778000
349	-0.188000	-0.536000	0.228000	0.228000	1.234000	1.504000	-0.874000	-0.582000	0.172000	-0.774000	0.436000	-0.184000	0.670000	1.384000	1.746000
350	0.194000	-0.107500	0.092000	0.454000	1.368000	3.062000	0.795000	0.416000	0.206000	-0.008000	-0.006000	0.860000	1.252500	1.896000	1.955000
351	0.492000	-0.078000	0.018000	-0.158000	0.948000	2.432000	-0.838000	0.042000	0.216000	0.210000	0.186000	0.168000	0.426000	0.346000	1.476000
352	0.412000	0.574000	0.242000	1.454000	0.300000	0.642000	0.756000	0.302000	1.140000	0.660000	0.112000	0.796000	0.974000	0.726000	0.384000
353	0.218000	-0.528000	0.108000	0.926000	0.282000	2.576000	0.360000	-0.490000	0.112000	-0.098000	0.454000	0.754000	0.930000	1.150000	1.448000
354	0.236000	0.070000	0.472000	0.351667	-0.658333	0.243333	-0.076667	0.166000	-0.221667	0.126667	0.348000	0.680000	1.266667	1.116000	1.720000
355	0.076667	0.364000	0.130000	0.095000	-0.113333	0.816667	0.934000	-0.002000	0.390000	0.212000	-0.746667	0.606000	1.352000	1.344000	2.020000
356	0.350000	0.966000	0.066000	0.542000	-0.490000	1.302500	-0.030000	1.112000	-0.498000	0.337500	0.697500	1.060000	1.410000	1.868000	1.284000
357	-0.048000	0.322000	0.100000	1.365000	1.256667	3.053333	0.634000	1.035000	0.471667	-0.125000	0.401667	0.983333	0.948333	0.951667	0.495000
358	0.074000	1.026000	0.858000	0.260000	0.044000	0.364000	0.948000	1.552000	1.298000	-0.180000	-0.158000	1.266000	0.978000	0.590000	0.138000
359	-0.228000	-0.310000	-0.342000	0.814000	1.240000	2.426000	0.150000	0.744000	0.104000	-0.318000	-0.060000	-0.262000	-0.030000	-0.088000	0.204000
360	1.750000	1.702000	1.322000	2.605000	2.727500	3.078000	0.337500	1.860000	0.660000	1.398000	0.530000	0.794000	0.770000	0.585000	0.640000
361	0.410000	0.448000	-0.268333	0.118000	0.862000	1.740000	0.090000	-0.213333	0.021667	-0.633333	0.340000	0.022000	0.851667	0.833333	1.830000
362	-0.286000	-0.152000	0.216000	-0.384000	0.294000	0.556000	-0.484000	-0.656000	0.552000	0.098000	0.448000	0.210000	0.740000	1.248000	1.436000
363	1.312000	1.820000	0.991667	1.160000	0.146000	1.268333	1.356000	0.618000	0.678333	0.620000	0.896667	1.428333	0.920000	1.404000	1.861667
364	0.712000	0.883333	0.213333	1.465000	3.092000	3.883333	0.734000	0.565000	0.312000	0.870000	0.018333	0.573333	0.358333	0.570000	1.200000
365	0.160000	-0.151667	-0.125000	0.730000	-0.133333	1.570000	0.707500	0.356667	1.395000	0.300000	0.392500	1.124000	2.010000	1.922000	2.505000
366	0.858000	1.350000	0.126000	0.834000	-0.518000	2.354000	1.748000	0.792000	0.908000	0.258000	0.486000	0.188000	0.842000	0.488000	0.792000
367	0.484000	1.424000	0.754000	-0.078000	0.440000	1.762000	0.714000	1.000000	0.978000	0.440000	0.176000	0.934000	0.976000	1.028000	2.078000
368	0.188333	0.478333	-0.125000	-0.110000	0.436667	0.501667	0.300000	-0.203333	-0.015000	0.151667	-0.408333	0.408333	0.558333	0.743333	2.121667
369	1.600000	2.414000	1.760000	1.176000	0.441667	0.434000	1.382000	1.136000	0.150000	1.010000	0.996000	2.210000	1.482000	1.826667	2.501667
370	2.341667	2.716667	1.610000	2.145000	1.963333	2.246667	1.931667	2.253333	1.418333	2.210000	0.485000	1.686667	1.178333	0.603333	0.670000
371	1.202000	1.926000	2.100000	2.515000	1.675000	2.821667	1.258000	1.450000	0.294000	0.958000	0.823333	1.505000	1.175000	0.816667	1.603333
372	0.056667	0.091667	0.093333	-0.408333	0.265000	0.566667	-0.231667	0.048333	-0.160000	0.136667	1.220000	-0.018333	0.176667	-0.083333	1.083333
373	1.262857	1.985000	1.457143	1.920000	0.804286	3.090000	1.182857	2.386667	0.810000	1.007143	0.715000	2.011429	1.411429	1.076667	1.384286
374	1.268000	2.365000	1.273333	2.395000	1.843333	2.746667	1.157778	1.642857	0.510000	1.203333	0.938333	1.738571	1.723333	0.823333	1.227143
375	1.248889	2.332222	1.330000	2.426667	2.253333	2.463333	1.565556	2.055714	0.680000	0.776000	0.788571	1.902857	1.172857	0.990000	1.098000
376	0.006667	1.115000	-0.396667	0.370000	-0.235000	1.113333	0.131667	1.531667	0.636667	0.480000	0.651667	1.036667	1.518333	1.028333	0.418333
377	1.370000	1.805000	0.974000	1.990000	1.272000	2.270000	1.936000	0.888000	1.164000	0.810000	0.734000	1.446000	1.124000	1.372000	1.016000
378	0.344000	1.840000	0.472000	0.220000	0.322000	-0.514000	1.586000	1.902000	0.694000	0.282000	0.496000	1.108000	0.914000	0.564000	1.120000
379	0.362000	0.948333	1.408333	1.514000	0.846000	2.484000	0.498000	0.638000	0.252000	0.986667	1.206667	0.851667	1.198000	1.641667	2.254000
380	0.432000	0.370000	-0.182000	1.402000	1.205000	2.993333	0.130000	-0.098333	-0.028000	0.654000	0.888000	0.094000	0.038000	0.202000	-0.056667
381	0.506667	0.513333	1.150000	2.390000	2.313333	4.020000	-0.446667	-1.766667	-0.037500	1.323333	0.712500	-0.403333	0.326667	0.716667	0.717500
382	0.742000	0.850000	0.182000	1.644000	-0.394000	1.642000	0.776000	-0.494000	0.032000	0.462000	0.502000	0.392000	0.622000	-0.458000	0.582000
383	-0.363333	-0.155000	0.247500	-0.034000	0.995000	0.847500	0.307500	2.097500	0.682500	-0.236667	0.557500	0.850000	0.878000	1.382500	1.687500
384	0.196000	-0.456000	0.055000	0.520000	0.746667	0.728000	0.588000	1.074000	0.024000	-0.292000	0.526000	0.356667	0.418333	0.903333	1.795000
385	0.118000	0.142000	-0.170000	0.756000	0.002000	3.110000	0.594000	0.112000	-0.010000	-0.118000	0.816000	0.590000	0.240000	0.268000	0.896000
386	0.430000	0.943333	1.081667	1.921667	1.535000	2.711667	1.985000	2.025000	0.275000	0.290000	1.443333	1.491667	1.230000	0.586667	-0.081667
387	0.010000	0.012000	0.220000	2.250000	1.564000	1.918000	-0.186000	0.980000	0.050000	0.280000	0.608000	0.618000	1.124000	1.080000	1.474000
388	1.585000	2.528333	1.688000	3.141667	2.645000	2.913333	1.918000	3.248000	1.273333	1.378333	2.908333	3.281667	2.770000	2.113333	1.210000
389	0.673333	1.931667	0.671667	0.056667	0.375000	0.551667	3.483333	3.221667	1.513333	0.646667	2.178333	2.870000	2.316667	0.798333	0.291667
390	0.398333	1.736667	0.748333	2.105000	0.540000	2.560000	1.128333	1.663333	0.756667	1.165000	0.673333	2.455000	2.186667	1.643333	1.555000
391	1.065000	1.650000	0.832000	0.354000	0.721667	0.656667	1.076000	1.700000	1.575000	1.510000	0.882000	1.011667	1.704000	0.630000	0.540000
392	1.620000	2.190000	1.088000	0.674000	0.736000	0.410000	3.428000	3.091667	1.546667	1.128333	0.838000	1.700000	1.496000	0.530000	1.014000
393	1.492500	2.076667	0.907500	0.155000	0.732500	-0.207500	3.662500	2.432500	1.010000	1.137500	1.277500	2.850000	1.438000	0.842500	1.075000
394	0.158333	0.976667	0.636667	0.928333	-0.403333	0.606667	0.173333	0.865000	1.296667	0.208333	0.071667	0.903333	0.796667	0.148333	0.165000
395	0.433333	0.528333	0.224000	1.420000	0.702000	1.392000	0.856000	1.646000	0.515714	0.524000	0.058571	0.858000	1.092000	1.326000	2.124000
396	0.698000	2.178000	1.126000	1.110000	1.002000	2.551667	2.222000	2.514000	0.686000	0.786000	1.104000	1.902000	1.868000	1.572000	1.565000
397	0.961667	1.572000	1.532000	1.046000	0.404000	2.308000	0.664000	2.170000	0.640000	1.685000	0.680000	2.292000	1.883333	2.050000	1.690000
398	0.770000	1.168333	0.421667	-0.153333	1.490000	1.800000	0.621667	1.883333	0.131667	0.415000	1.400000	2.605000	2.100000	2.178333	2.270000
399	0.302000	0.608000	-0.496667	-0.230000	0.680000	0.644000	-0.163333	0.006667	0.260000	0.538000	0.001667	0.912000	0.158000	0.942000	1.730000
400	0.521667	0.296667	0.256667	0.045000	0.293333	0.703333	0.170000	0.698333	-0.141667	0.028333	0.423333	1.363333	1.720000	1.215000	1.118333
401	1.288333	2.001667	2.116000	1.458333	0.054000	0.644000	0.196000	2.030000	1.421667	0.745000	1.463333	1.308333	1.428333	0.826000	0.088000
402	0.032500	0.445000	0.648000	0.654000	0.330000	1.806000	0.135000	0.367500	0.615000	1.088000	0.954000	1.686000	2.077500	2.526000	2.520000
403	0.598000	0.524000	0.358000	2.274000	0.986000	3.034000	1.122000	0.676000	0.926000	0.032000	0.746000	1.024000	1.090000	1.106000	0.218000
404	0.762000	1.070000	0.316667	0.577500	0.720000	0.955000	3.745000	2.322000	0.570000	0.122500	1.180000	0.850000	0.622500	0.172000	0.632500
405	1.038000	0.870000	0.066667	0.700000	-1.048000	-0.206667	2.046667	0.752000	0.244000	0.021667	1.371667	0.606667	0.288000	-0.323333	-0.398000
406	1.608333	1.838333	0.960000	0.501667	0.625000	-0.825000	1.958333	2.310000	0.503333	-0.523333	0.390000	0.900000	0.336667	0.088333	-0.671667
407	0.013333	0.638000	0.335000	-0.004000	-0.124000	0.326000	0.336000	-0.255000	0.166000	-0.464000	-0.378000	-0.135000	0.156667	0.550000	1.481667
408	-0.006000	0.414000	0.108000	0.251667	0.294000	0.830000	0.628000	-0.394000	0.712000	0.303333	0.961667	0.655000	2.006000	2.048333	2.001667
409	-0.015714	0.751429	0.665714	-0.252857	-0.578571	0.671429	0.827143	1.321429	1.220000	1.011429	0.185714	0.285714	0.892857	0.870000	0.827143
410	-0.036000	0.554000	-0.468000	-0.060000	-0.880000	-0.502000	0.496000	0.412000	0.616000	0.120000	0.722000	1.438000	2.614000	0.814000	0.826000
411	0.028333	0.436667	0.076667	0.540000	2.046667	3.616667	-0.586000	0.172000	0.104000	0.576000	0.051667	0.525000	-0.043333	0.718000	1.496000
412	-0.358000	-0.058000	-0.738000	0.432000	0.360000	0.554000	-0.012000	-0.330000	-0.226000	0.092000	-0.184000	0.310000	1.040000	1.504000	1.926000
413	0.736000	0.756667	0.840000	0.342000	0.134000	0.766667	0.908333	1.001667	1.090000	0.524000	0.478333	0.648333	0.606000	0.451667	0.258333
414	1.223333	0.976667	-0.133333	0.660000	1.591667	1.190000	1.295000	2.366667	0.866667	0.388333	1.988333	1.991667	1.793333	1.683333	2.845000
415	0.136000	1.172000	0.420000	0.788000	0.586000	0.812000	1.658000	2.942000	1.260000	0.346000	-0.001667	0.692000	0.684000	0.572000	1.220000
416	0.971667	1.163333	1.288333	0.870000	-0.124000	1.736667	1.298333	0.605000	1.146000	-0.338333	0.236667	0.756000	1.024000	0.565000	0.540000
417	0.658000	0.178333	0.356667	2.506000	1.944000	2.416000	1.556000	1.934000	1.350000	-0.271667	0.132000	0.930000	1.024000	0.754000	0.605000
418	0.050000	0.645000	0.185000	0.498333	0.078333	0.995000	1.443333	1.521667	1.348333	-0.003333	0.383333	0.768333	0.495000	0.598333	-0.253333
419	1.892000	2.938000	2.096000	2.394000	2.780000	1.652000	2.814000	2.962000	1.876000	1.970000	3.056000	4.186000	3.046000	2.508000	2.162000
420	1.094000	2.358000	1.096000	2.324000	3.064000	3.352000	1.140000	1.440000	1.354000	1.642000	1.524000	2.091667	1.746000	0.938333	2.106667
421	-0.266000	-0.424000	-0.174000	0.314000	-0.712000	0.662000	0.384000	0.792000	1.166000	0.114000	0.572000	0.600000	0.412000	1.088000	1.398000
422	1.268000	2.430000	1.931667	0.665000	1.590000	0.286667	0.600000	2.868000	1.746000	1.394000	0.875000	1.416667	0.888333	0.740000	0.830000
423	0.445000	1.801667	0.881667	0.676667	-1.196000	1.658333	0.561667	1.236667	1.471667	0.495000	0.111667	1.032000	0.945000	0.326667	0.621667
424	-0.050000	1.198000	0.130000	0.423333	0.138000	-0.045000	-0.005000	0.508000	0.700000	0.140000	0.211667	0.544000	1.766000	0.420000	0.404000
425	1.750000	2.651429	1.896667	1.252857	1.616667	1.491667	0.868571	1.788571	1.478333	1.360000	0.852857	1.828000	1.277143	1.395714	1.430000
426	1.541667	2.456667	0.556667	0.365000	0.423333	0.871667	0.875000	1.896667	0.346667	0.420000	0.816667	1.030000	0.781667	0.268333	-0.465000
427	1.576000	2.074000	1.170000	0.556000	1.166000	0.448000	1.464000	1.570000	0.744000	0.686000	0.890000	1.372000	1.034000	0.870000	-0.032000
428	0.693333	0.825000	0.481667	-0.401667	0.013333	0.015000	1.868333	2.060000	0.278333	0.280000	0.543333	0.215000	-0.150000	0.153333	0.010000
429	0.716667	0.546000	0.763333	2.370000	1.798333	3.865000	-0.216667	1.686000	1.190000	1.552000	0.396000	0.098333	0.676667	0.248333	0.323333
430	-0.214000	-0.260000	-0.205000	0.064000	0.896000	1.302000	0.052000	-0.188333	0.523333	0.646000	0.673333	1.134000	1.123333	1.216000	0.858000
431	1.846667	2.563333	0.650000	0.350000	0.615000	0.668333	1.181667	0.746667	-0.163333	0.416667	0.318333	1.245000	0.040000	-0.006667	0.460000
432	0.723333	0.800000	0.344000	0.431667	1.248000	-0.122000	3.373333	2.912000	0.476667	0.120000	0.708333	0.706000	1.120000	0.588000	0.532000
433	0.438000	0.438000	0.010000	0.920000	-0.610000	0.340000	0.018000	0.680000	0.496000	0.110000	0.204000	0.692000	1.512000	0.462000	1.172000
434	0.112000	0.550000	-0.055000	1.790000	1.124000	3.444000	0.298000	1.386000	0.832000	1.122000	-0.091667	1.153333	0.624000	0.641667	0.170000
435	0.876000	1.756000	0.885000	1.830000	1.288000	1.210000	1.268000	1.518000	0.690000	1.340000	0.606000	1.880000	2.020000	1.956000	1.492000
436	0.680000	1.464000	0.958333	3.266000	3.148000	2.712000	1.118000	1.110000	1.222000	1.291667	1.024000	1.980000	2.216000	2.146000	1.940000
437	0.574000	0.464000	0.540000	2.090000	1.136000	2.448000	0.624000	1.346000	0.310000	1.360000	0.448000	0.628000	0.844000	0.700000	-0.020000
438	0.178333	0.441667	-0.090000	0.133333	0.691667	0.995000	0.353333	1.138333	0.985000	-0.205000	0.606667	0.438333	1.761667	-0.200000	0.428333
439	-0.510000	0.470000	0.466000	0.074000	0.296000	0.802000	-0.078333	0.836000	-0.083333	1.331667	0.013333	-0.361667	0.012000	-0.088333	2.064000
440	1.286000	2.386000	1.358000	1.901667	1.128333	0.601667	0.828333	0.242000	0.230000	0.283333	0.504000	0.728333	0.858000	-0.130000	-0.098333
441	-0.165000	-0.208571	-0.360000	-0.483333	0.985714	0.737143	-0.140000	-0.232857	-0.611429	-0.125000	0.921429	-0.068571	0.067143	0.378571	1.798571
442	1.116667	0.601667	-0.080000	-0.491667	1.141667	0.108333	2.548333	-0.048333	0.285000	0.561667	0.963333	0.478333	-0.411667	-0.126667	-0.188333
443	0.816667	1.410000	1.222000	2.246000	1.461667	2.515000	0.898000	1.505000	1.566667	1.871667	0.518333	1.816667	1.680000	1.808333	2.013333
444	0.698333	1.358333	1.181667	1.978333	1.498333	2.055000	0.290000	1.326667	0.178333	1.605000	0.086667	1.253333	0.990000	1.103333	0.693333
445	1.831667	2.544000	1.544000	0.410000	0.835000	0.316667	2.588333	3.486667	2.554000	1.556000	0.736000	2.060000	2.192000	1.811667	2.055000
446	1.872000	3.106000	2.530000	1.946667	1.986667	2.850000	2.030000	2.675000	1.012000	1.446000	0.862000	2.061667	1.554000	1.463333	1.426000
447	2.605000	3.353333	2.023333	2.650000	0.556667	2.876667	2.648333	4.475000	2.033333	1.508000	1.074000	2.300000	1.398000	1.023333	0.500000
448	0.692000	1.324000	1.706000	0.366000	-0.486000	0.492000	0.850000	-0.426000	0.146000	1.140000	-0.298000	0.488000	0.202000	0.958000	1.664000
449	0.447500	1.020000	0.975000	1.227500	0.797500	1.853333	0.278000	2.021667	1.234000	0.408000	1.097500	0.495000	1.485000	1.307500	1.640000
450	0.132000	1.038000	0.774000	-0.164000	-1.026000	0.816000	2.086000	0.140000	0.072000	-0.812000	0.784000	0.338000	0.044000	-0.312000	0.886000
451	-0.244000	0.185000	0.123333	0.456000	1.733333	2.896667	0.938333	-0.528333	0.513333	1.208333	-0.035000	0.334000	1.045000	1.658333	2.481667
452	-0.236667	0.251667	-0.328333	-0.100000	0.356667	0.871667	0.321667	-0.020000	-0.093333	-0.956667	0.516667	-0.230000	0.036667	0.758333	2.216667
453	0.158333	1.075000	0.610000	1.220000	0.158333	0.438333	0.656667	2.168333	0.495000	0.413333	0.040000	0.933333	0.866667	0.413333	-0.440000
454	0.680000	1.795000	0.305714	0.815000	-0.325714	0.010000	1.740000	2.446667	0.418571	-0.002857	1.098571	1.441667	0.542857	0.541429	1.178571
455	0.288333	-0.203333	-0.705000	-0.078333	-0.163333	-0.560000	0.816667	0.336667	-0.313333	0.271667	1.315000	-0.110000	-0.113333	0.096667	1.285000
456	0.286000	1.208000	0.416000	3.682000	0.032000	-0.042000	0.202000	1.090000	0.342000	0.998000	0.408000	0.550000	0.826000	0.180000	-0.514000
457	1.513333	2.384000	1.878000	1.810000	0.766000	0.770000	1.353333	1.828000	1.456000	1.314000	2.456667	3.355000	2.965000	2.336667	1.343333
458	2.308333	3.198000	1.626667	1.666667	0.506000	0.101667	1.598333	1.995000	0.521667	1.788000	1.201667	1.960000	1.135000	0.390000	0.262000
459	1.148333	2.022000	0.175000	0.775000	0.795000	0.062000	3.956667	3.830000	1.382000	0.694000	1.306000	1.806000	0.234000	0.254000	-0.280000
460	1.470000	2.058000	1.208000	1.006000	0.424000	0.386000	0.714000	1.870000	0.034000	0.892000	0.184000	0.632000	0.536000	0.174000	0.188000
461	1.201667	2.073333	1.625000	-0.023333	-0.371667	0.980000	0.093333	1.501667	0.090000	1.058333	0.758333	2.005000	1.036667	1.005000	1.416000
462	0.182000	0.416000	0.254000	0.202000	0.002000	0.274000	0.072000	-0.276000	-0.000000	-0.128000	0.316000	0.554000	1.190000	0.988000	1.576000
463	0.212000	0.466000	-0.060000	1.456000	1.732000	2.336000	-0.248000	-0.024000	0.422000	1.106000	2.270000	2.994000	3.118000	3.126000	2.694000
464	-0.124000	0.376000	0.112000	0.220000	-0.980000	0.386000	-0.224000	-0.082000	-0.006000	0.106000	-0.048000	0.556000	1.944000	0.386000	0.064000
465	0.158333	1.335000	0.761667	0.678333	0.446667	0.306667	-0.150000	2.453333	0.105000	0.910000	0.796667	2.538333	2.165000	2.121667	2.113333
466	0.291667	0.430000	0.086667	0.395000	0.300000	0.516667	1.150000	1.815000	1.438333	0.303333	0.320000	0.421667	0.501667	0.295000	-0.186667
467	0.486000	1.086000	-0.056000	0.734000	-0.314000	-0.052000	1.424000	0.902000	0.532000	0.344000	-0.248000	0.992000	0.574000	-0.208000	-0.136000
468	1.304000	1.450000	1.506000	0.660000	-0.406000	0.410000	0.590000	1.288000	0.600000	0.868000	0.356000	0.560000	0.362000	0.300000	0.436000
469	1.248000	2.096000	1.192000	-0.524000	-0.560000	-0.098333	0.238333	1.102000	0.458333	-0.014000	0.366000	-0.625000	0.240000	0.304000	-0.322000
470	2.040000	2.300000	1.704000	0.368000	0.196000	0.662000	1.471667	1.940000	0.876000	2.304000	0.744000	1.633333	1.062000	0.410000	0.590000
471	0.798333	2.078333	1.040000	0.576000	0.016667	0.608000	1.250000	1.874000	1.538333	1.538000	0.302000	1.100000	1.366667	0.903333	1.148333
472	1.980000	2.546000	0.848000	0.348333	-0.620000	0.848333	1.483333	1.758333	1.445000	0.796667	0.585000	1.593333	1.826667	1.608000	0.158333
473	0.553333	-0.080000	-0.515000	0.148000	0.134000	-0.051667	2.048333	-0.118333	-0.018000	-1.170000	0.221667	0.216667	0.296000	-0.178000	0.063333
474	0.870000	0.876000	0.028000	0.170000	0.046000	-0.198000	2.178000	2.038000	0.044000	-0.062000	0.348000	1.018000	0.114000	-0.210000	-0.328000
475	1.628000	2.330000	-0.228000	0.144000	-0.798000	0.832000	2.436000	4.330000	0.706000	-0.196000	1.068000	1.688000	0.174000	-0.148000	-0.644000
476	2.070000	2.632000	0.616000	0.430000	1.056000	-0.560000	1.768000	3.074000	1.134000	-0.682000	0.362000	0.724000	-0.276000	0.136000	-0.052000
477	0.426000	1.732000	0.630000	0.064000	0.265000	-0.511667	0.350000	1.653333	1.420000	-0.086667	-0.136667	0.856667	0.766000	0.312000	0.258333
478	0.315000	1.117500	-0.195000	0.240000	-1.305000	-0.135000	0.760000	0.802500	-0.325000	1.057500	1.920000	1.300000	1.197500	0.222500	0.957500
479	2.183333	2.748000	2.191667	0.425000	0.463333	0.661667	-0.116667	0.142000	0.165000	1.483333	0.410000	1.011667	0.713333	0.373333	0.748333
480	0.576000	1.292000	0.846000	2.204000	-0.724000	2.690000	0.822000	1.206000	0.116000	0.010000	0.614000	0.366000	1.036000	1.192000	1.020000
481	0.668000	1.368000	0.814000	1.565000	0.613333	0.726667	1.228000	0.726000	0.735000	0.888000	0.750000	2.096000	1.620000	1.263333	0.883333
482	0.477500	1.697500	1.692500	0.767500	1.212000	0.875000	1.212500	-0.370000	0.217500	0.545000	0.470000	0.617500	0.670000	0.967500	0.517500
483	0.592000	1.244000	1.394000	0.252000	0.668000	-0.612000	0.066000	0.628000	0.844000	1.324000	0.230000	0.698000	1.704000	1.032000	1.216000
484	1.096667	1.826667	0.706667	1.048333	0.750000	1.490000	0.596667	1.658333	0.011667	1.155000	0.363333	1.360000	0.895000	0.793333	1.483333
485	1.180000	0.530000	0.514000	1.530000	1.320000	2.698000	0.576667	1.116000	0.510000	1.146667	2.155000	1.430000	2.473333	1.540000	0.835000
486	0.738333	1.083333	0.771667	0.721667	0.378333	0.915000	0.346667	1.215000	1.730000	1.041667	-0.093333	1.256667	1.460000	0.730000	0.338333
487	1.094000	1.064000	1.264000	0.380000	0.455000	0.784000	0.258000	0.870000	1.002000	1.850000	0.564000	1.528000	2.282000	1.890000	1.868000
488	0.872000	0.792000	0.284000	0.306000	0.648333	0.668000	0.800000	1.730000	1.002000	-0.250000	0.030000	0.592000	0.635000	0.436667	0.050000
489	0.892000	0.610000	0.556000	2.546000	1.990000	3.066000	0.738000	1.368333	1.020000	0.665000	1.213333	2.561667	3.365000	1.728333	1.130000
490	1.832000	2.086000	0.628333	0.878000	1.848000	1.353333	2.785000	3.380000	1.726000	0.998000	1.098000	3.094000	2.571667	1.154000	0.910000
491	-0.270000	0.080000	0.180000	0.410000	0.456000	-0.222000	2.444000	0.480000	0.778000	0.020000	-0.398000	-0.338000	0.524000	-0.140000	0.004000
492	0.318333	1.320000	0.895000	0.480000	-0.198333	0.285000	1.020000	3.391667	0.700000	0.526667	0.340000	0.676667	0.456667	0.408333	-0.248333
493	0.320000	0.780000	0.021667	0.630000	0.743333	0.806667	0.505000	1.171667	1.133333	0.150000	1.336667	0.498333	0.775000	0.215000	1.348333
494	-0.274444	0.146000	0.458333	0.454444	0.406000	0.807778	0.061667	0.976000	0.216667	0.843333	1.464000	2.090000	1.901667	1.942000	2.246667
495	0.330000	1.456000	-0.436667	-0.030000	-0.632000	-0.322000	0.590000	3.216667	0.688000	0.176000	-0.034000	0.771667	0.896000	0.762000	1.398333
496	0.275000	-0.408333	0.116667	0.410000	1.611667	-0.390000	-0.225000	0.000000	0.168333	-0.001667	0.256667	0.218333	0.243333	0.535000	1.708333
497	0.206667	-0.325000	0.345000	-0.130000	-0.346667	1.210000	-0.298333	0.133333	-0.386667	0.740000	0.480000	0.180000	0.490000	0.981667	2.293333
498	0.000000	0.186000	0.334000	0.064000	0.200000	-0.134000	0.286000	1.240000	-0.204000	0.902000	0.876000	1.350000	1.250000	2.086000	0.790000
499	-0.045000	0.456667	0.356667	0.143333	-0.395000	0.528333	0.776667	0.040000	0.506667	-0.836667	0.080000	0.846667	1.465000	0.655000	-0.506667
500	-0.230000	0.427500	0.267500	-0.046000	0.078000	-0.118000	0.350000	-0.044000	0.452500	0.122500	0.445000	0.182500	1.425000	0.770000	0.235000
501	0.590000	1.188000	0.562000	0.154000	0.490000	0.450000	1.986000	1.400000	-0.062000	-0.710000	0.308000	0.340000	0.610000	-0.004000	-0.186000
502	0.514000	0.822000	0.692000	-0.076000	-0.782000	0.506000	1.936000	0.630000	0.100000	0.944000	0.616000	0.366000	0.236000	-0.076000	0.026000
503	-0.101667	0.116667	0.886667	0.361667	-0.110000	0.258333	0.085000	0.383333	0.515000	0.145000	0.995000	0.620000	1.088333	1.006667	1.723333
504	0.124000	-0.188000	1.718000	-0.232000	0.826000	0.128000	0.166000	-0.172000	-0.278000	0.344000	0.384000	0.304000	0.206000	-0.052000	0.112000
505	0.506000	0.090000	1.022000	1.836000	0.140000	0.592000	0.750000	1.118000	0.498000	0.280000	0.532000	0.194000	0.482000	0.304000	0.040000
506	-0.095000	0.646667	-0.145000	0.231667	0.105000	-0.688333	0.981667	0.325000	0.701667	0.216667	0.458333	0.980000	3.101667	1.513333	0.655000
507	0.584000	1.128000	0.138000	1.096000	0.518000	2.044000	-0.446000	1.438000	1.356000	0.268000	0.302000	1.334000	1.566000	0.868000	1.230000
508	0.598333	0.865000	0.686667	0.243333	0.576667	0.570000	-0.728333	0.228333	0.501667	-0.653333	1.365000	2.000000	2.345000	2.750000	1.938333
509	-0.046000	0.244000	0.612000	0.108000	-0.460000	-0.108000	0.434000	0.474000	0.624000	-0.010000	0.130000	1.124000	1.150000	0.810000	0.896000
510	0.390000	0.098000	0.284000	0.206000	0.456000	0.692000	-0.096000	-0.296000	0.256000	0.256000	0.508000	0.386000	0.748000	0.684000	1.668000
511	0.072000	-0.252000	0.322000	-0.976000	-0.112000	-0.802000	3.342000	1.238000	0.630000	-0.204000	-0.204000	-0.378000	-0.142000	0.086000	-0.576000
512	0.390000	0.406000	-0.072000	2.034000	1.332000	2.712000	0.970000	1.214000	0.628000	0.614000	0.296000	1.424000	0.430000	0.066000	1.210000
513	0.532000	1.161667	0.763333	0.778000	0.230000	1.661667	0.824000	1.948000	1.056667	0.348000	0.846000	1.223333	1.393333	0.433333	0.860000
514	0.380000	-0.403333	0.555000	0.180000	-0.180000	-0.018000	-0.391667	-0.520000	0.452000	0.314000	-0.033333	-0.388333	0.058333	0.344000	1.731667
515	0.145000	-0.303333	0.211667	-0.065000	-0.253333	0.278333	0.533333	1.173333	0.243333	1.171667	-0.106667	0.201667	0.241667	-0.056667	1.333333
516	-0.171667	-0.321667	0.010000	-0.095000	-0.880000	1.151667	-1.151667	0.965000	-0.153333	0.621667	-0.791667	0.843333	0.481667	0.488333	1.578333
517	-0.410000	0.385000	-0.608333	0.062000	0.071667	0.838333	-0.160000	0.251667	-0.366667	0.140000	0.212000	0.480000	1.008333	1.128333	0.084000
518	0.580000	-0.043333	0.728333	1.265000	0.392000	1.795000	0.244000	0.376667	0.086000	0.328000	0.578333	0.534000	0.580000	0.381667	0.396000
519	0.378000	0.708000	1.645000	3.946000	3.672000	3.582000	-0.682000	0.786667	-0.016000	2.180000	0.662000	0.843333	0.876000	1.220000	0.808333
520	0.346667	0.585000	0.950000	0.741667	0.291667	0.706667	0.440000	1.325000	2.078333	1.058333	-0.036667	0.618333	0.896667	0.315000	1.276667
521	2.828333	3.376667	2.208333	-0.103333	0.640000	0.578000	1.770000	2.880000	1.326667	0.410000	1.420000	1.938000	0.916000	0.246000	1.162000
522	2.436000	3.207500	2.777500	1.618333	0.436000	0.822000	0.605000	1.244000	0.368333	1.632000	-0.135000	0.948333	0.852500	0.432500	0.947500
523	0.814000	1.304000	0.834000	0.622000	-0.005000	1.908000	0.706000	1.012000	0.984000	0.596667	0.912000	1.782000	1.250000	0.618000	0.390000
524	0.360000	0.740000	0.445000	1.486000	2.538000	2.980000	0.597500	0.924000	1.436000	1.377500	0.500000	0.716000	0.862500	0.830000	1.166000
525	0.253333	1.153333	0.958333	0.853333	0.081667	-0.011667	0.723333	1.218333	0.878333	0.615000	0.528333	1.531667	1.241667	0.571667	0.870000
526	0.968000	0.728000	0.518000	2.260000	2.125000	3.020000	0.208000	-0.484000	0.580000	0.968000	0.470000	1.236000	1.676000	1.586000	1.452000
527	-0.466000	-0.312000	0.014000	1.064000	0.802000	0.742000	-1.150000	0.396000	-0.154000	0.284000	0.562000	0.222000	0.858000	1.658000	3.090000
528	2.322000	3.536000	1.312000	0.366000	0.177500	0.404000	0.592000	2.660000	0.744000	0.594000	1.037500	1.966000	0.558000	0.376000	0.337500
529	2.152000	2.950000	0.536000	0.796000	0.250000	0.398000	0.470000	1.924000	1.138000	0.550000	0.186000	0.530000	0.366000	0.406000	0.412000
530	2.520000	3.117500	1.440000	3.044000	1.942000	1.164000	2.210000	3.036000	1.576000	1.744000	0.930000	1.816000	1.054000	-0.312000	0.118000
531	1.230000	2.388333	0.298333	0.162000	-0.198000	-0.265000	0.835000	1.063333	0.381667	0.511667	0.314000	1.588333	0.455000	0.328000	-0.070000
532	0.214000	0.580000	-0.020000	1.310000	0.698000	0.748000	0.641667	0.616000	0.186000	0.690000	1.224000	2.826000	1.962000	1.628000	2.112000
533	1.208000	1.534000	1.680000	3.340000	2.486000	4.080000	1.908000	2.880000	1.738000	1.192000	0.332000	2.043333	1.763333	1.225000	2.364000
534	-0.108333	1.203333	1.510000	1.848333	0.910000	1.471667	1.201667	0.613333	1.066667	0.510000	-0.103333	1.286667	1.480000	0.698333	0.473333
535	0.426667	0.686667	-0.586667	-0.128333	0.295000	1.075000	0.448333	0.816667	-0.006667	0.661667	0.885000	1.175000	1.291667	1.048333	1.356667
536	0.178333	-0.315000	-0.036667	0.638333	-0.158333	-0.893333	0.368333	-0.601667	0.050000	0.498333	0.553333	0.033333	0.256667	-0.093333	1.491667
537	0.664000	0.228000	0.923333	0.612000	0.708333	2.010000	0.376000	0.110000	0.302000	1.540000	1.431667	2.611667	2.630000	2.928333	2.355000
538	-0.097143	0.156000	0.441667	-0.556000	0.173333	0.110000	0.432500	1.171667	0.946667	0.201250	0.731250	1.521667	1.534000	1.035000	1.951667
539	-0.042222	0.294000	-0.060000	0.060000	0.224000	0.726000	0.297500	0.016000	0.464000	0.390000	1.376000	1.804000	2.080000	1.560000	1.914000
540	0.580000	0.837500	0.150000	-0.057500	0.147500	0.657500	-0.120000	1.426667	0.255000	0.730000	-0.080000	1.253333	1.970000	0.540000	1.066667
541	0.390000	0.976667	0.565000	0.181667	-0.740000	-0.425000	0.540000	0.261667	1.003333	-0.113333	0.571667	1.216667	1.578333	0.533333	1.098333
542	0.702000	0.506667	0.324000	0.595000	-0.346667	-0.136000	2.395000	-0.528000	0.158000	0.268000	0.060000	-0.421667	-0.480000	-0.008000	-0.940000
543	-0.152000	-0.136000	-0.182000	0.524000	-0.790000	0.042000	0.430000	-0.202000	0.136000	1.442000	0.152000	-0.318000	-0.308000	-0.442000	0.988000
544	0.022000	0.208000	0.038000	0.658000	-0.296000	2.524000	0.506000	0.683333	0.126000	0.121667	0.570000	2.056000	1.180000	1.082000	1.398333
545	0.058333	1.131667	0.605000	0.110000	-0.343333	0.335000	0.355000	0.046667	0.641667	-0.046667	0.270000	0.968333	1.541667	0.646667	-0.358333
546	0.570000	1.608333	0.483333	0.938000	0.635000	1.200000	-0.063333	1.724000	0.596667	0.040000	1.384000	1.570000	0.785000	0.365000	0.352000
547	1.688000	2.656000	1.562000	1.390000	0.756000	0.770000	1.802000	3.226000	1.974000	1.886000	0.388000	2.006000	1.582000	0.012000	0.310000
548	0.410000	0.560000	-0.150000	0.112000	-0.732000	0.094000	-0.282000	0.402000	0.378000	0.316000	0.338000	0.182000	0.448000	0.824000	1.914000
549	-0.070000	0.638000	0.284000	-0.116000	0.318000	0.194000	-0.186000	0.710000	1.386000	-0.018000	0.412000	1.032000	0.678000	0.580000	1.068000
550	0.292000	0.088000	-0.026000	0.020000	0.522000	0.190000	-0.398000	0.062000	0.422000	-0.202000	0.054000	0.068000	0.482000	0.306000	1.544000
551	0.278000	0.566000	0.004000	0.505000	0.931667	1.700000	0.136000	-0.112000	0.460000	-0.212000	0.844000	2.022000	2.232000	2.364000	2.296000
552	0.965000	1.707500	1.616000	2.062500	2.052500	2.907500	1.555000	2.275000	1.090000	0.924000	1.238000	1.910000	1.912000	1.322000	2.164000
553	1.225000	1.988000	1.616667	1.550000	0.954000	2.248000	2.241667	3.586000	2.110000	2.006000	1.226667	2.284000	1.964000	1.563333	1.478333
554	0.921429	2.192857	1.666000	0.412000	0.607143	1.221429	1.104000	1.760000	1.048000	0.907143	0.262000	0.642857	0.975714	0.812857	1.626000
555	0.702500	2.292500	1.030000	0.146667	0.733333	-0.032500	1.180000	1.316667	0.720000	1.010000	0.522500	0.595000	0.335000	0.346667	1.010000
556	0.711667	1.191667	1.546667	0.341667	-0.018333	0.936667	-0.803333	1.250000	0.518333	0.583333	0.233333	0.166667	0.960000	0.446667	-0.780000
557	0.028333	0.165000	0.220000	0.050000	0.478333	1.438333	-0.266667	0.381667	0.105000	0.466667	0.260000	0.066667	0.313333	0.763333	2.195000
558	0.638333	0.601667	0.116667	0.166667	0.226667	0.043333	0.183333	1.425000	0.921667	0.333333	-0.008333	0.300000	0.781667	0.620000	0.425000
559	0.051667	-0.373333	0.708333	0.500000	1.515000	3.041667	-0.045000	0.753333	0.638333	1.231667	0.533333	0.321667	0.596667	0.573333	0.673333
560	-0.376667	-0.178333	0.465000	0.401667	0.570000	0.591667	0.360000	0.072000	-0.136667	0.480000	0.844000	0.894000	1.316667	1.498000	1.738000
561	-0.032000	-0.010000	0.726000	-0.506000	-0.324000	-0.200000	-0.186000	0.346000	0.078000	0.044000	0.970000	1.870000	0.762000	0.838000	1.092000
562	-0.452000	-0.040000	-0.732000	-0.456000	1.558000	3.318000	0.402000	0.244000	-0.038000	0.774000	0.892000	-0.058000	0.042000	-0.030000	-0.464000
563	0.214000	0.658000	0.230000	0.472000	-0.674000	1.306000	1.180000	2.386000	0.794000	0.396000	-0.310000	0.330000	0.708000	0.236000	0.482000
564	0.393333	0.965000	0.373333	0.510000	0.976667	-0.925000	2.225000	1.856667	0.545000	0.018333	0.596667	0.745000	0.503333	-0.086667	-0.356667
565	1.014000	1.586667	0.370000	0.806000	-0.160000	-0.304000	4.128000	2.660000	1.000000	-0.392000	1.830000	1.306000	1.490000	0.354000	0.848333
566	-0.118000	0.265000	-0.185000	0.902000	1.000000	2.557000	0.298000	1.086000	-0.014000	-0.178000	0.550000	0.918000	0.175000	0.562000	0.166000
567	-0.244286	0.113750	0.215714	0.827500	0.942500	3.248750	0.010000	0.751250	-0.088750	-0.286250	0.972857	0.985000	0.298750	0.367500	0.547143
568	0.282500	1.126000	0.768000	-0.050000	-0.462000	1.276000	0.374000	1.020000	0.942000	0.350000	0.015000	0.402500	1.362000	0.775000	0.030000
569	0.341667	0.855000	0.643333	0.163333	0.141667	0.830000	0.150000	-0.283333	0.201667	0.091667	0.665000	1.473333	0.965000	1.443333	1.833333
570	0.183333	0.068333	0.408333	0.505000	0.513333	0.458333	1.778333	0.776667	0.333333	0.390000	-0.103333	0.881667	0.948333	0.921667	0.601667
571	0.786667	0.158333	1.061667	2.100000	1.520000	2.950000	1.080000	0.416667	0.234000	0.253333	0.803333	1.408000	0.588000	0.975000	-0.241667
572	0.188333	0.765000	0.944000	0.920000	-0.140000	0.184000	2.203333	2.226667	1.754000	-0.175000	0.203333	0.433333	1.628000	0.464000	0.542000
573	0.266000	0.552000	0.430000	0.768000	-0.404000	1.618000	-0.448000	0.534000	-0.006000	-0.054000	0.028000	0.498000	1.410000	2.292000	2.010000
574	-0.046667	-0.158333	0.208333	0.076667	-0.231667	0.206667	-0.133333	1.191667	1.836667	-0.075000	0.066667	0.180000	0.506667	0.166667	-0.145000
575	0.740000	1.276000	0.630000	0.192000	-0.374000	0.088000	-0.372000	1.356000	0.196000	1.082000	-0.524000	0.228000	1.412000	0.836000	-0.206000
576	0.431667	0.535000	0.860000	0.000000	0.023333	0.636667	1.116667	0.096667	0.871667	0.376667	0.201667	1.791667	2.098333	2.351667	1.541667
577	0.316000	0.584000	0.041667	0.301667	-0.215000	0.154000	0.493333	0.453333	0.013333	0.050000	0.638000	0.740000	2.101667	1.366667	2.118333
578	0.503333	0.318333	-0.206667	0.040000	-0.055000	-0.173333	1.990000	0.916667	0.025000	0.058333	-0.236667	0.345000	0.186667	-0.160000	0.040000
579	-0.084000	0.195000	0.361667	-0.185000	-0.916000	1.792000	2.266667	0.824000	-0.448333	0.720000	0.604000	0.208000	-0.390000	-0.046667	0.528000
580	1.218000	1.852000	0.308000	1.072000	0.756000	1.474000	1.818000	3.030000	1.014000	0.486000	1.122000	2.568000	1.618000	0.648000	-0.112000
581	1.428333	2.561667	0.476667	0.496667	-0.336667	0.301667	1.010000	0.660000	0.648333	-0.340000	-0.051667	0.975000	1.276667	0.543333	-0.073333
582	1.634000	2.584000	1.058000	0.898000	0.432000	1.838000	2.304000	3.150000	1.742000	1.218000	1.422000	2.054000	2.632000	1.794000	1.806000
583	0.538000	2.138000	1.446000	1.230000	0.234000	1.450000	1.955000	1.882500	1.995000	0.840000	0.835000	2.415000	2.172000	1.618000	1.278000
584	1.467500	1.860000	1.470000	0.877500	0.340000	1.415000	1.270000	2.580000	2.355000	0.670000	0.640000	1.152500	1.743333	0.930000	0.725000
585	2.376000	3.200000	2.351667	1.873333	1.670000	1.930000	2.333333	3.856667	2.044000	0.964000	1.880000	2.046667	1.600000	1.466000	1.330000
586	0.016667	1.773333	1.461667	0.266667	0.085000	0.410000	0.516667	1.723333	0.880000	0.628333	0.188333	1.680000	1.665000	1.338333	0.646667
587	0.720000	1.320000	0.736000	1.460000	1.196667	0.530000	0.478000	2.613333	0.943333	0.162000	0.643333	1.246667	0.990000	-0.030000	0.990000
588	1.270000	1.848333	1.750000	2.315000	0.855000	1.515000	0.951667	1.831667	1.193333	0.838333	0.508333	1.288333	1.615000	0.645000	0.446667
589	1.141667	1.845000	0.858333	2.002000	1.352000	2.375000	1.516667	2.172000	1.155000	1.046667	1.060000	1.784000	1.816667	1.250000	1.148333
590	1.526667	1.798333	0.276000	0.580000	-0.568000	-0.390000	3.196667	2.858000	0.714000	0.808000	0.900000	2.425000	1.376000	1.670000	0.538000
591	1.054000	2.218000	1.950000	3.120000	1.938333	2.742000	3.652000	4.171667	2.688000	0.993333	0.950000	2.463333	2.404000	1.571667	2.240000
592	0.046000	1.228000	0.164000	1.600000	1.170000	2.104000	0.882000	1.612000	0.842000	0.650000	0.672000	1.430000	1.038000	0.916000	2.532000
593	0.716667	0.515000	-0.103333	0.070000	1.540000	1.228333	0.150000	0.313333	-0.331667	-0.485000	0.478333	-0.126667	-0.716667	-0.016667	-0.030000
594	0.066000	0.301667	0.892000	0.318333	0.594000	1.828000	0.318333	0.366667	1.196000	0.200000	0.658333	1.205000	1.164000	0.830000	0.822000
595	-0.103333	1.083333	0.626667	1.200000	0.146667	1.636667	0.050000	1.036667	1.220000	0.726667	0.426667	0.686667	1.510000	0.860000	0.766667
596	1.385000	2.056667	1.715000	0.824000	1.128000	1.005000	1.820000	2.606000	1.190000	1.623333	1.048000	2.068000	2.135000	1.102000	1.826667
597	1.005000	2.203333	1.423333	2.045000	1.698333	2.563333	1.375000	2.575000	1.225000	0.812000	0.791667	2.055000	1.626667	1.451667	1.590000
598	0.696000	1.076000	0.606000	0.158000	0.362000	0.938000	2.060000	1.326000	0.246000	0.402000	0.186000	1.176000	1.020000	0.544000	0.732000
599	0.398000	0.268000	-0.010000	0.260000	-0.070000	0.354000	0.464000	-0.224000	-0.092000	0.838000	0.566000	0.334000	0.186000	0.060000	1.944000
600	-0.053333	0.720000	0.505000	0.326667	1.370000	0.853333	0.311667	0.155000	0.198333	1.096667	0.283333	0.616667	0.320000	-0.146667	-0.001667
601	0.650000	1.392000	1.142500	1.134000	1.110000	1.440000	0.995000	1.177500	0.518000	2.260000	1.512500	1.627500	0.702500	0.324000	0.908000
602	2.323333	2.623333	1.613333	0.993333	1.357500	1.672500	1.276667	1.762000	0.760000	1.070000	0.612500	1.473333	0.992500	0.643333	0.756667
603	0.282000	0.818333	0.806667	1.853333	0.921667	3.538333	0.065000	-0.398000	-0.032000	0.390000	0.403333	0.446000	0.502000	0.026667	0.776667
604	0.104000	1.520000	0.858000	0.384000	0.552000	0.584000	0.298000	1.390000	0.580000	-0.244000	1.236000	1.946000	0.946000	0.852000	0.928000
605	0.823333	1.621667	1.091667	0.683333	0.493333	-1.120000	0.795000	0.253333	0.551667	-0.270000	0.598333	1.670000	1.563333	0.621667	-0.278333
606	0.763333	1.253333	1.170000	0.034000	-0.446000	-0.360000	0.231667	1.924000	0.456000	-0.013333	0.325000	1.521667	0.791667	0.246667	-0.568000
607	-0.056000	0.376000	-0.138000	0.078000	0.038000	0.080000	0.198000	0.602000	0.432000	-0.052000	0.186000	0.228000	1.022000	-0.046000	0.200000
608	0.870000	1.662000	1.282000	-0.008000	0.232000	-0.402000	-0.536000	0.790000	0.462000	0.438000	0.232000	0.444000	0.406000	-0.096000	-0.424000
609	0.648000	1.598000	0.512000	0.846000	0.434000	2.172000	0.320000	1.426667	0.386000	0.802000	2.300000	0.724000	1.666000	0.806000	0.010000
610	0.392000	0.114000	0.190000	0.444000	0.404000	1.304000	0.506000	0.556000	0.734000	-0.356000	0.378000	1.318000	1.646000	2.160000	1.744000
611	0.241667	0.098333	0.930000	0.283333	0.310000	1.640000	-0.023333	-0.430000	-0.075000	0.130000	0.318333	0.680000	0.945000	0.796667	2.388333
612	0.174000	0.494000	0.578000	0.112000	1.446000	-0.456000	2.742000	0.766000	0.024000	-0.042000	1.042000	0.432000	0.482000	0.904000	0.046000
613	0.288000	1.056000	0.080000	-0.158000	0.482000	0.320000	0.876000	2.288000	0.198000	0.626000	0.296000	0.928000	-0.010000	0.068000	-0.428000
614	-0.200000	0.630000	0.063333	0.311667	0.075000	0.553333	0.295000	0.690000	0.146667	0.611667	0.408333	0.660000	1.006667	0.360000	0.363333
615	1.452000	1.811667	0.190000	-0.002000	1.016667	-0.444000	1.965000	2.273333	1.333333	0.564000	0.040000	1.256667	0.632000	-0.118333	-0.076000
616	0.826667	0.983333	0.690000	0.030000	-0.574000	0.340000	0.146667	1.865000	-0.272000	0.060000	-0.332000	0.593333	0.896667	0.083333	-0.536000
617	2.168000	2.523333	2.014000	1.462000	1.293333	0.482000	1.096667	1.582000	0.980000	0.148333	1.052000	2.394000	2.120000	0.530000	0.921667
618	0.483333	1.458333	0.990000	0.066667	1.108333	-0.271667	1.563333	1.186667	0.068333	-0.701667	0.178333	1.211667	0.301667	-0.121667	-0.166667
619	1.135000	1.708333	0.660000	0.270000	-0.826667	-0.108000	0.848000	2.160000	1.275000	-0.055000	-0.063333	0.646667	1.295000	0.393333	0.840000
620	1.086667	1.273333	-0.323333	0.310000	0.147500	0.093333	3.153333	3.288333	1.193333	-0.041667	0.676667	1.693333	0.660000	0.200000	0.426667
621	0.382000	1.150000	0.360000	0.240000	-0.740000	-0.524000	1.814000	2.562000	0.254000	0.550000	0.458000	1.068333	0.188000	-0.211667	0.498000
622	0.702000	1.130000	0.770000	0.974000	1.144000	1.414000	1.910000	1.074000	1.140000	-0.064000	0.960000	1.232000	1.196000	0.682000	0.584000
623	0.493333	0.858333	0.055000	0.170000	1.574000	0.530000	2.520000	2.165000	0.828000	0.456667	1.345000	0.914000	0.876667	1.075000	0.975000
624	0.436667	0.993333	0.515000	1.073333	0.800000	0.276667	1.257500	1.212000	0.887500	0.417500	0.826667	1.882500	0.832500	0.870000	1.906000
625	0.771667	2.170000	1.332000	3.730000	2.730000	3.186000	1.210000	3.104000	1.210000	1.278333	0.573333	1.584000	1.575000	0.872000	0.983333
626	-0.078000	-0.086000	0.390000	0.174000	0.948000	2.350000	-0.025000	-0.510000	0.334000	0.486000	0.185000	0.622000	1.152000	1.580000	1.922500
627	0.170000	-0.152857	-0.684286	0.250000	0.866667	1.082857	0.570000	0.528571	0.397143	0.595714	1.010000	1.191429	1.850000	2.123333	1.858571
628	-0.405000	-0.375000	0.740000	0.148333	0.438333	0.248333	-0.176667	-0.020000	-0.296667	0.000000	0.561667	0.056667	0.111667	0.375000	1.428333
629	-0.020000	-0.595000	-0.050000	0.525000	-0.118333	0.995000	-0.238333	-0.130000	0.180000	1.386667	0.656667	0.126667	0.101667	-0.055000	-0.173333
630	0.018333	-0.081667	-0.111667	0.251667	0.073333	-0.260000	-0.485000	0.466667	0.438333	0.133333	0.193333	-0.056667	1.541667	0.470000	0.888333
631	0.327500	0.890000	0.360000	-0.160000	-0.263333	-0.738333	1.295000	2.560000	0.955000	0.098333	0.900000	2.024000	1.595000	0.861667	1.312500
632	0.888571	1.604286	0.912857	0.626667	0.202857	0.958333	1.610000	2.545714	1.238571	0.955000	1.158571	1.698571	1.660000	0.985714	0.920000
633	0.898000	1.240000	0.770000	0.050000	0.651667	1.040000	3.114000	3.456667	1.012000	-0.112000	1.048000	1.056667	0.888000	0.380000	0.556000
634	1.536667	1.235000	0.383333	-0.146667	-0.075000	0.723333	0.993333	1.388333	0.361667	0.268333	0.328333	0.663333	-0.065000	0.088333	-0.343333
635	1.372000	1.676000	1.850000	0.538000	0.068333	0.414000	1.610000	2.604000	1.074000	1.170000	0.212000	1.690000	1.364000	0.673333	0.590000
636	-0.064000	-0.374000	0.368333	-0.072000	2.062000	-0.231667	0.468333	0.038000	0.376667	-0.456667	0.338000	0.150000	0.130000	-0.046000	-0.501667
637	0.176000	0.288000	-0.624000	-0.434000	-0.356000	0.246000	0.126000	0.016000	-0.406000	1.130000	-0.146000	-0.306000	-0.414000	0.016000	0.992000
638	0.690000	1.478000	-0.180000	0.412000	-0.202000	0.206000	0.452000	1.190000	0.558000	1.480000	0.540000	1.222000	0.670000	0.478000	1.498000
639	0.488000	0.444000	0.514000	-0.024000	0.598000	0.413333	0.580000	0.846667	0.315000	0.961667	0.830000	2.553333	2.405000	2.126667	2.310000
640	0.208333	0.060000	-0.341667	-0.408333	0.248333	-0.853333	0.485000	0.773333	-0.443333	-0.431667	0.731667	0.763333	0.781667	1.170000	1.430000
641	0.401667	-0.465000	0.093333	0.893333	0.723333	1.571667	-0.128333	0.123333	-0.035000	-0.185000	0.665000	1.578333	1.656667	1.695000	2.388333
642	1.033333	1.381429	0.990000	1.661667	0.941667	2.118333	3.450000	1.828571	0.415000	0.681429	0.833333	1.226667	0.885000	1.125000	1.775000
643	0.553333	1.052000	0.531667	1.258000	0.488000	0.221667	2.514000	2.230000	1.575000	0.558333	-0.460000	1.926000	0.890000	0.402000	-0.044000
644	0.842500	1.090000	0.616000	1.160000	1.106667	2.217500	2.608000	2.668000	2.048000	1.542500	1.352500	1.825000	1.524000	1.507500	1.460000
645	0.610000	0.147500	-0.135000	-0.274000	0.368000	0.237500	0.720000	1.192500	1.765000	-0.044000	0.200000	0.268000	0.830000	0.320000	0.192500
646	0.974000	1.168000	1.062000	-0.318000	0.021667	0.702000	2.998000	2.625000	1.448000	0.563333	-0.015000	0.862000	0.776667	0.578000	0.342000
647	0.086000	1.442000	0.536000	-0.008000	1.580000	1.560000	0.608000	2.082000	0.526000	-0.140000	-0.210000	1.158000	0.936000	0.574000	0.414000
648	-0.210000	0.750000	0.390000	-0.040000	0.010000	2.497500	0.487500	0.540000	0.504000	0.450000	-0.025000	0.657500	0.745000	0.184000	0.600000
649	0.170000	-0.476667	0.243333	0.010000	1.141667	-0.455000	0.525000	3.063333	-0.558333	0.310000	0.670000	0.591667	0.333333	-0.271667	-0.583333
650	0.108333	0.166667	0.923333	0.670000	0.221667	2.750000	0.061667	-0.241667	0.180000	0.873333	-0.230000	-0.266667	0.143333	0.696667	0.810000
651	0.710000	1.522000	0.306000	0.646000	-0.114000	-0.094000	2.236000	2.460000	0.766000	0.952000	0.440000	1.386000	0.226000	0.024000	0.634000
652	0.578333	1.206000	0.526000	1.256000	1.206000	0.758333	1.938000	2.478333	1.250000	0.470000	0.412000	1.631667	1.980000	1.770000	0.668000
653	-0.015000	0.004000	-0.203333	0.222000	-0.171667	-0.252000	0.078000	0.893333	0.094000	0.728000	1.534000	0.328000	-0.404000	0.408000	-0.332000
654	0.274000	1.280000	0.321667	0.458000	0.568000	1.090000	1.062000	0.968000	0.884000	0.000000	-0.332000	1.372000	1.394000	1.274000	1.810000
655	0.286667	0.958333	-0.128333	0.060000	0.275000	0.425000	-0.098333	1.235000	1.326667	0.375000	0.120000	0.153333	0.831667	0.420000	-0.315000
656	0.468333	1.190000	1.945000	0.188333	0.488333	-0.705000	0.073333	-0.001667	0.208333	0.493333	1.000000	1.053333	1.583333	1.223333	1.423333
657	-0.248000	-0.138000	0.694000	-0.238000	0.134000	0.608000	0.384000	-0.618000	-0.442000	0.364000	0.478000	0.196000	0.800000	1.256000	2.176000
658	0.382000	0.446000	0.257273	0.266000	0.170909	0.160000	0.292727	0.186000	0.032000	0.298182	1.072727	1.784545	2.316000	1.480000	2.464000
659	2.333333	2.360000	0.531667	0.493333	0.690000	0.198333	3.475000	3.466667	0.865000	0.891667	0.718333	0.603333	0.030000	0.120000	-0.060000
660	0.616667	0.935000	0.635000	-0.651667	-0.570000	0.286667	3.358333	0.913333	-0.168333	-0.548333	1.631667	0.636667	0.545000	-0.091667	-0.401667
661	0.538333	1.106667	-0.101667	0.206667	-1.058333	-0.206667	1.065000	1.978333	1.176667	0.308333	-0.253333	0.910000	1.375000	0.811667	1.341667
662	2.488000	3.040000	2.498000	0.976000	0.801667	1.618000	1.828000	3.868000	1.598000	2.126000	1.514000	2.895000	2.036000	1.515000	1.000000
663	2.015000	2.948333	2.292000	2.753333	2.445000	2.300000	3.523333	3.088333	1.985000	1.848333	1.920000	2.736667	1.983333	1.878333	2.144000
664	1.562000	2.518000	1.476000	0.624000	0.490000	0.134000	1.234000	2.536000	1.760000	1.814000	0.600000	2.420000	2.472000	1.670000	1.624000
665	1.326667	2.033333	1.373333	0.393333	-0.068333	0.653333	1.111667	0.906667	0.405000	0.938333	0.131667	1.243333	1.120000	0.828333	0.316667
666	1.713333	2.972000	2.092000	2.092000	1.568000	2.586000	1.443333	2.214000	1.598333	1.942000	0.856000	1.858000	1.794000	1.336667	1.634000
667	1.073333	2.108000	2.010000	1.336667	0.658333	0.523333	2.628333	1.236000	1.358333	1.145000	0.535000	2.010000	1.520000	1.653333	0.130000
668	1.000000	2.252500	2.116667	1.746667	1.503333	1.090000	2.880000	1.450000	1.643333	1.603333	1.173333	1.826667	1.776667	1.540000	0.920000
669	2.295000	3.080000	2.550000	3.688000	2.214000	3.282000	3.208000	3.680000	1.706667	2.162000	1.663333	2.864000	1.890000	1.751667	1.078000
670	2.100000	2.793333	2.276000	0.886000	0.796000	-0.118333	2.690000	3.792000	1.376000	2.366000	1.578000	2.624000	1.996000	1.724000	0.880000
671	1.042000	2.384000	1.764000	0.608000	-0.464000	1.492000	1.742000	1.276000	1.404000	1.074000	1.246000	2.614000	1.870000	1.150000	0.472000
672	1.474000	2.436000	1.386000	1.622000	0.436667	-0.184000	2.344000	3.374000	1.770000	1.998000	3.452000	4.360000	3.728000	1.713333	1.840000
673	1.938000	3.360000	1.948000	3.010000	0.360000	0.788333	3.016000	3.446000	2.204000	2.168000	1.346667	3.178000	2.166000	1.004000	-0.332500
674	1.922000	2.580000	1.376000	1.886000	0.434000	0.318000	2.478000	2.960000	2.078000	0.354000	0.718000	1.842000	1.354000	0.330000	0.020000
675	1.932000	2.940000	2.340000	0.580000	0.286667	0.618000	0.072000	1.678000	1.173333	1.142000	1.548000	1.964000	1.821667	0.648000	-0.006667
676	1.573333	2.991667	1.670000	1.361667	0.484000	0.270000	1.338333	0.756667	0.723333	0.870000	0.893333	1.684000	2.138333	0.578000	0.963333
677	1.360000	3.015000	2.490000	1.505000	-0.110000	0.766667	2.025000	2.530000	1.455000	1.685000	1.310000	2.875000	2.326667	0.865000	0.816667
678	2.081667	3.166000	2.003333	3.492000	2.254000	2.066000	3.360000	4.744000	3.180000	2.086000	1.928000	2.938000	2.483333	1.800000	1.271667
679	2.912000	3.784000	2.714000	0.162000	0.280000	0.132000	4.196000	4.771667	2.476667	2.055000	1.418000	2.418333	1.750000	1.002000	1.122000
680	-0.056000	0.506000	0.488000	2.026000	1.234000	1.436000	0.220000	2.230000	0.956000	1.038000	-0.490000	0.942000	1.492000	0.982000	-0.068000
681	0.173333	0.311667	1.282000	0.116667	-0.218333	-0.158333	-0.058000	0.510000	0.751667	0.300000	-0.016000	0.601667	0.561667	0.293333	0.992000
682	0.532000	1.380000	1.068333	1.253333	0.453333	1.418333	-0.050000	1.425000	1.050000	1.248000	0.646667	1.491667	1.833333	0.865000	1.750000
683	1.040000	1.122000	0.468000	1.088000	0.470000	1.072000	1.524000	1.796000	0.710000	1.666000	0.896000	2.140000	1.658000	1.060000	0.648000
684	1.546000	2.202500	2.188000	2.514000	2.600000	2.692000	3.454000	3.754000	2.316000	1.924000	3.108000	3.938000	3.554000	3.248000	2.122500
685	0.400000	1.210000	0.141667	-0.281667	-0.108333	0.531667	1.663333	1.010000	0.946667	0.108333	-0.381667	1.321667	0.241667	0.508333	1.613333
686	1.848000	2.281667	1.513333	0.100000	0.750000	-0.628333	2.494000	3.046000	1.378000	0.864000	0.961667	2.436000	1.244000	0.553333	0.782000
687	0.570000	1.648333	0.540000	-0.240000	-0.271667	-0.148333	0.110000	0.696667	0.516667	-0.068333	0.143333	1.655000	1.035000	1.156667	0.266667
688	1.567500	1.995000	-0.142500	-0.196667	0.916667	-0.480000	1.390000	2.396667	0.396667	0.857500	0.535000	0.450000	0.693333	-0.043333	0.340000
689	0.718000	0.442000	-0.356000	0.586667	0.835000	0.158000	0.082000	2.082000	0.198000	-0.628000	0.138000	0.021667	-0.110000	0.116000	-0.545000
690	0.071667	-0.125000	0.108333	-0.616667	0.460000	-0.061667	0.420000	-0.563333	0.588333	-0.081667	0.548333	-0.288333	-0.283333	0.815000	1.915000
691	0.241667	0.561667	0.181667	-0.658333	-0.550000	1.703333	0.511667	0.068333	0.100000	-0.483333	0.725000	1.156667	0.863333	0.846667	1.316667
692	0.271667	0.295000	0.940000	1.350000	1.413333	3.106667	-0.220000	0.520000	-0.236667	0.113333	1.050000	1.780000	1.885000	2.738333	2.820000
693	0.818333	0.926667	0.040000	0.360000	0.406667	1.271667	-0.121667	0.365000	0.381667	0.686667	-1.003333	-0.006667	1.526667	0.498333	0.825000
694	0.675000	0.955000	0.668000	0.245000	0.018000	0.400000	0.620000	1.188000	0.610000	0.780000	0.438000	0.976667	1.455000	0.723333	0.582000
695	0.142000	1.442000	0.232000	1.722000	0.636000	1.744000	0.280000	-0.876000	0.410000	0.968000	0.328000	1.350000	1.648000	1.024000	0.670000
696	1.533333	2.142000	1.364000	0.438000	0.910000	0.974000	1.630000	2.274000	1.634000	1.384000	0.696000	1.502000	1.644000	0.993333	0.990000
697	-0.276000	0.502000	-0.158000	1.534000	1.468000	3.144000	0.320000	0.020000	0.162000	0.290000	0.224000	0.260000	0.982000	0.150000	-0.136000
698	0.100000	-0.586000	0.036000	-0.130000	0.480000	0.426000	0.522000	-0.252000	-0.148000	0.836000	0.486000	0.694000	0.674000	-0.308000	1.284000
699	-0.178000	0.082000	0.660000	0.626000	0.078000	0.190000	0.910000	0.464000	0.412000	0.632000	0.540000	1.704000	1.044000	1.178000	1.898000
700	0.566000	0.902000	1.036000	2.060000	1.984000	2.512000	1.406000	1.026000	0.396000	1.630000	1.248000	2.608000	2.064000	2.160000	1.648000
701	1.460000	1.601667	0.705000	0.400000	0.438333	0.960000	0.998333	0.573333	0.378333	0.871667	0.771667	1.065000	0.465000	0.028333	-0.041667
702	1.584000	2.024000	0.860000	1.194000	0.386000	0.148000	-0.046000	0.558000	0.012000	0.572000	-0.400000	0.564000	0.108000	-0.128000	0.222000
703	1.367500	2.130000	1.150000	1.207500	0.944000	1.377500	1.260000	2.332500	1.060000	1.420000	-0.036000	1.537500	1.475000	0.822500	0.568333
704	0.050000	0.330000	-0.200000	1.781667	0.893333	2.654000	0.263333	0.194000	0.542000	0.552000	1.250000	1.036667	1.538000	1.176000	1.143333
705	0.583333	1.170000	1.220000	0.665000	0.270000	0.660000	1.830000	2.585000	1.495000	0.590000	0.720000	1.570000	1.540000	0.700000	1.226667
706	0.143333	1.306667	0.748333	0.388333	0.040000	-0.595000	0.268333	1.345000	0.720000	0.645000	0.095000	1.260000	2.051667	0.788333	0.110000
707	0.326000	0.468000	0.750000	0.840000	-0.338000	-0.088000	0.550000	1.014000	0.138000	-0.008000	0.746000	1.008000	1.386000	1.072000	1.248000
708	0.016667	0.535000	1.276667	1.675000	1.520000	0.962500	0.175000	0.570000	-0.100000	0.622500	0.160000	1.103333	0.906667	1.240000	1.462500
709	0.800000	1.115000	0.403333	0.783333	0.145000	2.881667	0.258333	1.181667	-0.091667	0.626667	-0.001667	0.751667	0.941667	0.655000	0.590000
710	-0.088000	0.188000	0.242000	0.238000	0.180000	1.180000	0.154000	0.004000	-0.172000	-0.230000	0.796000	-0.222000	-0.228000	0.058000	1.918000
711	0.192000	-0.138000	0.414000	0.928000	0.336000	1.432000	-0.042000	0.084000	0.618000	-0.024000	-0.196000	0.238000	0.556000	0.954000	1.642000
712	0.064000	0.412000	0.208000	0.382000	0.223333	1.262000	0.238333	0.030000	0.118000	0.001667	0.915000	1.451667	1.870000	2.320000	1.775000
713	0.035000	-0.038333	0.040000	0.401667	0.903333	2.648333	0.041667	-0.026667	-0.193333	0.360000	-0.198333	-0.026667	0.793333	0.848333	1.186667
714	-0.151667	0.378333	0.355000	0.093333	0.423333	-0.593333	0.585000	1.231667	-0.141667	0.328333	0.501667	-0.021667	0.220000	1.346667	2.226667
715	-0.024000	-0.438000	0.308000	1.692000	1.424000	1.102000	0.126000	-1.402000	-0.094000	-0.392000	0.072000	-0.118000	0.458000	-0.184000	1.104000
716	-0.160000	-0.076000	0.194000	0.198000	1.006000	2.416000	0.572000	0.270000	0.132000	-0.384000	-0.008000	0.518000	-0.216000	0.720000	2.182000
717	1.077500	1.010000	0.510000	0.875000	0.370000	1.172500	0.107500	1.472000	-0.122000	-0.130000	1.330000	2.795000	1.880000	0.547500	0.470000
718	0.164000	1.351667	1.073333	0.074000	-0.646000	-0.190000	2.218000	1.520000	0.623333	0.964000	0.118000	0.830000	1.198000	0.266667	0.976667
719	-0.101667	0.460000	0.391667	0.525000	0.233333	1.064000	0.448000	0.600000	0.625000	0.250000	-0.044000	0.650000	1.110000	0.703333	0.980000
720	1.165000	1.135000	0.175000	0.360000	1.440000	2.225000	0.315000	-0.390000	0.093333	-0.205000	0.780000	-0.756667	0.985000	1.280000	0.245000
721	1.644000	1.594000	1.226000	1.538000	1.481667	3.300000	1.064000	1.000000	0.987500	1.001667	0.772500	1.634000	2.152000	1.332500	1.307500
722	0.830000	0.478000	0.198333	0.866000	0.968333	1.004000	0.754000	0.842000	0.336000	-0.110000	-0.343333	1.058000	0.980000	1.202000	0.914000
723	0.055000	1.023333	0.686667	1.433333	0.133333	0.910000	0.630000	2.093333	1.063333	0.457500	-0.130000	1.406667	1.600000	0.773333	0.757500
724	-0.540000	-0.298000	0.886000	0.204000	0.236000	0.642000	0.050000	-0.108000	0.306000	-0.746000	-0.066000	0.662000	-0.014000	0.464000	1.510000
725	0.884000	1.882000	0.642000	0.276000	0.078000	1.710000	1.956000	2.908000	1.513333	0.732000	-0.098333	1.466000	0.700000	0.524000	1.052000
726	1.761667	2.670000	1.628333	-0.175000	0.443333	0.601667	0.280000	2.196000	1.100000	1.482000	0.561667	1.788333	1.958333	0.936667	1.540000
727	0.550000	1.381667	0.950000	0.425000	0.614000	0.291667	1.640000	2.776000	1.398000	0.524000	1.242000	1.570000	1.620000	1.334000	-0.028333
728	0.642000	1.202000	0.220000	0.660000	-0.238000	0.840000	0.370000	1.046000	0.142000	0.410000	0.394000	1.790000	0.598000	0.754000	-0.226000
729	0.052000	-0.074000	0.246000	0.326000	0.046000	-0.142000	1.742000	1.098000	-0.182000	-0.418000	0.272000	0.290000	-0.254000	0.102000	0.268000
730	0.115000	0.130000	-0.074000	0.244000	0.491667	-0.528333	1.066667	-0.136667	-0.226000	0.060000	0.712000	0.480000	-0.403333	-0.021667	-0.061667
731	1.412000	1.704000	-0.386000	0.618000	0.346000	-0.142000	2.110000	1.356000	-0.358000	0.112000	0.532000	0.624000	0.062000	-0.252000	-0.856000
732	-0.118000	0.670000	0.143333	0.064000	-0.010000	-0.488333	1.984000	2.600000	0.732000	-0.153333	-0.061667	0.366000	0.260000	0.143333	-0.855000
733	2.006000	3.014000	1.096000	0.576000	0.243333	0.420000	2.728000	4.136000	2.844000	0.104000	1.496000	2.054000	0.878000	0.306000	-0.298000
734	0.660000	0.476667	0.180000	0.383333	-0.046667	-0.143333	0.903333	1.370000	1.866667	0.146667	0.523333	1.133333	1.013333	0.346667	0.073333
735	0.578333	0.781667	0.241667	-0.085000	0.421667	0.203333	1.973333	2.296667	1.570000	-0.260000	0.488333	0.980000	0.546667	-0.006667	0.563333
736	0.280000	1.308000	0.362000	1.106000	0.042000	1.404000	0.966000	0.552000	0.814000	0.450000	0.144000	1.346000	1.722000	1.038000	0.426000
737	0.718000	1.266000	0.428000	0.242000	-0.304000	0.354000	0.656000	1.674000	0.556000	0.816000	0.568000	3.216000	2.262000	1.950000	2.550000
738	1.518000	1.634000	0.896000	2.162000	2.176000	2.244000	2.422000	3.032000	1.488000	1.270000	3.152000	3.830000	3.298000	2.412000	2.016000
739	0.263333	0.426667	0.458333	0.291667	1.851667	2.666667	0.261667	0.318333	0.556667	0.090000	-0.325000	0.856667	0.695000	0.586667	1.315000
740	0.302000	-0.102000	0.106000	1.160000	0.840000	3.176000	-0.244000	-0.044000	0.132000	0.236000	0.370000	0.322000	0.148000	0.432000	1.304000
741	0.493333	1.148000	0.852000	0.401667	-0.254000	1.220000	0.332000	0.762000	1.156000	0.170000	0.620000	0.868333	1.500000	0.582000	0.611667
742	0.730000	1.162500	0.560000	0.440000	-0.277500	0.870000	0.046000	0.658000	0.686000	0.925000	-0.262500	1.752500	1.906000	0.395000	0.792000
743	-0.370000	-0.083333	-0.426667	0.190000	-0.378333	0.655000	0.202000	0.142000	0.190000	0.264000	0.162000	-0.624000	-0.096667	0.108000	1.664000
744	-0.056000	0.150000	0.100000	-0.148000	0.714000	0.884000	-0.112000	0.348000	-0.036000	0.262000	-0.170000	0.252000	0.132000	1.198000	1.498000
745	0.040000	-0.463333	0.095000	-0.561667	0.025000	1.815000	1.200000	0.336667	0.340000	-0.295000	0.951667	0.733333	0.536667	1.198333	1.795000
746	-0.071667	0.031667	0.398333	0.933333	0.015000	2.798333	0.623333	-0.890000	0.171667	0.205000	0.266667	0.241667	-0.000000	-0.053333	0.360000
747	-0.273333	-0.315000	0.691667	0.445000	1.341667	3.036667	-0.065000	0.241667	-0.181667	-0.703333	0.960000	0.533333	1.478333	2.193333	2.003333
748	0.073333	0.486667	0.330000	0.268333	0.143333	1.050000	0.225000	-0.910000	-0.008000	0.866000	0.616000	0.475000	1.772000	2.358000	2.928000
749	0.190000	0.360000	0.750000	2.220000	1.372000	2.346000	0.894000	-0.418000	0.284000	-0.012000	-0.302000	0.848000	0.728000	0.282000	0.544000
750	0.960000	2.340000	1.326667	-0.300000	-0.198333	-0.760000	0.910000	2.173333	1.786667	-0.165000	0.186667	1.653333	0.776667	-0.151667	0.000000
751	0.441667	0.886667	0.440000	0.151667	-0.918333	-0.526667	-0.676667	-0.990000	0.558333	0.273333	0.323333	1.371667	1.300000	1.391667	0.410000
752	1.606000	2.792000	1.508000	0.046000	0.154000	-0.188000	0.806000	3.204000	2.052000	-0.142000	0.802000	2.410000	0.352000	0.122000	1.512000
753	0.130000	0.588000	0.206000	0.400000	-0.406000	0.046000	0.338000	0.436000	0.172000	0.026000	0.312000	0.748000	2.100000	1.802000	1.720000
754	0.296667	0.926667	0.552000	0.033333	0.901667	1.510000	-0.350000	-0.023333	-0.131667	1.002000	1.106000	2.492000	1.098333	1.570000	1.766667
755	0.352000	0.475000	0.430000	1.911667	1.851667	3.054000	0.685000	2.268000	1.034000	0.622000	-0.334000	1.132000	0.678333	1.128333	0.306667
756	0.315000	-0.036667	0.123333	0.068000	0.213333	-0.542000	-0.088000	0.320000	-0.502000	0.072000	-0.166667	0.192000	0.391667	0.756000	1.546667
757	1.750000	2.346000	2.680000	0.624000	-1.000000	1.212500	1.452000	0.567500	0.818000	1.192000	0.770000	0.266000	1.260000	1.106000	1.625000
758	0.975000	1.475000	1.701667	0.406667	1.438333	2.765000	-0.146667	1.053333	0.510000	-0.005000	-0.206667	0.413333	-0.043333	0.686667	2.198333
759	-0.328333	0.448333	-0.015000	-0.386667	-0.661667	-0.775000	0.465000	0.106667	0.268333	-0.900000	0.610000	0.791667	1.771667	0.891667	0.250000
760	0.372000	-0.024000	-0.578000	0.318000	0.192000	-0.274000	1.454000	2.910000	1.270000	-0.224000	0.436000	0.164000	0.342000	0.270000	-0.102000
761	1.382000	2.328333	1.312000	1.378333	0.438333	1.408000	1.936667	2.688333	1.800000	1.630000	0.613333	1.644000	1.344000	1.638000	1.518000
762	0.676000	0.912500	1.596000	1.680000	0.870000	1.336000	0.843333	0.696667	1.126667	1.637500	0.454000	0.920000	2.044000	1.610000	1.160000
763	0.466667	0.341667	0.048000	1.588000	2.516000	3.041667	2.542000	2.908000	0.816000	1.288000	-0.018000	0.650000	0.664000	0.812000	0.944000
764	-0.016000	0.264000	-0.020000	1.040000	1.182000	0.336000	1.250000	1.834000	0.956000	0.924000	1.050000	1.080000	2.050000	0.900000	1.228000
765	-0.006000	0.436667	0.282000	0.130000	0.178000	-0.600000	0.340000	0.296000	-0.036667	-0.413333	0.533333	0.258333	-0.018333	0.194000	1.952000
766	0.525556	1.273750	0.686250	0.338889	0.147500	0.372222	0.242500	0.828750	0.236250	0.728750	0.951250	1.596667	1.313333	0.923333	1.080000
767	-0.012000	0.302000	0.286000	0.316000	0.352000	-0.070000	0.576000	2.524000	1.582000	0.406000	-0.242000	0.740000	0.654000	0.256000	0.698000
768	0.216667	0.723333	1.818333	0.571667	0.308333	0.518333	0.188333	0.870000	-0.021667	0.763333	0.675000	0.380000	0.641667	0.510000	0.826667
769	-0.154000	0.868000	1.162000	0.000000	0.232000	-0.274000	-0.458000	0.550000	0.390000	0.528000	0.092000	-0.296000	0.180000	-0.018000	0.690000
770	1.780000	3.102000	2.182500	1.480000	0.480000	0.827500	2.262500	3.442000	2.798000	1.518000	1.051667	2.937500	2.088000	1.524000	0.470000
771	0.080000	0.472000	-0.130000	-0.086000	0.292000	0.054000	1.458000	0.788000	-0.388000	-0.350000	0.406000	0.136000	0.332000	0.100000	-0.702000
772	1.378000	1.842000	1.156667	1.382000	1.694000	1.636000	1.754000	0.682000	0.560000	0.335000	0.894000	0.618000	1.744000	0.444000	-0.890000
773	0.894000	0.450000	0.700000	-0.078000	0.084000	-0.266667	0.273333	0.528333	-0.623333	0.298333	-0.596000	0.382000	2.141667	0.378333	-0.236000
774	1.328000	2.482000	1.070000	0.362500	0.188000	0.425000	1.130000	1.430000	0.965000	0.707500	-0.214000	1.014000	0.982000	0.147500	-0.368000
775	0.855714	1.305714	0.454286	0.128000	0.354000	0.250000	0.365714	-0.041429	0.860000	-0.182000	0.082857	0.597143	0.838000	-0.091429	0.088571
776	0.280000	1.036667	0.506667	0.000000	-0.212500	0.256000	2.236667	2.013333	0.033333	0.360000	0.386667	1.970000	0.072500	0.050000	0.056667
777	1.035000	1.235000	0.921667	0.403333	-0.171667	0.293333	0.283333	1.426667	0.853333	0.598333	0.293333	2.015000	1.508333	0.785000	0.683333
778	1.400000	1.825000	1.070000	0.442500	0.064000	-0.375000	2.142500	2.680000	2.185000	0.060000	0.732000	2.037500	1.815000	0.555000	-0.520000
779	0.304000	0.916000	1.092000	-0.124000	-0.142000	-0.458000	1.310000	0.824000	0.286000	-0.182000	0.736000	1.672000	0.796000	0.234000	0.224000
780	0.335000	1.080000	0.280000	0.395000	-0.331667	-0.114000	2.008000	1.352000	-0.121667	-0.306000	-0.616667	0.666000	0.875000	0.238333	0.546000
781	2.036000	2.821667	0.372000	0.006000	0.644000	0.418000	3.551667	3.971667	2.595000	0.040000	1.104000	2.556000	1.576000	0.496667	1.336667
782	2.015000	3.125000	2.111667	0.176667	0.231667	-0.120000	0.096667	2.228333	1.043333	1.073333	0.636667	2.613333	1.128333	0.780000	-0.226667
783	0.323333	0.208333	-0.285000	-0.221667	1.021667	1.065000	1.035000	0.741667	0.730000	0.176667	0.990000	2.301667	2.475000	2.453333	2.600000
784	-0.042000	0.034000	-0.010000	-0.348000	1.590000	1.116000	-0.884000	1.110000	0.152000	0.204000	-0.332000	0.736000	0.570000	0.962000	1.452000
785	0.888333	1.465000	0.818333	0.426667	0.718333	0.455000	-0.180000	0.500000	1.053333	1.151667	0.228333	0.645000	0.911667	0.231667	0.386667
786	0.740000	1.010000	0.265000	0.055000	0.175000	1.120000	-0.090000	0.670000	0.755000	-0.010000	-0.145000	0.580000	0.775000	0.255000	0.740000
787	0.245000	1.951667	0.431667	0.433333	0.288333	0.450000	0.755000	0.858333	0.456667	0.466667	-0.120000	0.598333	0.971667	0.498333	1.151667
788	1.890000	3.255000	1.984000	1.353333	-0.358333	-0.152000	1.005000	2.061667	0.096000	0.076000	0.115000	1.906667	0.996000	0.151667	-0.101667
789	0.248000	0.648000	1.068000	1.774000	1.936000	2.420000	0.534000	0.068000	0.174000	1.142000	0.628000	0.468000	0.476000	0.920000	0.546000
790	-0.570000	-0.630000	-0.163333	0.090000	1.798333	0.702000	-0.535000	0.972000	-0.003333	-0.418333	-0.108000	-0.336000	-0.390000	0.334000	0.830000
791	-0.572000	-0.032000	0.190000	0.234000	1.288000	2.726000	-0.104000	0.676000	0.026000	-0.290000	-0.072000	0.078000	0.734000	0.072000	-0.680000
792	0.480000	0.570000	0.026000	0.466667	1.728000	2.884000	0.706000	1.378000	0.428000	1.056000	0.633333	1.668000	1.854000	1.332000	1.672000
793	0.718333	1.680000	0.894000	0.766667	1.201667	1.408333	0.661667	0.772000	0.741667	1.441667	0.558000	1.170000	0.966000	1.096000	1.446667
794	0.450000	0.344000	0.314000	0.376000	1.608000	-0.248000	0.326000	-0.222000	-0.474000	-0.258000	-1.128000	0.450000	0.066000	-0.178000	-0.394000
795	0.004000	0.888000	0.514000	0.454000	0.416000	1.246000	0.478000	0.384000	0.742000	-0.252000	0.350000	1.456000	1.932000	0.384000	-0.150000
796	0.418333	1.396667	1.681667	1.587500	0.666667	2.030000	1.135000	2.483333	2.073333	0.773333	0.776667	2.625000	2.963333	2.050000	2.426667
797	2.041667	3.266667	0.900000	0.556000	1.056000	1.646000	2.212000	3.574000	1.726000	0.522000	0.765000	2.798000	1.761667	0.846000	1.018000
798	0.902500	1.735000	0.817500	0.732500	0.532500	1.490000	0.542500	2.182500	0.432500	0.065000	0.137500	0.727500	0.767500	0.622500	-0.426667
799	1.310000	1.960000	1.884000	0.870000	0.924000	1.392000	0.458000	0.940000	0.920000	1.168000	0.328000	0.794000	1.074000	0.766000	0.900000
800	1.478000	2.138000	0.580000	1.222000	1.046000	0.962000	2.456000	2.485000	1.286667	0.192000	1.358000	2.010000	0.602000	0.278333	0.820000
801	2.280000	3.040000	1.862857	0.214000	1.014286	0.000000	3.903333	3.296000	2.142000	1.186667	0.690000	2.278333	1.211429	0.668571	-0.021429
802	0.494000	0.546000	0.918000	-0.000000	-0.325000	0.300000	0.256667	1.000000	-0.243333	0.236000	-0.120000	-0.208000	0.058000	-0.172000	0.525000
803	0.775000	2.005000	2.048000	1.643333	2.178333	2.733333	0.418333	1.366000	1.414000	1.696000	1.190000	0.902000	2.180000	1.830000	0.836000
804	0.973333	1.992000	0.286667	1.610000	0.033333	1.910000	3.568333	3.501667	0.702000	-0.424000	2.268000	3.253333	0.550000	0.464000	-0.213333
805	0.770000	1.091667	0.578333	0.221667	0.055000	0.391667	1.183333	1.045000	0.055000	0.461667	0.486667	1.353333	0.546667	0.465000	0.670000
806	0.250000	0.666667	0.858333	0.291667	0.058333	0.105000	-0.480000	-0.193333	0.531667	-0.258333	0.023333	1.250000	0.748333	0.328333	0.463333
807	0.040000	-0.426667	-0.446667	-0.560000	0.532000	-0.070000	0.468333	0.192000	0.386667	1.750000	-0.045000	0.896000	-0.151667	0.010000	-0.322000
808	0.288000	1.166000	-0.310000	0.622000	1.302000	-0.012000	-0.024000	1.226000	0.452000	0.496000	0.228000	2.034000	0.782000	0.296000	0.448000
809	-0.300000	0.686000	0.108000	-0.114000	-0.084000	-0.660000	1.784000	2.724000	0.728000	-0.248000	0.412000	0.826000	0.216000	0.744000	0.696000
810	0.058333	0.748333	0.248333	-0.198000	0.056000	2.326000	0.288333	0.490000	-0.168000	0.292000	0.976000	1.840000	1.608000	1.670000	2.406000
811	0.052000	-0.081667	0.126667	0.175000	1.134000	0.330000	0.240000	-0.415000	-0.226667	0.810000	0.622000	1.241667	1.278333	1.310000	1.103333
812	-0.663333	-0.012000	-0.045000	-0.508333	-0.330000	0.015000	1.702000	0.390000	0.198333	0.952000	-0.191667	0.474000	0.116667	-0.048000	-0.070000
813	-0.068000	-0.150000	0.052000	-0.406000	0.634000	-0.534000	1.048000	-0.402000	0.518000	0.242000	0.048000	-0.210000	0.076000	-0.198000	-0.374000
814	1.608333	1.720000	0.595000	0.178333	-0.915000	0.215000	0.153333	0.265000	0.915000	0.718333	1.758333	3.196667	2.910000	1.641667	1.691667
815	0.641667	0.443333	0.863333	0.065000	0.111667	-0.395000	1.895000	3.195000	0.141667	0.198333	0.246667	0.998333	0.453333	0.240000	0.043333
816	0.300000	1.043333	0.260000	0.532000	0.100000	0.818333	0.990000	1.636667	1.106667	0.706667	1.675000	2.831667	2.021667	1.700000	1.290000
817	0.536000	1.295000	0.652000	0.780000	0.097500	0.964000	1.110000	1.537500	0.993333	1.167500	1.422500	1.017500	3.012500	1.572500	1.180000
818	0.600000	1.113333	0.466667	0.120000	1.160000	-0.162000	0.105000	-0.006667	0.990000	0.913333	0.513333	1.606667	2.660000	1.163333	1.300000
819	0.120000	0.005000	0.981667	-0.025000	0.298333	0.514000	0.430000	0.145000	0.446000	0.752000	-0.330000	0.486667	1.120000	1.478333	2.223333
820	0.861667	1.505000	0.605000	0.085000	0.091667	0.148333	1.146667	1.705000	0.653333	0.356667	0.860000	0.826667	1.505000	0.600000	0.975000
821	0.098000	-0.028000	0.690000	-0.086000	0.074000	0.328000	1.504000	0.982000	0.602000	0.138000	0.404000	0.708000	-0.248000	0.030000	0.110000
822	0.230000	-0.116000	0.514000	0.342000	0.630000	0.544000	1.454000	0.475000	0.008000	-0.232000	0.382500	0.016000	-0.074000	0.157500	0.416000
823	1.633333	2.513333	1.483333	0.253333	-0.208333	0.125000	1.145000	2.010000	1.370000	1.288333	1.416667	2.466667	2.021667	0.370000	0.155000
824	0.575000	0.401667	0.616000	0.204000	0.586667	3.135000	2.544000	0.380000	0.336667	0.038000	0.252000	0.701667	-0.128333	0.200000	0.893333
825	-0.063333	-1.015000	0.415000	0.603333	1.303333	3.975000	0.500000	-1.098333	-0.600000	0.798333	0.916667	-0.303333	-0.345000	0.373333	1.183333
826	0.511667	0.571667	0.023333	-0.021667	-0.663333	0.405000	0.248333	-0.033333	0.301667	0.338333	0.438333	1.215000	2.021667	0.878333	0.250000
827	1.468000	1.576000	1.120000	1.310000	1.250000	0.942000	2.256000	2.534000	0.768000	0.152000	1.164000	1.546000	1.670000	0.792000	0.214000
828	1.296000	1.356000	-0.128000	0.954000	1.120000	2.322000	1.476000	1.428000	0.848000	0.312000	0.526000	0.578000	0.532000	-0.130000	0.802000
829	1.490000	2.246667	0.640000	0.340000	0.725000	0.683333	1.013333	2.733333	0.890000	0.633333	2.676667	2.968333	2.115000	1.656667	2.398333
830	0.448333	0.496000	0.338000	0.444000	0.566667	1.066000	1.291667	0.836000	-0.206667	0.052000	0.801667	0.001667	0.372000	0.188000	-0.118333
831	1.212500	0.903333	0.085000	-0.405000	-0.093333	1.373333	3.743333	1.083333	0.235000	-0.745000	1.233333	0.943333	0.137500	0.100000	-0.107500
832	2.360000	3.024000	1.275000	1.017500	-0.066667	-0.303333	1.918000	3.374000	1.220000	2.280000	1.264000	2.472000	1.037500	0.256000	1.140000
833	0.148333	1.608333	0.300000	-0.203333	0.833333	-0.076667	1.236667	1.876667	0.998333	-0.131667	0.096667	1.280000	0.465000	-0.176667	0.233333
834	-0.056000	0.194000	0.352000	0.344000	-0.082000	0.612000	-0.328000	-0.426000	0.792000	0.394000	0.070000	0.782000	0.854000	1.414000	1.158000
835	0.355000	0.145000	1.122500	0.492500	-0.025000	0.464000	-0.258000	-0.282000	1.242500	0.207500	0.012500	0.054000	1.307500	0.660000	1.500000
836	0.093333	-0.463333	0.247500	-0.155000	-0.080000	0.637500	-0.070000	-0.000000	0.693333	-0.283333	-0.192500	0.222500	-0.510000	0.266667	1.447500
837	-0.231667	0.674000	0.282000	1.516667	1.328333	3.208000	0.275000	0.242000	0.116000	1.205000	0.078000	0.716667	0.500000	1.338000	0.220000
838	1.327500	2.878333	2.385000	2.170000	1.975000	2.438333	-0.220000	1.312500	0.670000	1.902500	0.910000	0.621667	1.340000	0.632500	1.130000
839	0.318000	-0.504000	0.550000	0.196000	0.986000	3.074000	-0.786000	0.626000	-0.184000	0.188000	0.210000	-0.774000	0.294000	0.406000	0.578000
840	0.186667	0.210000	0.141667	0.506667	1.080000	2.976000	0.030000	0.120000	0.245000	-0.335000	0.070000	0.925000	0.731667	1.186667	1.690000
841	-0.200000	0.932000	-0.218000	-0.358000	0.430000	1.366000	-0.178000	2.732000	0.554000	0.318000	0.736000	0.716000	0.872000	0.084000	1.358000
842	0.236000	1.334000	-0.100000	1.008000	0.120000	0.234000	0.676000	0.996000	1.286000	1.306000	0.316000	0.438000	1.666000	0.220000	0.568000
843	0.218333	0.258333	0.265000	-0.303333	1.793333	-1.238333	0.113333	1.623333	-0.638333	-0.005000	-0.498333	0.361667	0.011667	0.306667	-1.261667
844	0.036667	0.166000	0.412000	-0.035000	0.928000	1.086000	0.176000	-1.396667	0.488000	0.460000	0.376667	0.880000	1.812000	0.820000	0.938000
845	-0.041667	-0.212000	0.142000	0.425000	1.638000	1.852000	0.208333	0.588333	-0.072000	0.716000	0.665000	1.442000	1.570000	1.650000	2.306667
846	-0.056000	-0.228000	-0.520000	-0.288333	1.174000	0.713333	0.798000	2.490000	0.196667	0.171667	0.370000	0.194000	0.568333	-0.114000	0.180000
847	-0.190000	-0.100000	-0.725000	1.133333	3.072000	2.606667	1.190000	-0.208333	0.138000	0.060000	0.241667	0.174000	0.210000	0.732000	1.438000
848	1.166667	2.025000	1.438333	0.838000	0.358333	1.123333	1.553333	2.804000	1.874000	1.286667	1.035000	2.045000	1.778000	1.326667	0.568000
849	1.262000	0.640000	1.006000	0.652000	0.918000	2.070000	-0.466000	1.294000	0.554000	1.722000	-0.062000	1.018000	1.522000	1.426000	1.286000
850	0.933333	1.521667	0.858333	0.971667	0.530000	1.201667	2.311667	1.978333	1.653333	0.348333	0.353333	1.150000	0.858333	0.620000	0.920000
851	0.410000	0.365000	0.311667	1.188333	1.394000	3.021667	0.680000	0.235000	-0.255000	0.773333	1.096667	1.885000	1.676667	2.535000	2.570000
852	0.948333	1.731667	1.568000	3.551667	3.105000	4.253333	1.638000	1.885000	1.463333	1.791667	0.576000	2.146667	2.113333	1.935000	2.025000
853	1.333333	1.978333	1.333333	0.256667	-0.416000	0.993333	1.732000	3.810000	1.444000	1.475000	0.390000	2.450000	1.321667	0.731667	0.632000
854	1.800000	1.957500	1.277500	0.365000	0.072500	1.485000	3.122000	3.317500	1.322500	0.855000	0.892500	1.982500	1.120000	0.470000	0.227500
855	1.178333	0.168333	0.501667	2.148333	2.540000	2.126667	0.661667	1.578333	0.981667	0.760000	0.378333	0.311667	0.908333	0.546667	1.260000
856	0.466000	1.320000	1.240000	0.954000	1.116667	2.116667	0.756000	-0.354286	0.618571	1.836000	1.578333	3.426000	2.625000	2.378000	2.400000
857	0.286667	0.278333	0.308333	0.058333	-0.076000	0.520000	-0.493333	-0.754000	-0.194000	0.040000	-0.024000	-0.423333	0.046000	0.156000	1.224000
858	0.152000	0.306000	0.114000	0.516000	-0.166000	1.412000	0.250000	0.910000	0.162000	0.218000	0.566000	0.490000	1.088000	1.522000	2.006000
859	0.678333	0.780000	0.236667	-0.038333	0.195000	1.553333	0.020000	0.981667	0.590000	-0.430000	0.566667	-1.128333	0.783333	0.691667	0.608333
860	1.220000	1.726667	1.215000	1.343333	-0.033333	0.961667	2.228333	3.100000	1.995000	2.211667	1.501667	2.108333	2.043333	1.728333	1.273333
861	0.991667	1.356667	0.388333	-0.065000	-0.905000	-0.265000	-0.030000	-0.205000	0.175000	0.693333	0.315000	1.700000	2.158333	1.400000	1.368333
862	-0.076667	-0.381667	0.075000	0.405000	0.540000	1.134000	0.456667	0.070000	0.176667	0.141667	1.390000	1.526000	1.848333	2.585000	2.034000
863	0.050000	0.603750	0.596250	0.444000	-0.121250	0.678571	0.375714	0.478750	0.251250	0.462500	1.602857	1.956000	2.836000	1.586250	2.146000
864	0.762000	0.834000	0.554000	0.190000	0.570000	0.126667	1.534000	1.992000	0.593333	0.474000	0.048333	1.251667	0.398333	-0.100000	-0.586000
865	-0.286000	-1.028000	-0.292000	0.448000	2.306000	2.164000	0.354000	-0.574000	0.252000	0.324000	0.222000	0.102000	0.174000	0.532000	0.654000
866	0.590000	1.072500	0.525000	1.488333	2.400000	3.216667	-0.186667	0.790000	0.190000	1.682500	0.303333	1.770000	1.605000	1.385000	1.430000
867	0.228000	-0.610000	0.070000	0.204000	-0.468000	-0.451667	-0.364000	0.068000	0.286000	2.180000	0.134000	0.064000	0.361667	0.008000	0.035000
868	1.628333	2.270000	1.308333	0.570000	-0.283333	-0.183333	2.310000	2.778333	2.225000	0.134000	1.065000	2.594000	1.258000	0.385000	0.515000
869	1.414000	2.472000	1.686000	0.900000	0.270000	0.448333	1.896000	2.486000	1.222000	1.128000	2.048000	2.454000	2.224000	1.334000	0.920000
870	0.220000	0.010000	0.544000	-0.046000	-0.096000	0.514000	0.185000	0.542000	-0.145000	-0.468000	1.302000	2.650000	1.774000	2.274000	2.506000
871	0.195000	0.070000	0.638333	0.003333	1.383333	2.443333	-0.056667	-0.058333	0.673333	0.203333	-0.053333	0.288333	0.723333	0.390000	0.726667
872	0.108333	0.446667	0.764000	0.611667	1.693333	2.170000	0.915000	0.666667	1.396000	0.710000	-0.036667	-0.911667	1.186000	1.124000	0.580000
873	-0.126000	0.502000	-0.156667	-0.083333	0.293333	0.246667	-0.924000	-0.176667	-0.111667	0.426000	-0.200000	0.020000	0.494000	0.433333	2.503333
874	0.180000	0.364000	-0.088000	1.100000	1.774000	3.156000	-0.560000	0.412000	0.144000	0.128000	-0.478000	-0.366000	0.462000	0.686000	0.604000
875	0.433333	1.153333	0.126667	0.056667	-0.166667	1.031667	1.971667	0.303333	0.475000	0.730000	-0.521667	1.205000	0.523333	0.583333	0.335000
876	0.082000	0.184000	-0.548000	-0.646667	-0.072000	1.528000	-0.096667	0.126000	-0.722000	0.213333	1.066000	1.751667	0.738000	1.690000	1.356000
877	1.200000	2.328333	1.501667	0.423333	0.968333	-0.415000	2.166667	3.285000	0.951667	0.510000	1.195000	1.275000	1.506667	0.666667	1.400000
878	0.715000	0.956667	0.878571	1.910000	0.516667	2.461429	1.354000	1.848333	1.012000	1.025000	1.310000	1.501667	1.661667	0.915000	1.658333
879	0.030000	0.160000	0.285000	0.658333	0.326667	0.735000	-0.246000	0.753333	0.146000	0.513333	0.223333	0.308000	0.518333	0.280000	1.406667
880	1.698000	2.506000	1.530000	3.274000	2.340000	3.573333	2.586000	3.928000	0.796667	1.586667	0.912000	2.582000	0.746000	0.930000	1.558000
881	1.526667	2.365000	0.591667	0.766667	0.131667	0.691667	0.350000	2.163333	0.291667	0.596667	0.328333	1.336667	0.541667	0.211667	-0.143333
882	0.950000	2.388000	0.036000	1.135000	0.250000	1.407500	0.634000	1.456000	0.292500	0.357500	-0.100000	1.238000	-0.547500	0.392500	0.177500
883	0.042000	0.300000	0.174000	0.814000	0.198000	-0.554000	1.142000	-0.612000	-0.214000	1.948000	-0.234000	0.158000	-0.198000	-0.052000	1.048000
884	0.008333	-0.005000	0.270000	1.551667	2.366667	2.865000	-0.066667	-0.023333	-0.153333	0.475000	-0.298333	-0.173333	0.611667	-0.203333	0.976667
885	-0.048000	0.341667	-0.040000	0.234000	0.391667	1.073333	0.501667	-0.156000	-0.226000	0.346667	0.586667	0.208000	0.126000	0.300000	1.938333
886	2.628333	3.566000	1.598333	0.578333	0.260000	0.048000	3.796667	3.964000	2.508000	1.071667	0.592000	2.160000	0.758000	0.490000	0.496000
887	1.650000	3.096667	1.927500	1.315000	-0.622500	-0.197500	2.105000	2.935000	1.485000	0.742500	0.670000	0.706667	0.720000	0.063333	-0.027500
888	0.256667	0.336667	0.315000	-0.003333	-0.395000	1.183333	0.691667	1.303333	-0.170000	0.581667	0.145000	0.088333	0.601667	-0.096667	1.728333
889	-0.334000	-0.040000	0.380000	0.138333	0.860000	0.578333	-0.316000	0.000000	0.468000	0.465000	1.010000	0.844000	1.922000	1.391667	1.615000
890	0.310000	1.126000	1.046000	0.676667	1.002000	0.320000	0.600000	1.133333	1.006667	-0.078000	0.284000	1.454000	1.948000	1.846000	1.874000
891	0.415000	1.197500	1.814000	-0.123333	-0.370000	0.758000	0.333333	0.950000	1.695000	0.222500	-0.020000	1.822000	1.470000	1.833333	0.866667
892	0.571667	0.361667	1.573333	-0.150000	0.196667	-0.105000	-0.113333	1.103333	0.273333	0.648333	-0.356667	0.721667	0.823333	0.401667	0.328333
893	0.160000	0.544000	-0.210000	-0.154000	0.404000	0.638000	1.202000	0.686000	1.226000	0.130000	-0.016000	1.346000	0.682000	0.842000	1.024000
894	0.432000	-0.622000	-0.026000	0.188000	0.056000	0.484000	0.548000	-0.866000	0.954000	0.722000	0.152000	-0.334000	0.418000	0.072000	1.436000
895	1.401667	2.768571	1.275714	0.642857	0.410000	-0.923333	0.968571	2.358571	1.957143	0.350000	1.120000	2.448571	1.605714	0.426667	0.041667
896	1.402500	2.896000	1.660000	1.267500	0.352500	0.192500	0.725000	1.845000	1.554000	0.960000	0.124000	1.406000	0.537500	-0.380000	0.038000
897	0.250000	1.170000	0.673333	2.415000	1.303333	1.820000	0.130000	1.895000	0.765000	-0.238333	0.343333	0.786667	0.978333	0.896667	0.300000
898	-0.090000	0.522000	0.522000	1.904000	1.720000	2.074000	-0.188000	1.564000	0.050000	0.546000	0.340000	1.484000	0.944000	1.416000	2.266000
899	0.238000	0.830000	0.720000	2.236667	0.771667	-0.150000	0.075000	-0.081667	0.774000	0.334000	0.371667	0.115000	0.722000	-0.022000	-0.450000
900	0.962000	2.232000	0.086000	-0.072000	0.086000	0.330000	0.730000	1.366000	0.492000	0.292000	0.846000	1.100000	0.820000	0.572000	0.260000
901	-0.018333	-0.701667	0.046667	-0.178333	-0.455000	-0.356667	2.378333	0.015000	-0.295000	1.110000	0.171667	0.613333	0.205000	0.043333	0.363333
902	0.253333	0.353333	-0.141667	-0.441667	-0.081667	0.090000	0.431667	-0.450000	0.463333	-0.410000	0.821667	1.266667	2.603333	1.180000	0.663333
903	-0.044286	0.211667	0.125000	0.158571	0.888333	-0.328571	0.338571	-0.600000	0.355714	-0.481667	0.875000	0.643333	2.753333	1.020000	1.073333
904	0.661667	1.206000	1.103333	1.936000	0.818000	1.884000	0.094000	1.425000	0.728000	0.830000	1.282000	1.555000	1.561667	1.570000	1.513333
905	0.141667	1.043333	0.754000	0.402000	0.376667	0.028333	0.015000	0.492000	0.266667	0.010000	0.343333	-0.296000	1.641667	0.533333	2.286000
906	0.566000	1.242000	1.040000	0.336000	0.138333	0.511667	-0.404000	1.128000	0.833333	0.885000	1.783333	1.194000	1.266000	0.618000	0.405000
907	0.730000	0.827500	1.245000	0.345000	-0.583333	1.565000	0.580000	1.355000	0.952500	1.470000	-0.100000	1.472500	1.723333	0.890000	1.546667
908	1.474000	1.862000	1.864000	1.072000	1.430000	1.164000	1.216000	0.508000	1.142000	1.202000	0.458000	0.976000	1.163333	0.486667	0.843333
909	0.602500	1.340000	0.138000	0.377500	0.508000	0.230000	1.198000	0.988000	0.774000	0.616000	0.544000	1.656000	0.724000	0.494000	0.300000
910	0.321667	-0.026667	0.401667	0.138333	1.170000	2.268333	0.330000	0.685000	0.413333	0.056667	0.100000	0.820000	2.354000	1.286667	1.196667
911	0.100000	-0.615000	-0.378000	-0.335000	0.186000	0.222500	0.610000	-0.448000	0.120000	-0.160000	0.410000	0.170000	0.390000	0.950000	1.425000
912	0.544000	-0.172000	0.618000	-0.190000	-0.586000	1.812000	0.480000	0.246000	0.070000	0.926000	0.150000	0.240000	0.790000	1.228000	1.840000
913	0.750000	0.320000	1.263333	0.266667	-0.258333	-0.151667	0.305000	-0.271667	-0.090000	-0.830000	0.426667	-0.190000	0.546667	0.358333	0.021667
914	1.338000	2.898000	0.528000	0.576000	0.662000	0.850000	0.402000	3.204000	1.444000	0.778000	0.418000	1.016000	-0.016000	-0.136000	0.504000
915	-0.148333	-0.526667	-0.286667	0.593333	1.311667	2.616667	-0.155000	-0.161667	-0.275000	-0.261667	0.170000	0.063333	-0.375000	0.398333	0.120000
916	-0.040000	0.658000	0.882000	-0.180000	1.666000	0.834000	1.038000	1.702000	0.410000	0.450000	-0.406667	1.194000	0.692000	0.892000	1.672000
917	1.604545	2.029000	1.687000	0.661667	0.506000	0.908333	1.413000	2.691000	0.878333	1.310000	2.144000	2.638000	2.414000	1.742000	2.526000
918	-0.173333	-0.073333	0.491667	-0.115000	-0.450000	0.311667	0.215000	0.238333	-0.011667	-0.328333	0.891667	1.291667	1.746667	1.215000	2.081667
919	1.627273	2.036000	1.723000	0.673000	0.458571	0.780000	1.538000	2.665455	0.885455	1.287000	1.391429	2.670000	1.915714	1.650000	1.348571
920	-0.040000	-0.038000	-0.348000	-0.005000	-0.618000	-1.055000	0.638000	2.040000	-0.360000	0.168000	-0.198000	-1.154000	-0.108333	-0.010000	0.016667
921	0.430000	1.286667	1.635000	0.516667	-0.131667	-0.571667	0.890000	1.683333	0.375000	0.558333	0.456667	1.100000	1.210000	1.128333	0.740000
922	0.360000	0.228333	0.381667	0.623333	0.391667	0.783333	-0.015000	0.098333	0.025000	0.495000	0.506667	0.591667	0.853333	1.020000	1.226667
923	0.138000	0.020000	0.698000	0.070000	0.428000	-0.488333	0.382000	0.300000	0.203333	1.822000	0.684000	-0.006667	0.862000	1.146000	1.688000
924	-0.533333	0.011667	0.530000	0.458333	0.231667	1.316667	-0.058333	-0.253333	1.115000	1.571667	0.748333	0.575000	1.840000	2.071667	1.860000
925	0.570000	0.158000	0.352500	0.037500	0.946667	0.347500	0.118333	0.423333	0.562000	1.127500	2.000000	2.196667	2.808333	2.646667	2.551667
926	0.245000	0.531667	0.750000	0.284000	0.381667	0.553333	-0.340000	0.720000	0.063333	-0.082000	0.465000	0.532000	1.044000	0.716667	1.560000
927	0.128000	0.080000	0.642500	1.652500	1.860000	3.045000	0.815000	0.140000	0.450000	0.585000	-0.582000	-0.032000	0.637500	0.187500	0.480000
928	-0.108000	-0.172000	0.684000	0.112000	0.108000	0.768000	0.102000	0.690000	0.106000	0.432000	-0.608000	0.764000	0.386000	0.902000	1.560000
929	0.365000	-0.135000	0.166667	0.200000	0.883333	0.466667	0.083333	-0.380000	0.135000	0.741667	0.826667	2.131667	2.683333	2.555000	2.226667
930	0.298000	0.047143	-0.338000	0.317143	-0.148000	0.951429	0.046000	0.081429	-0.198000	-0.254286	0.464286	-0.268571	-0.288000	-0.472857	1.398571
931	-0.218000	0.024000	-0.312000	0.108000	0.206000	0.630000	-0.226000	-0.350000	1.302000	0.308000	-0.072000	0.086000	-0.514000	0.230000	-0.140000
932	0.691667	1.410000	0.178333	0.571667	0.605000	-0.155000	1.465000	0.758333	0.133333	0.196667	-0.048333	1.191667	0.755000	0.300000	-0.033333
933	-0.385000	0.268000	-0.083333	-0.188333	-0.473333	-0.140000	0.004000	0.094000	0.076000	0.466000	2.132000	2.108000	1.552000	1.332000	0.732000
934	0.110000	0.890000	0.020000	-0.018000	1.478000	0.422000	1.380000	1.422500	0.460000	1.195000	1.483333	1.932000	1.846000	2.196667	1.646667
935	0.848000	0.906000	0.880000	-0.204000	-0.424000	-0.396000	0.092000	0.198000	-0.076000	0.468000	0.770000	0.102000	0.796000	1.328000	1.780000
936	0.070000	0.188000	0.142000	-0.284000	0.410000	0.660000	0.718000	1.910000	0.348000	0.678000	1.078000	1.860000	1.402000	1.720000	2.386000
937	0.950000	1.336000	1.214000	1.266000	0.558000	2.550000	2.652000	1.538000	1.300000	1.780000	1.044000	1.403333	1.762000	1.002000	1.102000
938	1.800000	2.208333	1.414000	1.141667	1.331667	2.548571	1.864286	2.334000	0.896667	0.875000	1.108000	2.273333	1.003333	0.661667	2.027500
939	0.432000	1.428000	0.300000	2.574000	2.815000	3.116000	2.146000	3.122000	1.682000	0.684000	0.774000	1.150000	1.210000	0.320000	1.146667
940	0.046000	1.142000	0.222000	0.486000	-0.124000	-0.012000	0.464000	0.086000	0.182000	0.578000	0.298000	0.512000	1.484000	0.684000	0.562000
941	1.098000	2.058000	1.386000	1.756667	1.374000	2.113333	2.792000	4.132000	2.406000	1.455000	2.000000	3.550000	3.340000	2.308000	2.668000
942	0.961667	1.291667	0.343333	0.738333	0.116667	-0.106667	2.086667	1.961667	1.430000	0.078333	2.441667	3.420000	1.363333	0.753333	1.506667
943	2.470000	2.910000	1.060000	2.425000	-0.196000	0.787500	3.410000	3.615000	2.505000	0.913333	0.112500	2.885000	1.612000	0.001667	-0.372000
944	0.317500	0.557500	0.200000	-0.370000	0.577500	0.100000	0.835000	1.685000	1.345000	0.165000	0.222500	1.232500	0.837500	0.082500	0.030000
945	0.968333	2.186000	1.208333	0.476667	-0.458000	-0.560000	0.156000	0.521667	0.206000	-0.530000	-0.376000	0.401667	1.020000	0.111667	0.110000
946	-0.241667	1.064000	-0.090000	2.066000	0.598000	2.866000	-0.611667	0.300000	0.236000	0.018000	0.198000	0.530000	1.034000	0.658000	-0.270000
947	-0.432000	0.670000	0.027500	0.202500	-0.354000	0.617500	1.270000	2.238000	1.192000	0.192500	1.092000	0.390000	0.846000	-0.067500	-0.094000
948	0.338000	0.382000	0.332000	0.468000	-0.116000	0.081667	-0.082000	0.390000	1.344000	0.008000	0.178000	1.476000	2.178333	1.120000	0.640000
949	0.020000	1.022000	0.054000	-0.258000	0.702000	-0.868000	1.162000	0.764000	1.230000	0.714000	0.190000	0.362000	1.252000	0.366000	-0.082000
950	0.374000	1.272000	0.910000	0.994000	0.381667	1.688000	1.203333	1.596000	0.312000	0.825000	2.010000	1.871667	1.198333	1.064000	0.842000
951	0.526000	1.415000	0.448000	1.692000	0.682500	2.287500	2.737500	2.335000	1.162000	-0.496667	1.300000	1.582500	0.512000	0.753333	0.996667
952	0.612000	0.816000	0.326000	0.222000	0.974000	0.628000	2.030000	1.116000	0.604000	0.740000	0.196000	0.200000	0.832000	0.282000	0.318000
953	0.413333	0.801667	0.513333	1.050000	-0.488333	0.153333	0.538333	0.401667	-0.181667	-0.293333	1.065000	0.890000	0.886667	0.721667	2.531667
954	-0.102000	0.452000	-0.331000	0.694000	0.574000	-0.179000	-0.096000	0.828000	-0.310000	0.596000	1.464000	2.704000	2.076000	2.016000	2.106000
955	-0.091667	-0.200000	0.625000	-0.248333	-0.283333	-0.743333	0.023333	0.108333	0.216667	-0.138333	0.043333	0.835000	0.593333	0.715000	1.850000
956	1.284000	1.550000	1.502000	0.272000	0.384000	0.180000	0.726000	0.526000	0.840000	0.332000	0.980000	0.778000	2.068000	0.748000	0.394000
957	-0.076000	0.612000	-0.008000	0.358000	-0.510000	0.822000	2.942000	1.100000	0.642000	-0.476000	0.662000	0.312000	0.454000	0.100000	1.452000
958	0.042000	0.612000	0.578000	0.150000	-0.140000	-0.150000	-0.184000	0.274000	0.376000	0.020000	1.132000	2.270000	1.240000	1.114000	1.234000
959	-0.406667	-0.083333	-0.093333	0.068333	0.433333	0.693333	0.103333	0.125000	0.126667	-0.463333	0.558333	1.886667	0.981667	1.155000	2.251667
960	0.776000	1.926000	0.855000	0.160000	0.792000	0.260000	1.928000	2.966000	0.962000	0.862000	0.880000	1.684000	1.055000	1.306667	2.022000
961	0.566000	0.970000	0.610000	-0.142500	0.102500	0.075000	-0.630000	-0.044000	0.735000	0.010000	0.272000	0.942000	1.294000	1.022000	1.222000
962	-0.298333	0.733333	0.018333	1.213333	0.668333	1.683333	0.968333	1.158333	0.045000	-0.135000	-0.306667	0.621667	0.336667	1.161667	0.748333
963	0.654000	-0.130000	0.548000	0.456000	1.230000	2.812000	0.908000	-0.270000	0.372000	0.910000	0.076000	0.168000	1.000000	1.510000	1.508000
964	2.192000	3.430000	0.400000	0.280000	0.928000	-0.213333	2.418333	2.566000	0.342000	0.305000	0.760000	1.880000	0.600000	-0.036000	-0.462000
965	0.410000	1.404000	1.392000	0.602000	0.234000	0.908000	1.592000	1.776000	1.888000	0.410000	2.228000	3.458000	2.671667	2.450000	2.530000
966	0.516667	0.960000	1.048000	3.618333	2.826000	3.590000	2.092000	2.320000	1.150000	2.001667	1.270000	2.516667	1.845000	1.231667	1.390000
967	0.472000	1.030000	0.508000	0.334000	0.250000	0.914000	-0.080000	-0.994000	0.422000	0.776000	0.462000	0.126000	1.362000	0.754000	-0.100000
968	-0.450000	0.176667	-0.166667	0.880000	0.403333	1.595000	-0.330000	-0.108333	0.353333	-0.081667	0.388333	0.793333	0.705000	0.393333	-0.445000
969	0.128000	-0.146000	-0.478000	-0.438000	0.602000	2.814000	-0.054000	0.252000	-0.364000	0.322000	-0.146000	-0.262000	0.180000	-0.116000	0.374000
970	0.610000	0.702000	0.740000	0.414000	1.316667	0.226000	0.748333	0.013333	0.191667	0.640000	1.071667	1.773333	1.311667	1.390000	1.236667
971	0.144000	0.450000	0.006000	0.078000	0.806000	-0.558000	-0.390000	2.120000	0.154000	-0.120000	0.586000	-0.092000	-0.358000	0.488000	0.386000
972	0.388333	0.726667	-0.003333	-0.092000	-0.225000	0.190000	1.131667	0.826000	0.303333	-0.080000	0.134000	1.366667	0.993333	0.780000	-0.108000
973	0.367500	1.335000	0.917500	1.165000	0.825000	1.090000	1.656667	1.873333	0.826667	0.252500	0.320000	1.770000	1.996667	0.910000	0.712500
974	-0.256000	1.646000	-0.030000	0.956000	1.024000	2.042000	0.102000	1.188000	0.714000	-0.102000	0.608000	1.014000	1.312000	0.852000	1.416000
975	0.782500	1.457500	1.315000	1.107500	1.352500	1.677500	3.002500	3.875000	1.777500	1.017500	1.482500	1.507500	1.127500	0.722500	1.097500
976	1.238000	1.062000	0.108000	0.230000	0.162000	0.070000	1.290000	2.854000	0.948000	0.330000	1.730000	0.638000	0.482000	0.848000	2.616000
977	0.251667	-0.310000	0.543333	-0.123333	0.451667	-0.070000	0.246667	1.650000	0.468333	1.578333	0.083333	-0.151667	-0.271667	-0.170000	1.211667
978	-0.480000	0.204000	0.264000	-0.485000	2.112000	-1.250000	1.088000	-0.074000	-0.320000	0.103333	0.183333	-0.088000	-0.080000	-0.126667	-0.942000
979	0.041667	0.253333	0.425000	-0.210000	1.350000	0.425000	2.770000	0.935000	-0.176667	0.431667	-0.211667	0.440000	-0.343333	-0.086667	-0.888333
980	0.321667	-0.060000	0.406667	-0.186000	-0.035000	0.494000	2.121667	1.546667	0.273333	0.560000	1.020000	0.668333	0.226667	-0.151667	-0.515000
981	0.045000	0.063333	-0.600000	-0.496667	0.456667	0.631667	0.485000	2.040000	1.411667	-0.445000	0.743333	0.051667	-0.346667	0.275000	-0.006667
982	0.168000	0.142000	-0.274000	0.312000	0.178000	0.042000	-0.106000	-0.006000	0.022000	-0.264000	-0.066000	1.168000	0.624000	0.964000	1.952000
983	0.183333	0.106000	0.348333	0.028000	0.014000	0.070000	0.498000	0.304000	0.000000	-0.014000	-0.306000	-0.090000	0.176667	-0.018000	0.701667
984	0.454000	1.244000	0.386000	-0.318000	-0.264000	-0.036000	1.676000	1.872000	1.408000	0.092000	-0.048000	0.738000	0.114000	0.778000	1.110000
985	0.364286	0.524286	0.080000	-0.080000	0.042857	0.588571	0.051429	1.017143	0.045714	0.211429	0.278571	0.277143	0.127143	0.290000	0.635714
986	0.402000	1.656000	0.564000	0.578000	0.878000	0.756000	1.500000	1.902000	0.620000	0.592000	1.055000	1.250000	1.064000	0.802000	1.914000
987	-0.130000	1.118000	0.598333	0.252000	-0.616000	1.645000	0.816667	0.968000	1.010000	0.543333	0.434000	0.948000	0.690000	0.258333	1.184000
988	1.818333	2.643333	0.593333	0.378333	0.160000	1.955000	2.683333	3.811667	2.011667	0.651667	1.191667	2.283333	1.483333	1.163333	0.346667
989	0.271667	1.085000	0.471667	0.053333	0.268333	0.271667	-0.188333	0.696667	0.420000	0.323333	0.370000	0.471667	1.578333	0.760000	0.756667
990	0.266667	1.256667	0.741667	-0.018333	-0.391667	0.450000	0.071667	-0.438333	1.416667	-0.040000	0.926667	0.615000	1.540000	0.311667	0.410000
991	0.051667	-0.308333	0.463333	0.066667	-0.728333	0.128333	0.353333	0.338333	0.000000	1.726667	0.625000	-0.433333	-0.160000	0.241667	-0.685000
992	0.728000	0.702000	1.404000	0.166000	0.162000	0.242000	0.182000	0.302000	0.188000	-0.290000	0.044000	1.056000	0.054000	0.358000	0.124000
993	1.646667	2.361667	1.503333	0.324000	-0.613333	1.148000	1.382000	1.316667	-0.546000	-0.376667	-0.165000	0.918000	0.215000	0.051667	-0.166000
994	-0.011667	0.641667	0.293333	1.003333	0.161667	0.426667	0.383333	0.585000	0.096667	-0.260000	0.098333	0.721667	0.445000	0.475000	1.836667
995	0.282000	1.210000	0.518333	0.488000	0.496000	1.036000	0.274000	0.054000	0.376667	0.088000	0.752000	1.708333	1.030000	0.873333	1.735000
996	2.873333	3.586667	3.011667	2.723333	1.616667	1.141667	1.391667	3.208333	1.626667	2.153333	0.696667	2.406667	1.608333	1.348333	1.458333
997	0.432500	0.852500	1.890000	0.976667	1.270000	2.927500	0.166667	0.867500	0.663333	2.120000	-0.020000	0.445000	0.850000	0.025000	0.150000
998	0.968000	2.132000	1.582000	0.854000	-1.122000	0.922000	1.404000	1.748000	0.770000	0.226000	0.282000	1.304000	1.138000	0.772000	1.010000
999	0.106000	0.090000	0.382000	0.198000	-0.096000	0.252000	0.300000	0.650000	1.412000	0.894000	-0.576000	0.100000	0.724000	0.374000	1.322000
1000	0.573333	0.068333	0.075000	0.355000	0.958333	1.701667	-0.790000	-0.208333	0.768333	0.660000	0.425000	1.160000	1.228333	1.383333	0.558333
1001	0.564000	1.530000	0.958000	0.490000	0.092000	0.834000	-0.002000	1.418000	0.972000	-0.102000	-0.038000	0.968000	1.450000	0.972000	0.740000
1002	2.070000	2.875000	1.258333	0.276667	-0.015000	0.516667	1.691667	3.401667	1.290000	0.596667	1.096667	2.980000	1.696667	0.373333	1.088333
1003	1.878000	2.922000	1.744000	1.052000	0.928000	0.588000	1.402000	1.524000	0.286000	1.342000	0.470000	1.136000	1.298000	0.918000	0.224000
1004	0.260000	0.333333	0.365000	0.650000	1.411667	2.340000	0.491667	-0.066667	0.145000	0.868333	0.770000	0.573333	0.796667	0.955000	1.578333
1005	-0.200000	-0.485000	-0.300000	1.750000	2.163333	4.315000	0.205000	0.015000	0.336667	0.668333	-0.133333	0.658333	0.268333	0.281667	1.005000
1006	1.622000	2.176000	1.524000	0.578000	0.598000	1.032000	-0.396000	2.188000	0.866000	1.102000	0.730000	0.974000	1.120000	0.716000	1.176000
1007	1.185000	1.710000	0.956000	0.931667	0.316000	0.820000	1.020000	1.742000	1.031667	1.024000	1.186000	0.850000	1.264000	0.661667	1.692000
1008	1.130000	1.768333	1.375000	1.802500	0.906667	2.418333	2.387500	2.506667	1.312500	1.366667	1.205000	1.693333	0.947500	1.242500	1.280000
1009	0.540000	0.510000	0.161667	0.285000	0.018333	0.908333	0.465000	0.748333	1.006667	0.481667	0.448333	0.910000	0.881667	0.423333	0.660000
1010	0.610000	0.850000	-0.124000	0.122000	0.144000	0.032000	-0.044000	0.198000	0.460000	0.886000	0.254000	0.788000	0.966000	1.344000	1.448000
1011	-0.575000	-0.012000	0.194000	-0.483333	0.160000	-0.436667	0.174000	0.938000	0.786000	0.810000	-0.105000	1.054000	0.582000	0.756000	1.638000
1012	1.307143	2.214000	1.772000	0.524000	0.863333	0.950000	2.105000	1.951667	1.601667	0.761667	-0.118333	1.246667	1.586667	0.965714	1.930000
1013	0.520000	1.418000	0.022000	1.776000	0.462000	1.502000	0.814000	-0.108000	0.190000	0.454000	0.670000	1.098000	1.354000	1.710000	1.698000
1014	0.478333	0.776667	0.435000	0.628333	0.861667	1.490000	0.793333	1.701667	1.040000	-0.123333	0.591667	1.388333	0.645000	1.028333	0.675000
1015	0.141667	-0.208333	0.180000	-0.301667	0.391667	2.435000	0.230000	0.340000	-0.095000	-0.111667	0.175000	0.221667	-0.108333	-0.031667	0.620000
1016	0.011667	0.626667	0.493333	0.208333	0.155000	-0.871667	3.311667	1.803333	0.276667	0.195000	0.715000	1.036667	0.538333	0.210000	-0.201667
1017	-0.060000	-0.144000	0.472000	-0.850000	0.464000	1.116000	2.752000	1.360000	0.404000	0.308000	0.336000	0.954000	0.160000	-0.052000	-0.282000
1018	-0.054000	-0.068000	-0.078000	0.034000	0.086000	-0.900000	-0.088000	-0.116000	0.436000	-0.382000	-0.546000	0.488000	1.768000	0.048000	1.068000
1019	-0.348000	0.324000	1.121667	1.652000	0.902000	1.298000	-0.192000	0.038000	0.490000	0.474000	-0.311667	0.545000	0.762000	0.146667	-0.116667
1020	0.470000	0.956000	0.845000	0.083333	0.138000	0.706667	0.468000	0.828000	0.162000	0.540000	1.092000	2.610000	2.300000	1.468333	1.230000
1021	1.007500	0.386000	1.080000	0.344000	0.282000	1.016000	0.820000	-0.170000	0.446000	0.380000	0.847500	1.274000	0.820000	1.037500	1.264000
1022	1.472000	2.544000	2.641667	1.091667	0.046000	0.050000	0.758000	1.698000	1.966000	2.048333	0.721667	1.862000	1.174000	0.544000	0.440000
1023	1.280000	2.683333	0.913333	0.208333	0.310000	0.093333	-0.138333	3.113333	1.683333	0.600000	0.570000	1.575000	0.968333	0.151667	1.013333
1024	0.628333	1.698333	0.210000	0.253333	-0.368333	-0.085000	0.463333	1.153333	0.593333	0.415000	0.241667	0.380000	0.106667	-0.178333	-0.218333
1025	1.128000	2.306000	0.532000	1.112000	0.342000	-0.288000	0.746000	2.986000	0.522000	0.998000	0.630000	2.598000	1.462000	0.242000	0.668000
1026	1.238333	1.705000	1.618333	0.730000	-0.050000	1.058333	0.735000	0.518333	0.551667	1.235000	0.753333	1.633333	1.285000	0.750000	1.283333
1027	-0.248000	-0.256000	0.278000	2.182000	1.566000	3.028000	0.121667	0.164000	-0.276000	0.988000	0.052000	0.514000	0.306000	0.548000	1.234000
1028	0.070000	0.771667	-0.098333	0.800000	0.760000	0.946667	1.633333	0.005000	0.546667	-0.115000	0.405000	1.230000	1.105000	0.663333	0.645000
1029	-0.261111	0.975000	0.412000	0.317500	0.623750	0.810000	1.032500	0.780000	0.422000	0.202000	0.882500	1.720000	1.560000	1.283750	2.468000
1030	-0.095000	-0.136667	0.222500	0.050000	0.596000	0.904000	0.390000	-0.020000	0.173333	0.135000	0.953333	1.884000	2.615000	1.790000	2.212500
1031	0.896667	1.360000	1.045000	0.368333	0.025000	-0.878333	0.228333	1.425000	1.150000	0.190000	0.533333	0.570000	0.978333	0.501667	-0.073333
1032	0.820000	1.428333	0.406000	1.088333	-0.278000	0.280000	2.130000	3.173333	1.541667	0.768333	-0.044000	1.486000	0.308000	0.398000	0.490000
1033	0.542000	0.232000	0.680000	2.704000	2.230000	3.590000	0.402000	0.828000	0.142000	0.534000	0.172000	1.236000	0.690000	0.752000	0.712000
1034	0.641667	0.891667	0.115000	0.373333	1.165000	1.233333	0.116667	0.698333	0.188333	0.123333	0.058333	0.086667	0.318333	0.255000	1.575000
1035	0.060000	0.188000	0.355000	0.736000	0.728000	0.175000	1.180000	1.632000	1.734000	0.450000	0.275000	1.220000	0.585000	0.206000	0.710000
1036	0.690000	0.882000	0.686000	0.554000	-0.053333	0.258000	0.894000	2.302000	0.572000	0.368000	-0.275000	0.572000	1.044000	0.782000	0.758000
1037	2.120000	3.318333	1.863333	0.422000	0.596000	-0.162000	1.238000	4.152000	2.318000	0.626000	0.508000	2.086000	1.260000	-0.060000	-0.222000
1038	0.830000	0.991667	0.480000	1.220000	0.086667	0.768333	0.950000	1.743333	1.411667	-0.125000	0.295000	1.380000	1.650000	1.036667	0.708333
1039	0.598000	0.670000	0.546667	2.420000	2.174000	0.726000	1.352000	1.712000	2.128000	0.736000	2.241667	3.508000	3.021667	3.184000	2.146000
1040	1.736667	2.010000	-0.036667	-0.010000	-0.552000	-0.038333	2.858333	3.375000	1.488333	0.180000	1.318333	1.485000	0.536667	-0.038000	-0.253333
1041	0.794000	1.224000	-0.246000	0.172500	0.277500	-0.328000	1.756000	1.476000	0.730000	0.022500	0.074000	1.478000	0.196000	-0.077500	0.210000
1042	0.318000	0.610000	-0.556000	0.555000	0.233333	0.372000	0.960000	1.668000	1.112000	0.334000	1.043333	0.378000	0.858333	0.081667	0.991667
1043	1.092000	1.534000	0.500000	0.782000	0.532000	2.942000	0.792000	0.936000	0.672000	0.164000	-0.302000	0.948000	0.634000	1.112000	0.912000
1044	0.326000	-0.410000	-0.310000	-0.098000	-0.210000	-0.094000	0.182000	-0.734000	-0.186000	-0.188000	-0.388000	0.340000	0.646000	0.852000	2.016000
1045	0.636000	0.152000	0.181667	0.140000	0.258000	0.934000	-0.182000	-0.526000	0.006000	1.076000	1.390000	1.978000	1.950000	1.466000	2.160000
1046	0.274000	0.408333	0.334000	0.828333	0.575000	2.040000	1.218333	1.123333	0.260000	0.558333	-0.060000	0.095000	0.888333	1.445000	1.060000
1047	0.220000	0.810000	-0.146000	0.310000	0.852000	0.768000	2.190000	1.976000	0.630000	0.488000	1.228000	1.482000	1.196000	0.900000	1.990000
1048	0.148000	-0.268000	0.206000	0.524000	-0.442000	1.036000	1.282000	0.756000	0.440000	0.600000	0.594000	0.982000	0.564000	0.518000	0.550000
1049	-0.168000	0.886667	0.000000	0.406000	0.120000	0.422000	0.445000	0.746000	0.643333	0.668333	0.646000	0.906667	0.875000	0.690000	0.468000
1050	0.944000	2.258000	1.340000	1.782000	1.924000	3.090000	2.954000	3.874000	1.628000	0.730000	0.428000	2.374000	1.422000	1.284000	1.830000
1051	-0.251667	0.245000	0.468333	-0.101667	0.140000	-0.286667	-0.211667	0.880000	0.290000	0.250000	0.121667	0.630000	0.121667	-0.323333	2.336667
1052	-0.323333	-0.058333	-0.383333	-0.736667	0.696667	-0.011667	0.656667	0.530000	-0.091667	1.798333	-0.551667	-0.018333	0.050000	-0.098333	-0.770000
1053	0.581667	-0.271667	0.395000	0.013333	0.581667	1.473333	0.108333	0.015000	0.113333	-0.245000	0.336667	-1.013333	0.366667	0.786667	1.966667
1054	0.086000	0.158000	0.300000	0.128333	0.764000	1.122000	-0.325000	-0.574000	0.264000	-0.152000	0.736667	0.134000	1.430000	1.911667	2.432000
1055	0.160000	-0.213333	-0.335000	0.402000	0.485000	0.855000	-0.450000	-0.326000	0.152000	0.686667	-0.108000	-0.196000	0.802000	0.650000	2.413333
1056	-0.165000	0.291667	0.403333	0.503333	-0.665000	-0.111667	-0.475000	-0.893333	0.158333	-0.886667	-1.055000	-0.121667	-0.171667	-0.003333	1.980000
1057	-0.368000	0.540000	0.634000	-0.016000	1.012000	0.158000	-0.608000	1.440000	0.480000	0.408000	-0.002000	0.202000	0.734000	1.366000	0.026000
1058	-0.166000	0.040000	-0.092000	0.108000	0.286000	1.470000	2.806000	1.900000	0.572000	-0.054000	0.292000	0.556000	0.024000	0.342000	0.554000
1059	0.154000	-0.106000	-0.204000	0.126000	0.154000	2.434000	-0.296000	-0.404000	0.114000	0.266000	0.284000	0.556000	0.408000	-0.036000	0.824000
1060	-0.400000	0.644000	0.150000	0.090000	-0.220000	-0.272000	0.218000	0.430000	0.074000	0.240000	0.426000	0.634000	2.154000	0.530000	0.734000
1061	0.236000	0.242000	0.756000	0.033333	0.608333	0.590000	0.466000	0.096000	0.978000	0.930000	-0.071667	0.910000	1.700000	1.283333	1.561667
1062	0.272000	0.086000	0.828000	1.182000	0.016000	1.238000	0.186000	-1.400000	0.418000	0.946000	-0.058000	-0.126667	1.394000	1.400000	2.528000
1063	0.118333	0.275000	0.458333	0.310000	0.066667	-0.115000	0.365000	0.055000	0.301667	0.856667	0.060000	0.105000	1.438333	1.436667	2.015000
1064	-0.035000	0.701667	0.967500	2.015000	2.356667	2.650000	0.205000	0.807500	0.705000	1.387500	1.231667	1.016667	1.616667	1.557500	1.151667
1065	-0.108333	-0.140000	0.620000	-0.791667	-1.353333	0.935000	0.060000	0.185000	-0.376667	-0.276667	0.875000	1.420000	1.413333	1.828333	1.435000
1066	0.155000	0.928000	0.708000	1.436000	1.126000	2.018333	0.485000	0.735000	1.068333	0.582000	0.422000	1.478000	1.532000	2.134000	2.218000
1067	-0.032000	-0.094000	-0.806000	1.082000	1.884000	2.214000	0.194000	1.238000	0.118000	-0.004000	1.090000	1.236000	1.972000	1.236000	1.270000
1068	1.447500	2.370000	0.830000	1.654000	0.332500	0.256000	2.080000	2.277500	1.940000	0.454000	1.192500	2.616000	1.904000	0.382000	1.026000
1069	1.548000	1.526000	1.617500	1.194000	-0.042000	1.727500	1.548000	1.558000	1.424000	1.070000	0.386000	1.658000	1.726000	1.538000	0.980000
1070	2.334000	3.104000	1.732000	0.846000	-0.054000	1.704000	2.922000	3.936000	3.152000	0.968000	1.648000	2.442000	3.022000	2.228000	2.096000
1071	0.420000	1.056000	1.186000	1.734000	1.212000	2.950000	0.500000	0.316000	0.192000	0.370000	0.178000	0.298000	1.230000	1.152000	1.178000
1072	-0.276000	0.210000	-0.490000	0.153333	0.112000	-0.320000	2.350000	0.888333	-0.130000	0.468000	0.176000	0.430000	-0.014000	0.188000	-0.290000
1073	1.128000	1.544000	1.152000	0.668000	0.431667	0.130000	1.434000	2.620000	1.280000	1.696000	0.520000	1.986000	1.612000	1.256000	0.686667
1074	1.653333	2.838333	-0.108333	0.091667	-0.516667	0.180000	3.111667	4.705000	1.086667	-0.011667	0.686667	1.528333	0.158333	0.281667	-0.633333
1075	-0.017500	0.817500	0.657500	-0.042500	1.002500	1.130000	1.782500	0.720000	1.355000	-0.197500	-0.405000	0.305000	0.725000	0.482500	0.810000
1076	-0.241667	0.188333	0.681667	0.106667	0.491667	0.353333	0.386667	-0.188333	-0.083333	-0.073333	0.160000	0.183333	0.318333	0.811667	2.013333
1077	-0.258333	-0.012000	-0.175000	-0.102000	0.143333	1.812000	0.551667	-0.425000	-0.298000	0.580000	0.016667	-0.096000	0.960000	1.792000	1.936667
1078	-0.165000	0.050000	0.021667	-0.331667	0.670000	1.176667	0.138333	-0.280000	0.216667	0.605000	0.058333	-0.168333	0.531667	0.348333	1.146667
1079	-0.161667	-0.640000	0.161667	-0.018000	-0.428000	-0.648333	-1.410000	0.614000	-0.368333	0.160000	-0.098333	0.842000	0.482000	0.683333	2.136667
1080	0.594000	0.342000	0.342000	0.068000	0.348000	-0.514000	-0.448000	-0.310000	0.164000	1.482000	0.116000	-0.204000	-0.102000	0.134000	0.044000
1081	0.192000	0.244000	-0.326000	0.862000	0.496000	0.170000	1.510000	1.646000	0.404000	0.296000	0.486000	0.280000	0.522000	1.044000	2.060000
1082	0.763333	1.233333	-0.008333	1.256667	-0.503333	1.135000	0.643333	1.388333	0.511667	0.746667	0.298333	0.726667	1.403333	0.901667	0.750000
1083	0.406000	0.748000	0.128000	0.190000	0.582000	0.666000	0.114000	2.508000	0.542000	0.408000	0.124000	0.854000	0.046000	0.206000	0.282000
1084	0.044000	0.868000	1.248000	1.038000	1.024000	0.244000	-0.600000	0.146000	0.656000	0.700000	-0.330000	1.042000	1.522000	0.756000	1.988000
1085	0.535000	0.990000	1.968000	3.188000	1.376000	2.215000	0.286667	1.236000	0.746667	0.620000	1.274000	1.020000	1.338000	1.488333	1.570000
1086	0.175000	-0.030000	0.538333	0.500000	1.948333	3.508333	0.016667	0.043333	-0.410000	0.203333	0.115000	-0.246667	-0.036667	0.050000	1.543333
1087	-0.240000	0.128333	0.541667	0.158333	1.821667	0.100000	-0.990000	-0.110000	-0.106667	-0.298333	0.323333	0.260000	0.141667	-0.290000	-0.650000
1088	0.326000	0.728000	1.054000	1.994000	1.674000	2.716000	-0.078000	0.404000	0.074000	0.316000	1.886000	2.270000	2.670000	2.474000	2.276000
1089	0.278000	1.301667	1.496000	1.838000	0.332000	0.284000	-0.098333	0.422000	0.408000	1.528000	0.276000	0.602000	1.054000	0.400000	0.742000
1090	0.058571	0.268333	0.546667	0.350000	0.240000	-0.138571	0.040000	1.021667	-0.164286	1.235714	1.475714	1.865714	1.814286	1.220000	1.671667
1091	0.118000	0.652000	0.558000	0.285000	0.596000	1.428000	0.805714	1.215000	0.401667	0.616000	1.426000	1.830000	1.955000	1.683333	2.938000
1092	0.622000	1.288000	0.252000	1.420000	-0.544000	1.750000	0.790000	0.910000	0.088000	0.520000	0.806000	2.964000	1.782000	1.216000	1.050000
1093	0.480000	0.756000	0.418000	0.410000	0.586000	0.776000	0.458000	0.294000	0.174000	1.194000	0.218000	0.964000	1.532000	0.558000	0.136000
1094	0.483333	0.371667	0.211667	0.696000	0.303333	1.031667	1.610000	2.723333	1.161667	0.391667	0.443333	1.505000	1.405000	0.770000	1.118333
1095	0.594000	2.055000	1.478000	2.150000	0.196000	0.720000	2.151667	2.762000	1.700000	1.075000	1.588000	2.281667	1.808000	1.092000	0.798333
1096	1.092000	1.848000	0.474000	0.844000	-0.673333	0.516000	1.878000	3.034000	1.613333	0.494000	1.340000	2.080000	0.851667	0.704000	0.681667
1097	-0.101667	0.185000	0.125000	-0.455000	0.506667	0.125000	0.473333	0.231667	-0.053333	-0.045000	-0.610000	-1.045000	0.763333	0.716667	2.033333
1098	0.042000	0.334000	0.966000	2.340000	1.944000	2.410000	-0.152000	0.406667	0.400000	0.948333	0.681667	1.376000	1.460000	1.680000	1.401667
1099	-0.340000	0.013333	-0.243333	-0.656667	0.521667	-0.771667	0.911667	2.001667	-0.023333	-0.316667	-0.270000	-0.458333	0.178333	0.011667	-1.645000
1100	0.260000	0.866667	0.915000	1.866667	1.431667	2.216667	1.486667	1.568333	0.900000	0.713333	0.785000	0.791667	1.000000	0.375000	-0.050000
1101	0.830000	1.795000	0.472500	0.212500	0.355000	-0.062500	1.307500	3.307500	0.510000	0.937500	1.445000	2.032500	0.860000	0.502500	-0.130000
1102	0.541667	1.118000	0.470000	2.601667	2.240000	3.528333	-0.125000	-0.055000	-0.011667	1.254000	0.766667	0.650000	0.390000	0.515000	0.802000
1103	-0.070000	0.062000	-0.155000	0.263333	-0.254000	-0.178333	0.081667	0.026000	0.003333	-0.331667	0.224000	-0.026667	-0.340000	0.066000	1.644000
1104	0.146667	0.935000	-0.718333	0.523333	-1.093333	0.138333	0.493333	0.263333	0.045000	0.540000	-0.260000	-0.300000	1.020000	0.363333	1.866667
1105	1.170000	1.584000	0.362000	1.063333	0.578000	1.483333	0.596667	0.831667	0.846667	-0.102000	0.810000	1.200000	1.086667	0.858000	1.690000
1106	0.700000	1.092500	0.537500	1.592000	0.615000	0.696000	-0.044000	0.572500	0.547500	-0.647500	-0.214000	0.318000	0.807500	0.320000	0.394000
1107	0.510000	1.481667	0.655000	0.140000	-0.338333	0.072857	1.673333	2.271667	1.181667	0.673333	1.413333	2.793333	1.760000	1.551667	1.361667
1108	-0.461667	-0.353333	0.143333	0.246667	-0.166667	0.063333	2.968333	-0.018333	-0.166667	0.060000	0.723333	-0.640000	-0.176667	0.248333	0.025000
1109	0.608000	1.368000	-0.081667	0.266000	-0.005000	-0.365000	1.376667	0.856000	0.621667	0.600000	0.034000	0.471667	0.778000	0.291667	1.680000
1110	0.616000	-0.072000	0.434000	0.824000	0.288000	0.944000	0.654000	0.632000	0.746000	0.738000	0.704000	2.146000	1.560000	1.532000	1.278000
1111	0.698333	1.098333	0.606000	0.628750	0.203750	0.822500	1.020000	2.478000	0.640000	0.788000	1.894000	2.928000	2.302000	1.932000	1.856250
1112	0.525000	1.903333	0.626667	0.172500	0.031667	1.215000	0.356250	0.803333	0.364444	0.812500	1.750000	2.248333	1.990000	1.520000	2.205000
1113	-0.576667	-0.126667	0.396667	0.042857	-0.084000	0.254000	0.443333	1.388000	-0.242857	0.630000	2.406000	2.620000	3.038000	2.502000	2.424000
1114	0.460000	-0.223333	1.480000	0.017500	0.280000	-0.085000	0.200000	1.073333	-0.790000	0.385000	0.423333	2.310000	1.983333	1.395000	2.560000
1115	0.042500	0.630000	0.830000	0.225000	-0.575000	0.136000	0.138000	1.094000	0.075000	0.200000	0.422000	0.697500	0.455000	0.700000	1.444000
1116	1.736000	2.800000	1.068000	0.304000	0.776000	0.622000	2.108000	3.184000	2.360000	0.340000	1.240000	2.424000	1.400000	0.598000	-0.468000
1117	0.105000	0.180909	0.436667	0.621667	0.823333	-0.477273	0.510909	0.093333	0.273333	0.510000	1.019091	1.782727	1.815000	1.358182	1.850000
1118	-0.493333	0.480000	-0.338333	0.121667	0.176667	0.211667	0.061667	0.476667	0.275000	2.150000	-0.165000	0.296667	0.918333	1.268333	1.131667
1119	1.330000	2.096000	1.814000	1.872000	2.304000	1.744000	1.396000	2.920000	1.291667	1.750000	1.242000	1.880000	0.772000	1.042000	1.328333
1120	1.203333	1.660000	0.750000	1.383333	0.795000	2.715000	-0.428333	1.010000	0.051667	0.213333	0.320000	0.998333	1.501667	0.890000	1.441667
1121	-0.025000	0.968333	-0.156667	1.270000	0.693333	-1.100000	1.310000	3.085000	1.943333	0.385000	0.475000	0.481667	0.608333	0.078333	-0.146667
1122	1.765000	2.996667	1.596667	2.896000	1.708333	2.928000	1.031667	3.286000	1.616000	1.762000	0.698000	1.334000	0.932000	0.260000	-0.166000
1123	0.100000	-0.045000	-0.143333	-0.280000	-0.223333	1.863333	0.010000	-0.565000	-0.008333	1.493333	0.073333	-0.136667	0.123333	0.253333	0.125000
1124	-0.066667	0.295000	-0.123333	-0.276667	0.555000	-0.078333	1.371667	0.541667	-0.060000	0.473333	-0.258333	-0.238333	0.651667	0.281667	0.918333
1125	1.711667	3.006667	1.608000	0.322000	0.716667	-0.720000	0.194000	1.666000	0.816000	0.333333	0.882000	1.312000	0.870000	0.043333	0.312000
1126	0.656667	0.975000	0.395000	2.413333	0.888333	0.251667	0.855000	0.063333	0.935000	1.501667	0.545000	0.485000	0.340000	0.316667	0.345000
1127	0.130000	0.395000	-0.432500	0.625000	0.414000	1.182500	0.015000	0.252000	0.278000	1.088000	0.696000	1.510000	1.646000	2.167500	2.442000
1128	-0.064000	-0.138000	0.268000	0.080000	0.338000	0.442000	0.411667	-0.488333	0.198000	0.130000	-0.192000	0.342000	0.790000	1.396667	1.496667
1129	-0.133333	-0.253333	-0.268333	0.405000	-0.303333	-0.593333	0.406667	-0.356667	0.045000	0.246667	-0.281667	-0.325000	0.260000	0.433333	1.776667
1130	-0.000000	0.058000	0.222000	0.702000	-0.610000	0.874000	0.142000	0.930000	0.070000	0.724000	1.520000	2.076000	1.634000	1.861667	1.602000
1131	0.408333	0.980000	0.518333	0.075000	0.693333	0.665000	-0.333333	1.403333	1.933333	0.875000	-0.576667	0.171667	0.998333	0.675000	0.601667
1132	0.378000	0.764000	0.846000	0.048333	-0.234000	-0.100000	-0.465000	0.196000	0.850000	0.798000	0.206000	1.234000	1.265000	0.994000	0.950000
1133	0.128333	0.878333	0.138333	-0.083333	-0.243333	0.180000	2.576667	2.471667	0.495000	0.341667	-0.191667	0.750000	0.340000	-0.531667	-0.618333
1134	0.688571	1.165714	0.817143	0.175000	-0.412857	-0.047143	1.801429	1.040000	-0.383333	-0.141667	0.791429	0.728571	0.232857	0.203333	-0.711667
1135	0.806000	1.168000	0.140000	-0.466000	0.680000	0.055000	0.700000	0.896667	-0.292000	-0.032000	0.581667	0.102000	-0.008333	-0.161667	-0.043333
1136	0.926667	1.816667	0.411667	0.003333	0.830000	-0.485000	2.551667	2.793333	0.485000	-0.306667	0.388333	1.050000	0.275000	0.168333	-0.906667
1137	1.791667	2.181667	0.601667	0.364000	-0.390000	0.588000	1.086667	1.844000	0.478333	0.720000	0.321667	1.308000	-0.170000	0.190000	-1.131667
1138	1.206667	1.210000	-0.003333	0.363333	-0.413333	-0.290000	2.325000	1.158333	-0.103333	-0.486667	0.328333	0.780000	-0.281667	0.053333	0.931667
1139	1.544000	1.900000	-0.474000	-0.076000	0.098333	0.324000	2.225000	2.034000	0.345000	0.352000	0.460000	1.760000	-0.285000	-0.238333	0.780000
1140	1.666000	1.666000	-0.444000	-0.120000	-0.506667	-0.286000	1.253333	2.548000	-0.096000	0.726000	-0.234000	0.476667	-0.216000	-0.170000	-0.596000
1141	1.028000	2.364000	0.754000	0.442000	1.166000	-0.082000	0.436000	1.506000	-0.220000	0.082000	0.320000	0.738000	0.104000	0.196000	-0.168000
1142	1.573333	1.903333	0.326000	-0.387500	0.546667	0.116000	0.883333	2.466667	0.313333	-0.283333	-0.196667	0.863333	0.090000	0.360000	0.266000
1143	0.528333	0.536667	0.123333	-0.135000	-0.058333	-0.418333	2.405000	1.626667	0.553333	0.640000	0.086667	0.646667	-0.133333	0.158333	-0.675000
1144	-0.176667	0.352000	0.128000	0.883333	0.621667	0.100000	1.713333	1.220000	0.860000	-0.308000	0.620000	0.398333	0.001667	0.128333	0.128000
1145	0.748333	0.474000	0.116000	0.081667	0.590000	-0.413333	-0.190000	0.034000	-0.378000	0.166000	1.774000	2.191667	0.724000	0.653333	1.018333
1146	1.276000	2.255000	1.198333	0.130000	-0.508000	1.164000	0.540000	0.232000	0.086000	0.428333	0.380000	0.240000	0.380000	-0.068333	0.373333
1147	2.432000	3.442000	2.022000	0.256000	0.166000	0.316000	0.650000	2.866000	1.782000	1.034000	0.674000	2.050000	1.228000	0.768000	-0.084000
1148	1.101667	1.956667	1.271667	0.373333	0.075000	-0.143333	0.446667	0.520000	0.103333	0.696667	0.393333	0.981667	0.615000	-0.093333	-0.231667
1149	1.508333	2.568000	1.842000	0.548000	0.655000	0.804000	1.914000	1.790000	1.185000	1.250000	1.198000	2.932000	1.888000	1.246000	1.305000
1150	0.900000	1.962000	1.266000	1.150000	0.116667	1.112000	1.846000	3.610000	1.634000	1.812000	1.002000	1.998000	1.830000	1.156000	1.338000
1151	0.050000	0.253333	0.493333	1.916667	2.468333	3.746667	0.675000	1.291667	0.123333	0.510000	0.415000	1.720000	0.460000	0.656667	0.796667
1152	0.250000	-0.228000	0.494000	1.066000	1.846000	1.816000	0.592000	2.226000	-0.504000	0.324000	0.544000	0.394000	0.640000	0.658000	-0.772000
1153	-0.332500	0.495000	0.523333	1.797500	1.157500	3.487500	-0.250000	1.350000	-0.096667	-0.146667	0.775000	0.540000	0.690000	0.070000	0.586667
1154	1.430000	2.565000	0.121667	1.161667	-0.420000	-0.110000	0.040000	1.810000	0.351667	0.596667	0.158333	0.921667	0.620000	-0.193333	-0.270000
1155	-0.100000	0.498333	-0.041667	-0.256667	0.870000	-0.493333	0.895000	0.068333	0.546667	-0.346667	0.393333	1.115000	1.838333	0.545000	0.321667
1156	0.088333	0.211667	-0.100000	-0.348333	0.233333	0.613333	-0.018333	0.093333	0.366667	0.645000	0.270000	0.401667	1.743333	0.428333	0.260000
1157	0.196667	-0.215000	-0.523333	-0.518333	0.402500	-0.393333	0.088333	0.270000	0.176667	-0.488333	-0.083333	0.248333	1.695000	0.407500	0.395000
1158	-0.004000	0.117500	-0.380000	0.270000	-0.177500	0.414000	-0.320000	0.670000	0.462500	-0.060000	0.348000	0.476000	1.452000	0.498000	0.282500
1159	-0.491667	0.071667	-0.393333	0.015000	0.710000	0.281667	-0.275000	0.380000	0.093333	0.418333	0.273333	0.328333	0.761667	1.211667	1.343333
1160	0.040000	-0.406000	0.196000	-0.190000	-0.198000	-0.232000	-0.306000	-0.698000	0.038000	0.682000	0.234000	0.216000	0.272000	0.734000	1.244000
1161	-0.196667	-0.451667	-0.008333	-0.006667	2.183333	-1.663333	-0.811667	-0.875000	-0.591667	-0.448333	-0.441667	0.330000	0.050000	0.411667	0.610000
1162	0.228000	-0.230000	0.930000	0.402000	-0.444000	2.510000	0.250000	-0.035000	0.100000	0.530000	0.742000	1.020000	1.334000	1.266000	2.351667
1163	-0.202000	0.470000	-0.621667	0.468333	1.444000	0.713333	2.176000	0.168000	-0.078000	-0.022000	0.730000	0.955000	0.108333	0.003333	0.051667
1164	0.103333	-0.020000	0.051667	2.130000	1.713333	2.118333	-0.303333	0.541667	0.605000	1.226667	0.423333	0.538333	0.645000	0.290000	0.425000
1165	0.310000	0.680000	0.160000	-0.463333	-1.415000	-0.641667	0.766667	2.208333	1.511667	-0.335000	0.075000	0.648333	0.208333	0.288333	-0.660000
1166	0.704000	1.154000	0.732000	-0.006000	0.422000	0.124000	0.830000	1.948000	1.446000	0.554000	0.754000	1.954000	1.930000	1.194000	1.570000
1167	0.398333	0.676667	-0.006667	0.375000	0.568333	-0.375000	-0.190000	1.373333	0.178333	-0.216667	-0.215000	1.736667	1.576667	0.985000	0.656667
1168	0.224000	0.658000	0.628000	-0.050000	0.796000	0.036000	0.694000	-0.654000	-0.126000	-0.262000	1.208000	1.208000	1.376000	2.296000	1.818000
1169	0.856000	2.138000	0.902000	0.025000	0.763333	-0.144000	3.292000	3.246000	2.398000	0.368000	0.716000	1.726000	1.364000	0.210000	0.246000
1170	0.980000	1.776667	1.246667	0.163333	-0.142500	-0.533333	1.250000	3.020000	2.066667	-0.206667	-0.133333	0.077500	1.060000	0.433333	0.190000
1171	0.828000	1.852000	1.264000	0.490000	0.396000	-0.274000	1.420000	2.158000	1.100000	0.520000	0.665000	1.688000	1.068000	0.338000	1.116000
1172	1.904000	2.616000	0.962000	0.080000	0.053333	-0.262000	2.584000	3.518000	0.938000	1.540000	1.655000	1.638000	0.968000	0.216000	0.700000
1173	0.560000	0.465000	0.105000	0.076000	-0.040000	-0.047500	0.000000	-0.205000	0.457500	0.000000	-0.328000	0.650000	2.562500	1.114000	0.705000
1174	0.325000	0.425000	0.322000	2.016000	1.038000	2.790000	1.211667	0.588000	0.841667	0.195000	-0.085000	0.791667	0.916000	0.266000	0.631667
1175	0.078000	0.374000	-0.178000	0.496000	0.480000	1.404000	0.654000	-0.144000	-0.036000	1.846000	-0.352000	0.112000	0.804000	0.478000	0.284000
1176	0.040000	1.440000	0.258000	0.614000	0.106000	0.442000	1.242000	0.940000	1.188000	0.828000	0.838000	1.084000	0.872000	0.648000	0.484000
1177	0.748333	1.625000	0.736000	1.696000	2.360000	1.966000	1.105000	2.266000	1.232000	1.222000	1.146000	0.776667	1.040000	0.636000	0.912000
1178	1.136667	1.915000	1.710000	0.840000	0.070000	1.170000	0.326000	1.333333	1.445000	0.815000	0.485000	1.865000	2.035000	1.286667	1.104000
1179	-0.256667	-0.768333	-0.996667	0.036667	0.296667	0.748333	1.726667	-0.430000	0.268333	-0.323333	-0.033333	0.196667	-0.173333	0.070000	0.370000
1180	1.761667	1.658333	0.458333	0.103333	0.142500	0.812500	2.918000	1.940000	0.350000	0.363333	0.506667	1.562000	-0.055000	0.200000	0.275000
1181	0.226000	0.260000	1.448000	0.992000	-0.126000	0.344000	0.010000	0.164000	1.338333	2.044000	1.320000	2.218000	2.118000	2.450000	1.898000
1182	0.121667	0.458333	0.043333	0.590000	-0.368000	0.606667	-0.326667	-0.376667	1.013333	0.618000	-0.394000	1.318000	1.566000	1.560000	1.798000
1183	0.246667	-0.232500	0.412500	0.610000	-0.040000	1.503333	-0.035000	-0.220000	0.085000	0.136667	0.260000	-0.270000	0.643333	0.336667	1.382500
1184	0.312000	-0.115000	1.358000	2.732000	1.614000	3.058000	1.526000	0.726000	1.520000	1.280000	0.220000	0.982000	1.934000	1.654000	0.623333
1185	0.876000	0.720000	1.200000	3.516000	3.944000	4.820000	0.515000	1.198000	1.256000	2.098000	1.848000	4.028000	3.126000	3.426000	2.314000
1186	0.361667	1.450000	0.868333	0.688333	0.665000	0.663333	0.428333	1.861667	1.896667	0.915000	0.706667	2.485000	2.911667	1.588333	1.811667
1187	0.002000	-0.086000	0.748000	1.124000	0.745000	1.250000	0.110000	-0.456000	-0.176000	0.144000	0.202000	0.114000	0.828000	1.396000	2.278000
1188	1.370000	2.234000	0.134000	0.445000	0.204000	0.382000	2.262000	2.316000	0.018000	0.232000	0.480000	0.998333	0.325000	0.034000	-0.535000
1189	0.573333	1.161667	-0.316667	-0.306667	-0.036667	0.915000	2.090000	0.970000	0.161667	-0.335000	0.503333	0.875000	0.123333	0.058333	0.330000
1190	0.303333	0.873333	0.200000	0.250000	0.770000	-0.154000	1.446667	0.996667	0.420000	0.080000	0.361667	1.140000	0.390000	0.330000	-0.708333
1191	1.253333	1.743333	0.821667	-0.136667	-0.283333	0.595000	1.215000	1.948333	-0.546667	0.243333	0.906667	0.896667	0.503333	-0.123333	0.736667
1192	0.286667	0.680000	0.392000	0.113333	0.640000	-0.008333	0.686667	0.895000	0.790000	0.128000	0.728333	1.454000	1.604000	1.138000	1.906667
1193	0.537500	0.400000	1.020000	0.565000	1.707500	0.437500	1.337500	0.892500	0.422000	0.317500	0.065000	0.554000	1.032000	1.085000	0.545000
1194	1.356667	2.066000	1.834000	2.110000	1.535000	1.740000	1.882000	2.000000	1.182000	1.110000	0.778000	1.924000	1.888000	1.722500	1.770000
1195	0.393333	0.900000	0.388333	3.166667	2.770000	2.755000	0.470000	0.383333	0.410000	0.868333	-0.160000	1.086667	1.083333	1.240000	1.596667
1196	0.516000	1.020000	0.743333	0.986000	1.293333	2.090000	-0.086000	1.168333	0.676667	1.008000	0.185000	0.873333	1.335000	0.898333	2.748000
1197	0.400000	0.752000	1.196000	1.576000	0.630000	2.940000	0.556000	2.200000	0.522000	0.888333	0.668000	1.552000	1.734000	2.008000	2.082500
1198	-0.140000	0.702000	0.034000	0.358000	0.682000	2.346000	0.280000	0.596000	-0.526000	0.160000	0.052000	-0.120000	-0.036000	0.208000	1.354000
1199	-0.090000	0.056000	0.212000	0.034000	0.334000	0.630000	-0.092000	0.152000	0.180000	0.340000	0.452000	0.310000	0.242000	0.538000	1.100000
1200	0.540000	1.056000	0.832000	3.006000	1.602000	3.340000	0.072000	0.962000	1.405000	1.024000	0.320000	1.330000	1.088000	1.078000	1.814000
1201	-0.065000	0.138333	0.610000	0.438333	0.065000	1.485000	0.150000	0.585000	0.485000	0.801667	0.180000	0.100000	0.153333	-0.541667	0.306667
1202	1.458333	1.418333	1.053333	2.731667	1.613333	2.328333	1.763333	1.893333	0.963333	1.245000	0.933333	1.601667	1.673333	1.026667	1.446667
1203	-0.033333	-0.020000	-0.036667	0.588333	1.245000	0.591667	-0.020000	-0.433333	0.260000	0.193333	0.311667	-0.311667	1.211667	0.996667	1.533333
1204	0.534000	0.226000	0.064000	0.814000	1.482000	1.188000	-0.180000	-0.100000	0.098000	0.070000	0.482000	0.594000	0.194000	0.842000	1.266000
1205	-0.317500	0.252500	0.580000	0.717500	1.002500	1.950000	0.390000	0.175000	0.115000	0.677500	-0.052500	-0.682500	-0.165000	0.670000	2.472500
1206	2.020000	3.000000	2.655000	0.685000	0.750000	-0.961667	0.778333	2.291667	0.880000	0.118333	0.055000	0.985000	0.500000	0.548333	-0.898333
1207	0.356667	0.345000	-0.518333	0.168333	0.428333	0.468333	3.193333	2.456667	0.263333	-0.168333	1.140000	0.968333	0.510000	-0.248333	-0.328333
1208	0.211667	0.281667	-0.563333	-0.295000	0.205000	-0.166667	-0.568333	0.661667	0.075000	-0.136667	0.371667	0.448333	0.538333	1.071667	2.201667
1209	1.008000	1.661667	1.026000	0.198333	0.056000	-0.122000	2.378000	3.225000	1.220000	1.010000	0.652000	1.786000	1.202000	0.500000	1.425000
1210	-0.412000	0.142000	0.556000	0.992000	2.326000	3.340000	-0.136000	0.574000	0.082000	0.400000	0.202000	0.470000	0.570000	0.156000	0.746000
1211	-0.198333	0.405000	0.101667	-0.333333	0.878333	0.596667	1.295000	0.018333	1.366667	0.250000	0.100000	0.371667	0.731667	0.483333	0.048333
1212	0.391667	-0.183333	0.391667	-0.283333	0.220000	0.551667	0.388333	0.148333	0.386667	0.818333	0.093333	0.673333	0.863333	0.945000	0.503333
1213	0.775000	0.821667	0.161667	0.432000	0.720000	1.018000	0.668333	-0.765000	0.064000	0.011667	0.413333	0.038333	0.425000	0.600000	1.396667
1214	-0.333333	0.227000	0.057778	0.143333	0.072222	0.264444	-0.073000	0.325556	0.253333	0.413333	1.076667	1.410000	1.437778	1.111111	1.576667
1215	0.440000	-0.035000	0.325000	0.237500	0.262857	0.047000	0.212000	0.244000	0.722500	0.234286	0.822857	1.942500	1.605000	1.980000	2.377500
1216	0.483333	1.253333	0.350000	0.396667	0.510000	0.411250	0.114444	0.338889	0.302500	0.253750	0.526667	1.574444	1.361250	1.201111	1.491111
1217	-0.387778	0.204444	0.342222	-0.008000	0.437778	-0.212222	0.244444	0.553333	0.331538	0.746667	1.190000	2.390000	1.973333	1.580000	1.378889
1218	0.176000	-0.390000	0.143333	0.404000	0.464000	0.335000	-0.051667	0.758333	0.074000	0.828000	0.336000	0.360000	0.598333	0.198000	1.966667
1219	0.088000	0.693333	0.531667	0.266667	0.095000	0.790000	0.395000	0.461667	0.350000	-0.128000	0.430000	1.033333	1.675000	2.181667	1.936667
1220	0.102000	0.722000	-0.026000	-0.052000	-0.380000	0.318333	-0.430000	-0.160000	0.494000	0.325000	0.158333	0.718000	0.996000	1.202000	1.090000
1221	-0.273333	0.046667	0.048333	-0.396667	0.316000	-0.533333	0.106000	0.428333	0.191667	0.576667	0.090000	0.311667	0.758333	0.915000	2.080000
1222	-0.120000	0.178000	0.316000	-0.336000	0.308000	2.816000	0.320000	0.128000	0.016000	0.124000	-0.522000	-0.298000	0.428000	-0.118000	0.426000
1223	0.256667	0.286667	0.386667	-0.125000	0.608333	0.285000	0.023333	0.400000	0.108333	0.405000	-0.075000	-0.008333	-0.025000	0.323333	2.331667
1224	0.957500	1.455000	0.037500	-0.168000	0.575000	-0.567500	1.477500	2.024000	0.162500	0.528000	-0.200000	0.462000	0.950000	0.506000	1.197500
1225	-0.311667	-0.893333	0.401667	0.863333	-0.821667	0.806667	0.123333	0.331667	-0.335000	1.300000	-0.756667	-0.093333	-0.255000	0.031667	-0.460000
1226	0.013333	-0.133333	-1.228333	0.691667	-1.191667	-0.255000	0.745000	2.358333	0.006667	0.161667	0.066667	-0.276667	0.820000	0.031667	-1.725000
1227	1.080000	1.654000	0.734000	1.216000	0.950000	2.616000	1.546000	0.102000	0.854000	1.162000	0.822000	1.870000	1.772000	2.392000	2.426000
1228	0.563333	0.897143	0.763333	0.480000	-0.405714	0.188000	1.511429	0.586000	0.798000	0.176000	1.551667	1.558333	1.460000	0.918000	1.792000
1229	-0.078000	0.518333	0.378000	-0.200000	0.442000	-0.682000	1.038000	1.306667	1.060000	0.093333	0.803333	0.393333	0.715000	0.584000	1.212000
1230	0.922000	1.628000	0.518000	1.776000	1.500000	1.830000	0.068000	1.486000	0.246000	0.150000	0.824000	1.158000	0.736000	0.474000	0.146000
1231	0.361667	0.298333	0.016667	-0.010000	0.995000	0.468333	-0.000000	-0.250000	0.236667	0.581667	1.126667	1.233333	1.980000	1.948333	2.253333
1232	0.348000	0.243333	0.248333	-0.011667	-0.415000	0.542000	1.776667	0.150000	0.173333	0.238333	0.540000	-0.261667	0.603333	0.391667	0.716667
1233	1.848333	2.485000	0.640000	1.222000	0.856000	2.148000	2.834000	2.776000	1.690000	0.210000	-0.206667	0.830000	0.690000	0.001667	0.588000
1234	0.831667	1.447500	0.628333	2.952500	2.507500	3.242500	0.922500	2.022500	0.852500	1.248333	0.863333	1.382500	1.347500	1.104000	1.417500
1235	0.463333	0.810000	0.368333	1.583333	1.658333	1.768000	0.966667	0.568333	0.658000	0.156000	0.482000	1.063333	1.178000	0.578333	1.524000
1236	0.504000	1.234000	0.388000	0.792000	0.590000	1.670000	0.194000	0.628000	1.228000	-0.018000	-0.108000	0.968000	1.470000	1.078000	1.242000
1237	0.622000	1.226000	0.055000	0.315000	-0.816000	1.095000	0.161667	0.638000	0.251667	1.064000	0.572000	2.086000	1.490000	1.078000	2.022000
1238	-0.400000	0.362000	-0.444000	0.376000	-0.590000	0.440000	-0.180000	0.350000	0.044000	0.876000	1.142000	0.448000	1.878000	0.994000	1.528000
1239	-0.212000	-0.216000	0.408000	1.906000	-0.886000	0.530000	-0.054000	0.786000	0.146000	-0.222000	-0.106000	0.398000	0.382000	0.798000	-0.080000
1240	0.050000	-0.418333	-0.641667	0.403333	0.813333	-0.451667	-0.205000	-0.380000	0.040000	1.046667	-0.280000	-0.123333	0.951667	1.123333	1.506667
1241	0.496000	1.218000	0.466000	0.806000	0.444000	1.266000	0.544000	0.942000	0.582000	0.976000	0.846000	0.878000	1.950000	0.770000	-0.058000
1242	-0.072000	0.530000	0.912000	0.180000	0.602000	1.350000	0.792000	1.808000	1.056000	0.082000	0.888000	0.174000	0.830000	0.766000	1.302000
1243	0.475000	0.702500	0.070000	0.222500	-0.062000	1.102500	0.248000	2.562500	1.145000	0.656000	0.200000	0.194000	1.150000	0.130000	-1.004000
1244	0.230000	0.120000	0.210000	-0.204000	-0.272000	0.160000	-0.322000	0.176000	0.154000	0.294000	0.230000	0.472000	1.680000	0.014000	1.490000
1245	3.270000	3.900000	2.416667	0.878333	0.696000	0.002000	2.446000	4.060000	2.216000	0.683333	1.470000	3.085000	1.861667	0.553333	1.208000
1246	0.755000	1.951667	0.241667	0.168333	0.455000	1.531667	0.376667	1.813333	1.276667	-0.275000	-0.373333	0.296667	0.580000	0.521667	0.263333
1247	0.755000	1.932000	1.120000	0.832500	0.466000	1.262500	0.912000	2.915000	1.640000	0.247500	0.726000	1.112500	0.622000	0.502000	0.440000
1248	0.710000	1.261667	1.525000	-0.423333	0.845000	-0.125000	0.080000	1.143333	-0.041667	0.511667	-0.396667	0.761667	0.215000	0.453333	-1.113333
1249	2.948000	2.938000	2.672000	0.772000	0.738000	0.200000	2.176000	2.840000	0.456000	1.190000	0.400000	0.998000	0.758000	0.148000	0.150000
1250	0.481667	0.253333	0.470000	0.095000	-0.211667	0.721667	3.463333	0.926667	-0.046667	-0.298333	0.771667	0.761667	-0.025000	0.083333	-1.033333
1251	-0.058333	-0.091667	-0.378333	-0.328333	-0.278333	0.945000	-0.101667	0.441667	0.171667	-0.388333	-0.263333	-0.301667	0.381667	0.213333	1.771667
1252	-0.010000	-0.022000	0.436667	0.931667	2.308333	2.806667	0.166000	-0.065000	-0.396667	0.426000	0.341667	0.230000	0.171667	0.528000	1.095000
1253	0.811667	1.240000	0.215000	-0.256667	-0.276667	0.394000	0.398000	1.430000	0.286000	0.353333	1.158000	1.148000	1.002000	0.808000	1.816667
1254	1.206000	2.138000	2.234000	0.536000	0.018000	0.814000	1.392000	1.682000	0.824000	0.898000	1.778000	1.974000	1.894000	1.508000	1.830000
1255	0.872500	1.774000	1.345000	1.266000	0.835000	1.235000	0.680000	2.237500	0.235000	0.530000	0.290000	0.902500	1.100000	0.997500	-0.440000
1256	0.681667	1.235000	0.255000	0.091667	0.481667	1.133333	1.113333	2.163333	0.820000	-0.448333	1.001667	0.681667	1.295000	0.373333	0.275000
1257	0.624000	1.498333	0.290000	0.348333	0.641667	0.998000	1.177500	2.085000	1.046667	0.334000	0.942000	1.570000	2.251667	0.800000	0.300000
1258	0.638000	1.636000	1.028333	0.664000	0.498333	0.316667	1.964000	2.234000	1.535000	0.594000	0.976000	1.696667	1.680000	0.900000	0.806000
1259	-0.210000	0.496000	0.416000	0.496000	0.416000	-1.088000	1.830000	0.502000	0.320000	-0.318000	0.270000	1.622000	1.004000	0.336000	0.296000
1260	2.182000	2.530000	0.806000	0.640000	0.622000	0.814000	3.982500	2.558000	1.182500	0.152000	0.890000	2.408000	1.622000	0.544000	0.874000
1261	0.760000	0.712000	-0.552000	-0.122000	0.388000	0.302000	0.630000	0.534000	0.484000	0.396000	0.478000	1.328000	0.544000	0.940000	0.866000
1262	-0.584286	0.413333	0.175000	0.151667	0.517143	0.464286	0.065714	1.587143	-0.055714	0.310000	2.741667	2.428333	2.248333	0.851667	1.635714
1263	0.131667	0.065000	-0.094000	0.128000	0.520000	0.860000	0.108333	0.574000	0.094000	0.128000	1.180000	1.750000	1.870000	2.738333	2.720000
1264	0.512000	0.368000	0.210000	0.112000	0.930000	0.414000	-0.468000	-0.330000	0.214000	0.296000	-0.304000	-0.266000	0.220000	0.282000	1.422000
1265	2.490000	3.548333	2.496667	0.921667	0.450000	-0.323333	-0.075000	3.443333	2.426667	2.020000	0.866667	2.051667	2.116667	0.655000	0.683333
1266	0.251667	1.744000	0.946000	0.454000	0.482000	0.674000	0.796667	2.383333	1.102000	-0.530000	0.940000	1.530000	1.306667	0.853333	0.964000
1267	0.990000	1.028000	0.748000	0.634000	0.492000	2.148000	0.364000	0.280000	0.086000	0.258000	-0.298000	0.140000	0.008000	-0.356000	1.194000
1268	2.414000	2.968000	2.926000	1.826000	1.043333	0.526000	0.858000	0.693333	1.472000	3.024000	0.586000	0.680000	1.704000	0.588333	0.552000
1269	1.504000	1.590000	1.388000	1.426000	0.605000	3.095000	0.914000	2.656000	0.662000	1.166667	0.266000	1.913333	1.796000	0.885000	1.496000
1270	2.795000	3.168333	1.802500	1.145000	-0.187500	0.786667	0.835000	1.436000	1.213333	1.680000	0.438333	1.875000	1.032000	0.488333	0.890000
1271	1.045000	0.881667	0.633333	1.876667	2.045000	2.730000	-0.446667	-0.552000	0.396667	1.750000	1.385000	0.896000	1.556667	1.630000	1.790000
1272	0.236667	0.680000	0.855000	0.681667	1.411667	1.195000	0.168333	-0.031667	0.038333	1.786667	0.405000	-0.053333	0.415000	0.461667	1.058333
1273	0.260000	0.088000	0.044000	-0.340000	-0.694000	-0.130000	-0.268000	0.374000	-0.024000	0.130000	0.192000	0.324000	0.690000	0.714000	1.490000
1274	0.318000	-0.022000	-0.232000	-0.814000	0.528000	-1.074000	-0.572000	-0.388000	-0.100000	2.320000	0.890000	-0.032000	0.434000	-0.206000	0.192000
1275	-0.296000	-0.518000	0.494000	0.466000	-0.320000	-0.318000	0.494000	0.328000	-0.260000	1.792000	-0.040000	0.262000	-0.374000	0.194000	-0.608000
1276	0.151667	0.760000	0.560000	0.610000	0.766667	0.546667	-0.461667	-0.471667	0.216667	1.014000	0.848000	0.918333	1.200000	1.331667	1.968000
1277	0.201667	-0.248333	-0.153333	1.835000	-0.770000	-1.265000	-0.073333	-0.486667	0.271667	0.145000	-0.045000	0.276667	0.911667	0.010000	-0.118333
1278	-0.131667	0.111667	0.310000	0.533333	0.000000	0.646667	0.533333	-0.031667	0.245000	2.061667	0.103333	0.623333	1.426667	0.966667	-0.028333
1279	-0.224000	0.046667	1.028333	0.896667	-0.372000	0.143333	-0.026000	0.560000	0.773333	1.181667	0.451667	1.038333	1.816667	1.276667	0.135000
1280	0.530000	0.890000	0.745000	1.245000	0.450000	0.361667	0.448333	1.005000	0.840000	0.616667	1.005000	0.730000	1.520000	0.935000	-0.656667
1281	0.805000	0.341667	0.475000	0.302500	0.198333	0.720000	-0.577500	0.221667	-0.125000	0.457500	0.990000	0.462500	2.882500	2.210000	2.180000
1282	-0.142000	-0.058000	-0.386000	1.974000	1.004000	1.440000	0.582000	0.468000	0.160000	0.628000	-0.086000	-0.016000	0.518000	0.338000	-0.214000
1283	-0.255000	0.406667	0.215000	0.295000	-0.931667	-1.143333	0.355000	1.396667	0.496667	-0.281667	-0.156667	1.040000	1.726667	0.621667	0.400000
1284	0.113333	0.495000	0.740000	0.845000	1.888333	2.611667	0.113333	1.716667	0.340000	0.525000	0.068333	0.788333	1.285000	1.903333	2.685000
1285	0.851667	1.778333	1.576667	1.856667	1.940000	3.010000	1.086000	0.450000	1.142000	0.815000	0.690000	1.280000	2.142000	1.600000	1.586667
1286	0.098333	0.620000	1.018333	-0.021667	0.330000	-0.031667	-0.086667	0.095000	0.108333	-0.523333	0.266667	0.623333	0.281667	0.723333	0.475000
1287	0.470000	-0.265000	0.205000	0.150000	-1.158333	-0.181667	-0.060000	0.171667	-0.341667	1.320000	0.511667	-0.366667	0.843333	1.311667	1.198333
1288	0.181667	0.580000	1.453333	-0.265000	-0.591667	-0.245000	-0.853333	0.441667	0.096667	0.466667	0.776667	0.008333	0.433333	0.396667	-0.245000
1289	0.938000	1.706000	1.098000	0.788000	0.826000	0.896000	2.352000	3.232000	1.626000	0.670000	0.572000	1.322000	1.282000	1.418000	1.020000
1290	0.256667	0.900000	0.637500	0.860000	0.153333	1.143333	-0.155000	0.710000	0.960000	0.827500	0.803333	1.756667	1.166667	0.395000	1.140000
1291	0.090000	0.394000	0.362000	0.646667	1.525000	-0.346000	-0.563333	-0.815000	0.132000	0.412000	0.516667	1.548333	1.531667	1.654000	2.394000
1292	1.152000	1.500000	0.660000	0.156000	0.268000	0.676000	0.770000	1.202000	1.294000	0.096000	0.322000	0.564000	1.964000	0.528000	2.006000
1293	0.934000	1.954000	1.280000	0.636000	-0.576667	-0.456000	1.360000	1.594000	1.245000	1.484000	0.518000	0.534000	1.681667	0.696000	1.198000
1294	1.052000	1.812000	1.786000	0.581667	0.776000	0.738333	2.196667	3.093333	1.811667	0.458000	1.668000	2.412000	0.526000	0.341667	0.126667
1295	-0.223333	0.123333	0.513333	0.201667	0.413333	1.905000	-0.120000	-0.021667	-0.313333	0.216667	-0.340000	0.265000	-0.030000	0.253333	0.758333
1296	-0.280000	0.070000	-0.512000	0.010000	0.584000	0.155000	-0.134000	-0.770000	0.008000	0.202000	0.328333	0.578333	-0.291667	0.168000	2.090000
1297	0.702000	0.988000	0.360000	0.206000	0.366000	0.072000	0.838000	1.786000	0.788000	-0.060000	0.086000	1.486000	0.578000	0.318000	0.700000
1298	0.235000	0.360000	-0.106667	-0.071667	-0.053333	1.590000	-0.215000	2.173333	0.725000	0.326667	-0.221667	1.141667	1.051667	1.476667	1.750000
1299	0.340000	0.348000	0.638000	0.260000	-0.258000	0.346000	0.624000	2.066000	0.602000	0.970000	0.744000	0.986000	0.758000	0.952000	0.380000
1300	1.782000	2.846000	0.828000	0.710000	-0.216000	0.706000	4.300000	3.974000	2.483333	0.220000	1.162000	2.466000	1.156000	0.278000	1.610000
1301	0.366667	0.275000	0.565000	0.328333	-0.173333	1.288333	1.075000	1.736667	1.251667	0.210000	0.110000	0.310000	0.198333	0.376667	0.135000
1302	0.040000	-0.066667	0.178333	0.131667	-0.301667	0.596667	1.070000	2.718333	1.765000	0.035000	0.233333	0.991667	0.786667	0.351667	-0.650000
1303	2.383333	3.240000	1.168333	0.206667	0.645000	-0.763333	3.015000	3.205000	1.595000	-0.355000	0.798333	2.235000	1.318333	0.026667	0.180000
1304	1.201667	1.573333	0.048333	0.081667	-0.015000	0.120000	1.921667	2.796667	0.251667	0.346667	0.210000	1.380000	0.356667	0.233333	0.721667
1305	1.302000	1.726000	2.282000	2.760000	2.276000	2.768000	1.286000	1.848000	1.514000	2.608000	0.926000	1.100000	1.784000	0.856000	1.256000
1306	0.178000	1.162000	1.451667	2.816000	2.896000	2.760000	0.976667	1.313333	0.743333	1.478000	0.932000	1.236000	1.470000	1.656000	1.700000
1307	1.076667	0.730000	2.183333	1.946000	1.763333	2.246667	-0.130000	0.490000	-0.046667	2.506667	0.770000	1.592500	3.156667	2.870000	2.510000
1308	1.284000	2.148000	1.200000	1.510000	0.987500	0.908333	1.737500	1.037500	0.510000	1.160000	0.600000	1.840000	1.883333	1.093333	1.295000
1309	1.952000	2.882000	1.054000	-0.296000	0.602000	1.012000	2.756000	2.530000	0.084000	0.210000	1.442000	3.028000	0.990000	0.426000	0.614000
1310	0.866000	0.740000	0.408000	0.280000	0.023333	0.178000	1.710000	2.060000	0.228000	-0.166667	0.543333	1.514000	-0.065000	-0.148333	-0.008333
1311	0.246000	0.150000	0.800000	3.201667	2.608000	2.708000	1.145000	-0.212000	-0.024000	-0.080000	0.715000	0.758000	0.694000	0.572000	0.734000
1312	-0.126667	-0.238333	-0.156667	2.378333	1.613333	2.753333	0.136667	-0.073333	0.138333	0.655000	-0.755000	0.506667	0.368333	0.848333	-0.431667
1313	0.743333	0.506667	0.600000	-0.340000	0.386000	0.638000	0.866000	0.080000	1.136000	0.096000	1.880000	0.981667	0.708000	0.810000	1.798333
1314	0.396667	0.922000	1.022000	-0.344000	0.848000	0.606000	1.808333	2.074000	1.058000	0.788000	2.153333	2.070000	1.330000	0.514000	0.444000
1315	0.143333	0.563333	0.765000	2.591667	1.215000	1.408333	0.338333	0.408333	-0.103333	0.928333	0.180000	0.965000	1.555000	0.783333	0.698333
1316	-0.147500	-0.316667	-0.322500	1.960000	0.505000	0.682500	-0.806667	0.962500	-0.067500	0.886667	-0.165000	0.806667	0.810000	0.495000	1.343333
1317	0.736000	0.876000	0.435000	0.360000	-0.068000	0.001667	0.366000	1.766000	0.758000	0.158333	-0.411667	0.623333	1.462000	0.704000	1.131667
1318	-0.478333	0.498333	-0.011667	1.733333	2.113333	2.960000	0.416667	1.151667	1.146667	1.288333	-0.100000	0.676667	0.305000	0.348333	1.771667
1319	0.165000	0.028333	0.120000	2.850000	2.466667	3.041667	0.130000	-0.388333	-0.035000	-0.483333	0.495000	0.406667	0.250000	0.585000	-0.276667
1320	0.576000	0.922000	1.594000	0.628000	0.442000	0.380000	-0.338000	0.426000	-0.120000	0.198000	0.476000	0.662000	1.104000	0.662000	-0.644000
1321	0.180000	0.106000	0.042000	0.728000	1.518000	1.032000	0.162000	-1.104000	-0.028000	0.334000	-0.268000	1.120000	1.456000	2.208000	2.446000
1322	0.874000	0.414000	0.596000	0.424000	0.006000	0.874000	-0.104000	-0.010000	0.242000	-0.360000	0.534000	0.166000	2.904000	0.762000	1.090000
1323	0.065000	-0.170000	0.180000	-0.248333	0.500000	0.248333	-0.178000	-0.391667	-0.058000	0.023333	0.612000	-0.404000	0.200000	0.360000	2.020000
1324	-0.563333	-0.331667	0.151667	-0.130000	0.096667	0.011667	-0.136667	0.305000	-0.296667	-0.665000	0.106667	-0.180000	-0.108333	-0.043333	1.331667
1325	0.156000	0.635000	0.822000	0.084000	0.234000	-0.026667	0.274000	0.156667	0.812000	0.368000	0.468000	0.872000	2.562000	1.065000	1.610000
1326	0.982000	1.602000	1.446000	0.168000	1.296000	-1.046000	1.762000	2.036000	1.994000	-0.008000	0.526000	1.712000	1.276000	0.314000	-0.044000
1327	0.530000	1.481667	0.788333	0.431667	-0.158000	0.614000	1.498000	2.036667	1.980000	0.528000	1.198333	2.050000	2.368333	0.644000	0.090000
1328	-0.055000	-0.068333	0.480000	0.615000	0.285000	0.278333	0.296667	-0.036667	0.108333	0.661667	0.063333	1.618333	1.511667	0.738333	0.560000
1329	0.543333	0.923333	-0.240000	1.380000	0.840000	1.703333	0.760000	1.748333	1.095000	0.053333	0.690000	1.056667	0.538333	0.151667	1.518333
1330	0.062000	0.738333	0.910000	1.768000	0.770000	2.024000	0.590000	0.730000	0.984000	0.410000	0.048333	1.061667	1.285000	0.891667	0.662000
1331	0.495000	1.405000	1.005000	1.315000	0.692500	0.875000	1.380000	2.031667	1.730000	0.606000	0.495000	1.625000	1.550000	1.185000	1.045000
1332	1.408000	1.862000	0.898000	0.916000	0.118333	1.552000	1.564000	1.778000	0.921667	-0.080000	1.650000	2.004000	1.954000	1.624000	1.858000
1333	2.003333	2.470000	1.295000	0.586667	0.208333	0.763333	3.293333	4.071667	1.926667	1.213333	1.821667	3.095000	1.926667	0.645000	1.065000
1334	2.000000	2.868000	1.114000	0.408000	0.568000	-0.284000	2.890000	2.794000	1.016000	0.575000	1.412000	2.370000	0.990000	0.090000	0.474000
1335	1.604000	2.340000	0.076000	0.716000	-0.106000	-0.768000	3.680000	3.924000	0.692000	0.030000	0.688000	2.350000	0.132000	0.512000	0.244000
1336	2.888000	3.440000	0.712000	0.164000	0.323333	-0.338000	1.672000	3.816000	0.684000	-0.008000	0.545000	2.506000	0.272000	0.138000	0.276000
1337	0.216667	2.054000	0.678000	0.900000	0.683333	2.240000	2.068000	0.598000	0.938000	0.556000	1.158000	1.864000	1.390000	1.536000	1.972000
1338	0.850000	1.492000	0.866000	0.662000	0.697500	1.026000	1.340000	0.730000	0.688000	0.634000	1.188000	2.282000	1.884000	1.738000	2.470000
1339	-0.002000	0.156000	0.842000	-0.564000	-0.948000	1.170000	-0.166000	2.602000	-0.250000	-0.408000	0.704000	0.222000	-0.174000	-0.034000	-0.802000
1340	-0.018000	0.440000	0.062000	0.028000	0.808000	-0.298000	0.908000	0.152000	0.032000	-0.880000	0.448000	-0.466000	0.394000	-0.042000	0.980000
1341	-0.258333	0.033333	-0.131667	0.121667	0.166667	-0.405000	1.910000	-1.473333	0.018333	-0.928333	0.196667	0.451667	0.533333	-0.066667	1.081667
1342	0.528000	0.798333	0.796000	0.514000	0.326667	0.936000	0.588333	1.950000	0.351667	0.522000	0.796000	0.791667	1.338000	0.700000	1.040000
1343	0.692000	0.732000	-0.484000	0.358000	-0.558000	0.296000	3.018000	2.512000	0.606000	0.314000	0.312000	0.528000	0.184000	0.056000	0.550000
1344	0.630000	2.146667	0.453333	0.500000	0.268000	0.496000	3.110000	3.835000	1.408000	0.507500	1.072000	2.283333	0.800000	0.155000	0.792000
1345	0.666000	1.702000	1.138000	-0.004000	0.288000	0.984000	0.730000	1.594000	0.568000	0.240000	0.708000	0.996000	2.018000	1.336000	1.916000
1346	1.325000	2.280000	0.427500	-0.200000	0.007500	0.100000	2.367500	2.197500	0.387500	0.187500	0.532500	1.132500	0.102500	0.120000	0.352500
1347	-0.016000	0.306000	0.168000	0.142000	0.600000	0.098000	-0.174000	0.418000	0.592000	-0.228000	0.290000	-0.348000	1.136000	0.616000	0.408000
1348	0.376000	0.820000	0.618000	0.216000	0.184000	-0.034000	0.352000	0.938000	1.354000	0.342000	0.092000	0.304000	0.652000	0.016000	0.316000
1349	-0.105000	0.843333	0.730000	0.036667	-0.262500	1.443333	0.817500	2.310000	1.046667	-0.113333	0.370000	0.860000	0.780000	0.320000	-0.432500
1350	-0.233333	0.570000	0.625000	1.058333	0.423333	1.170000	0.430000	1.250000	0.290000	0.426667	0.298333	0.885000	1.101667	0.930000	0.926667
1351	0.060000	1.240000	1.121667	2.364000	2.072500	2.476667	-0.133333	0.833333	0.386000	0.564000	-0.061667	1.143333	1.900000	1.254000	1.553333
1352	0.233333	0.885000	0.153333	0.245000	-0.145000	0.626667	2.201667	2.343333	1.810000	-0.075000	0.273333	0.980000	1.326667	0.685000	0.661667
1353	0.080000	1.756667	0.848333	-0.013333	0.966667	0.103333	0.970000	2.096667	0.430000	0.611667	0.358333	1.231667	1.300000	0.676667	0.766667
1354	0.018000	0.042000	0.268000	0.284000	-0.144000	0.686000	0.264000	-0.448000	0.140000	0.016000	-0.036000	-0.040000	1.396000	0.242000	0.736000
1355	-0.108333	0.271667	-0.460000	-0.118333	-0.900000	0.535000	0.056667	0.448333	0.565000	1.191667	0.268333	-0.118333	2.348333	1.213333	1.106667
1356	0.203333	2.086000	0.398333	0.115000	0.498000	-0.340000	1.383333	1.662000	0.641667	1.030000	0.306000	1.394000	0.918333	0.666000	-0.766000
1357	2.033333	2.942000	1.922000	-0.065000	1.226000	-0.582000	3.646000	2.824000	2.120000	1.850000	2.078000	2.776000	1.812000	0.223333	-0.016000
1358	0.481667	0.140000	1.396667	0.343333	0.066667	1.680000	1.830000	1.773333	0.185000	0.493333	-0.400000	0.721667	-0.343333	0.061667	-0.156667
1359	0.356000	0.314000	-0.264000	0.238000	1.860000	1.032000	-0.286000	0.284000	1.158000	0.288000	0.030000	0.934000	0.870000	0.718000	1.850000
1360	0.102000	0.580000	0.356000	0.494000	1.135000	-0.025000	0.988000	1.556667	2.328000	0.582000	0.120000	0.868000	0.550000	0.352000	-0.246667
1361	1.950000	3.116000	1.866000	0.494000	0.206000	0.344000	1.218000	2.816000	1.400000	1.024000	0.708000	3.238000	1.812000	1.400000	1.604000
1362	0.342857	0.515714	1.152857	0.481667	-0.133333	0.553333	0.786667	0.431667	0.597143	0.700000	0.875000	2.071667	1.673333	1.240000	1.668333
1363	-0.072000	0.742000	0.252000	0.007500	0.022000	0.242500	0.348000	0.938000	0.600000	0.255000	0.182000	1.658000	1.954000	1.596000	1.090000
1364	0.535000	1.343333	0.455000	0.491667	0.323333	-0.013333	1.785000	2.236667	1.798333	-0.078333	-0.005000	0.630000	1.113333	0.515000	0.890000
1365	0.030000	-0.134000	0.568000	0.608000	-0.592000	0.412000	-0.336000	0.742000	1.762000	0.656000	0.022000	0.860000	2.028000	1.228000	0.606000
1366	1.300000	2.703333	1.130000	0.510000	0.023333	0.791667	0.058333	1.571667	1.556667	1.568333	0.318333	1.426667	2.100000	0.981667	0.852000
1367	1.568000	1.944000	0.574000	0.060000	1.032000	-0.690000	0.842500	1.620000	0.260000	-0.448000	0.375000	1.057500	0.467500	-0.112000	-0.872000
1368	-0.435000	-0.822000	0.052000	-0.333333	0.078000	0.268000	-0.596000	0.584000	0.348333	0.394000	0.695000	1.404000	0.778000	1.864000	2.910000
1369	0.508000	0.472000	0.310000	0.336000	0.748000	0.202000	0.234000	0.166000	0.224000	0.080000	0.020000	0.656000	0.092000	0.564000	1.402000
1370	0.632857	0.311429	1.202857	-0.168571	-0.083333	-0.043333	0.582857	0.694286	0.578571	0.531429	0.014286	0.556667	0.691667	1.028333	1.704286
1371	-0.020000	0.008333	0.241667	0.023333	1.435000	2.881667	0.283333	0.150000	0.201667	0.570000	0.051667	0.528333	0.258333	-0.220000	0.308333
1372	-0.091667	-0.481667	0.240000	0.116000	0.296667	0.906000	0.238333	-0.028000	0.478000	-0.238000	-0.240000	0.030000	0.730000	1.322000	1.248000
1373	0.282000	0.222000	0.708000	0.120000	-0.406000	-0.092000	0.648000	0.012000	0.478000	-0.046000	0.072000	0.406000	0.498000	0.900000	1.554000
1374	0.387500	1.642000	0.337500	-0.107500	0.400000	1.175000	0.980000	1.228000	0.610000	-0.260000	0.042500	2.324000	0.678000	0.378000	-0.280000
1375	1.891667	2.241667	0.936667	0.123333	0.540000	0.235000	3.621667	3.316667	0.930000	0.686667	0.575000	1.473333	0.521667	0.206667	0.025000
1376	-0.161667	0.216667	0.038333	0.145000	-0.536667	-0.238333	0.536667	1.095000	0.761667	-0.356667	0.141667	-0.156667	0.591667	0.093333	0.235000
1377	2.983333	3.865000	2.460000	1.223333	1.015000	-0.558333	2.076667	3.130000	1.776667	1.823333	1.451667	2.626667	1.295000	0.978333	-0.196667
1378	1.138333	2.000000	0.418000	0.830000	-0.125000	0.346000	1.690000	2.745000	1.800000	0.558000	0.592000	1.014000	0.382000	0.108333	0.260000
1379	0.123333	1.450000	1.318333	2.030000	0.551667	1.556667	0.721667	0.883333	0.585000	0.835000	0.310000	0.916667	0.280000	0.196667	-0.086667
1380	1.016000	1.338000	1.172000	2.352000	1.474000	1.842000	0.956667	2.670000	1.246667	1.618333	0.568000	0.865000	1.584000	0.368000	-0.066667
1381	0.846000	1.176000	0.704000	0.168000	0.008000	0.250000	0.442000	0.362000	1.100000	0.934000	0.735000	1.840000	0.694000	0.890000	0.226000
1382	0.544000	0.432000	0.482000	0.008000	0.342000	0.504000	1.078000	0.670000	0.178000	0.618000	0.874000	1.348000	1.412000	0.988000	0.912000
1383	0.358333	0.375000	0.173333	0.571667	-0.185000	0.003333	1.921667	0.046667	-0.068333	-0.161667	0.695000	0.896667	-0.016667	0.203333	-0.188333
1384	-0.446000	-0.022000	-0.146000	0.640000	0.362000	0.284000	1.684000	0.432000	0.066000	0.014000	0.620000	-0.150000	-0.158000	-0.602000	-0.414000
1385	0.504000	0.402000	0.236000	0.652000	-0.200000	2.492000	0.682000	-0.914000	0.024000	0.064000	-0.238000	0.108000	0.858000	0.456000	-0.904000
1386	-0.185000	0.453333	0.311667	0.633333	-0.343333	1.583333	1.821667	1.443333	0.648333	-0.473333	0.163333	0.530000	1.201667	0.361667	0.041667
1387	-0.314000	0.670000	-0.156000	-0.396000	-0.522000	0.430000	1.410000	1.912000	1.158000	-0.434000	0.152000	0.740000	0.560000	0.496000	-0.160000
1388	0.013333	-0.145000	-0.163333	0.985000	-0.491667	0.831667	-0.190000	0.820000	-0.133333	0.581667	0.763333	2.630000	1.976667	2.350000	2.601667
1389	0.603333	0.478333	2.063333	0.616667	1.550000	0.423333	0.626667	-0.045000	0.131667	0.085000	-0.395000	0.590000	0.468333	0.090000	0.633333
1390	1.538333	2.221667	0.372000	0.821667	-0.077500	0.757500	3.474000	3.385000	2.115000	0.693333	0.952000	1.873333	0.895000	-0.035000	0.386667
1391	1.187500	1.350000	0.777500	0.165000	0.373333	1.565000	1.055000	2.277500	0.637500	0.435000	0.730000	0.996667	1.512500	1.282500	1.002500
1392	0.520000	0.391667	-0.376667	0.668333	-0.190000	-0.340000	1.271667	0.710000	-0.115000	-0.361667	-0.400000	-0.151667	0.165000	0.071667	-0.643333
1393	0.660000	0.691667	0.993333	0.098333	1.296000	2.931667	0.260000	0.674000	0.500000	0.276667	0.615000	2.214000	1.538333	1.532000	1.888333
1394	1.318000	1.930000	2.970000	2.011667	1.548000	3.174000	-0.345000	-0.046000	0.400000	1.492000	0.358000	0.120000	0.837500	0.415000	0.460000
1395	0.041429	1.080000	0.672000	0.300000	0.382000	0.000000	0.581429	0.952000	0.646000	0.310000	1.172857	1.854000	2.487143	1.250000	0.860000
1396	0.698333	1.636667	0.668333	0.156000	-0.341667	0.921667	0.510000	1.690000	0.832000	-0.185000	0.723333	1.905000	1.135000	0.584000	-0.201667
1397	2.093333	2.795000	0.883333	0.001667	0.590000	0.626667	3.946667	3.536667	1.633333	0.300000	1.270000	2.456000	0.200000	0.336000	0.593333
1398	0.532857	0.611429	0.300000	-0.265714	-0.658571	0.812857	1.372857	2.371429	0.247143	0.147143	0.447143	0.580000	-0.092857	0.281429	0.630000
1399	2.378000	3.566000	0.358000	0.742000	1.120000	0.206667	2.956000	3.362000	1.514000	0.368000	0.996000	1.978000	1.058000	0.293333	-0.453333
1400	1.821667	2.480000	0.978333	0.693333	0.518333	0.721667	2.915000	4.056667	2.105000	0.561667	1.501667	2.424000	1.486667	0.431667	-0.218000
1401	0.461429	1.538333	1.262000	0.978000	0.248571	1.085000	0.281429	0.286000	0.528571	0.791429	0.081429	1.908333	1.370000	0.550000	0.700000
1402	-0.147143	0.250000	0.541429	0.454286	2.338333	2.188571	-0.853333	-0.384286	-0.191429	0.670000	0.222857	0.394286	0.568333	0.582857	0.481429
1403	-0.170000	-0.494000	0.181667	1.571667	3.500000	3.768333	-0.468000	0.293333	0.563333	0.314000	-0.185000	-0.518000	0.714000	0.374000	0.430000
1404	-0.244000	-0.306000	-0.494000	0.398000	-0.280000	-0.966000	-1.380000	-0.416000	1.150000	0.308000	0.376000	0.026000	0.356000	-0.010000	-0.656000
1405	0.404000	-0.030000	-0.080000	-0.006000	-0.166000	0.712000	0.588000	-1.010000	0.274000	0.486000	0.524000	1.794000	1.352000	1.436000	2.028000
1406	0.308000	-0.106000	1.076000	-0.530000	0.170000	0.374000	0.614000	0.324000	0.888000	0.392000	0.238000	-0.088000	0.948000	1.306000	1.790000
1407	-0.200000	-0.008000	0.192000	0.298000	-0.208000	1.225000	0.095000	0.132500	-0.055000	0.038000	0.588000	0.772000	1.287500	1.092500	1.922500
1408	0.246000	-0.614000	0.226000	0.872000	1.318000	2.032000	0.192000	0.212000	-0.160000	0.274000	0.542000	0.182000	0.066000	0.418000	-0.644000
1409	1.138000	2.566667	0.850000	2.804000	1.898000	3.376000	1.900000	3.330000	0.996000	1.444000	1.168000	2.125000	1.548000	1.840000	1.544000
1410	0.061667	1.296667	-0.125000	1.396667	0.160000	1.505000	-0.330000	0.641667	-0.016667	0.365000	0.390000	0.810000	0.510000	0.311667	0.153333
1411	1.338000	2.266000	1.100000	0.926000	0.542000	0.638000	2.172000	1.960000	1.051667	-0.121667	1.170000	1.358333	1.264000	0.706000	-0.335000
1412	0.294000	1.488000	0.618333	0.505000	-0.166667	1.476667	0.210000	0.214000	0.634000	1.055000	0.822000	2.114000	2.032000	1.478333	1.502000
1413	0.186000	0.680000	0.732000	0.352000	0.485000	0.618333	0.530000	0.454000	0.588000	0.014000	0.606000	0.515000	1.850000	0.196667	0.953333
1414	1.106667	1.150000	0.440000	1.066667	0.855000	0.743333	0.250000	-0.735000	-0.126667	-0.596667	-0.450000	1.138333	0.723333	1.086667	0.640000
1415	0.214000	0.496000	0.018000	1.032000	1.948000	4.234000	0.510000	0.468000	0.286000	0.948000	-0.162000	0.522000	0.604000	0.536000	0.008000
1416	0.185000	0.181667	0.200000	-0.396667	-1.136000	0.364000	-0.140000	-0.796667	0.138333	1.521667	-0.186667	-0.132000	-0.763333	0.338000	-1.035000
1417	0.636667	0.500000	0.415000	-0.038333	-0.240000	1.482000	0.528333	1.400000	0.558333	0.466667	1.743333	2.142000	1.488333	1.290000	1.073333
1418	-0.046667	-0.035000	-0.405000	-0.078333	-0.085000	-0.460000	0.181667	-1.083333	0.391667	-0.880000	0.133333	0.568333	0.791667	1.186667	1.683333
1419	-0.051667	-0.071667	-0.216000	0.046000	0.646000	0.140000	0.154000	0.433333	-0.008333	-0.220000	-0.578000	0.888000	1.304000	1.978000	1.978000
1420	0.746000	0.903333	0.650000	0.411667	0.782000	0.340000	2.128333	1.708333	1.943333	0.685000	-0.025000	0.653333	0.415000	0.283333	0.688000
1421	0.946667	2.040000	1.376000	2.835000	3.451667	3.703333	1.890000	2.390000	1.651667	1.230000	1.413333	1.918000	2.251667	1.383333	1.874000
1422	0.045000	0.783333	0.426000	0.693333	0.411667	1.108333	0.635000	1.441667	0.968000	0.458333	0.116667	0.448333	0.880000	0.644000	0.516000
1423	1.136667	0.356667	0.490000	-0.268333	0.025000	0.631667	3.333333	0.666667	-0.038333	-0.390000	0.313333	0.411667	0.633333	0.023333	-0.303333
1424	-0.090000	1.328000	0.014000	2.256000	1.356000	1.568000	-0.164000	1.274000	0.376000	1.268000	-0.228000	0.494000	0.888000	0.106000	-0.332000
1425	0.610000	0.768000	0.272000	0.494000	0.572000	1.378000	1.066000	1.256667	0.938000	0.013333	0.866000	1.333333	1.778333	1.390000	1.414000
1426	0.624000	0.932000	0.754000	1.382000	0.238000	1.920000	0.518000	0.764000	0.518000	0.516000	0.554000	0.762000	1.024000	0.448000	1.904000
1427	0.425000	0.698333	1.051667	0.540000	0.276667	0.446667	-0.073333	0.410000	0.491667	0.355000	0.378333	0.563333	1.008333	0.635000	1.700000
1428	0.468333	0.218333	0.198333	0.803333	-0.936667	1.178333	0.311667	2.406667	0.901667	-0.131667	0.870000	1.236667	0.825000	0.395000	0.385000
1429	0.686000	0.592000	1.216000	1.810000	1.724000	3.156000	0.614000	-0.326000	0.298000	0.902000	1.414000	2.298000	2.542000	3.008333	2.350000
1430	0.248000	0.176000	0.142500	0.316000	0.538000	2.266000	0.346000	0.456000	0.322000	0.154000	0.298000	0.150000	-0.006000	0.245000	0.647500
1431	-0.021667	0.566667	0.660000	-0.166667	0.150000	0.576667	-0.301667	1.096667	0.405000	0.890000	1.058333	1.575000	1.261667	1.563333	0.786667
1432	0.024000	0.216000	-0.368000	2.390000	1.292000	2.376000	0.696000	2.452000	1.254000	0.200000	-0.382000	0.662000	1.244000	0.842000	0.740000
1433	0.394000	0.951667	0.140000	0.346000	0.596000	1.465000	1.973333	2.768333	1.156000	0.366667	1.176000	2.210000	1.728000	1.926000	1.298333
1434	0.048333	0.963333	-0.060000	1.760000	2.130000	1.700000	2.286000	2.356667	0.872000	0.776667	0.698000	1.625000	1.140000	0.956000	0.391667
1435	1.964000	2.545000	1.082000	0.064000	0.300000	0.380000	2.000000	3.992000	1.492000	-0.004000	0.246000	0.978000	0.664000	0.218333	0.646000
1436	0.416000	0.694000	0.052000	0.108000	0.190000	-0.180000	0.922000	1.400000	-0.158000	-0.234000	-0.022000	0.730000	0.784000	-0.016000	0.192000
1437	0.444000	1.146000	0.332000	0.264000	0.660000	0.732000	2.356000	2.842000	2.114000	0.592000	0.610000	1.316000	0.926000	0.264000	1.182000
1438	-0.102000	0.126000	0.136000	-0.094000	0.240000	-0.304000	-0.024000	0.746000	-0.020000	-0.118000	0.238000	-0.206000	-0.152000	-0.106000	0.128000
1439	0.410000	0.476000	0.596000	0.915000	2.106000	2.982000	-0.682000	-0.206000	0.094000	0.228000	0.400000	-0.175000	-0.130000	0.288000	0.636000
1440	0.590000	-0.353333	-0.333333	0.208333	1.005000	0.403333	-0.061667	-0.450000	0.078333	-0.165000	0.438333	0.978333	0.668333	0.876667	1.915000
1441	0.281667	1.330000	1.428000	0.512000	-0.080000	0.760000	0.311667	1.415000	1.008000	1.600000	0.835000	1.780000	1.910000	1.586000	1.562000
1442	0.580000	1.530000	0.634000	0.544000	-0.214000	0.208000	0.288000	1.134000	0.792000	0.222000	-0.080000	0.696000	1.192000	0.768000	0.112000
1443	0.455000	0.853333	1.493333	2.941667	3.148333	3.891667	0.360000	0.070000	1.016667	1.916667	0.760000	1.893333	2.172857	2.486667	1.910000
1444	0.470000	1.308000	0.470000	1.546000	0.056000	0.740000	0.888000	1.092000	1.418000	1.656000	0.946000	1.174000	2.566000	1.836000	1.386000
1445	1.273333	1.690000	1.202000	1.730000	0.570000	1.927500	1.030000	2.377500	1.757500	0.935000	1.257500	1.932500	2.170000	1.745000	1.135000
1446	0.113333	0.068333	0.728333	0.940000	-0.134000	2.232000	0.360000	-0.113333	0.305000	0.583333	-0.240000	0.160000	0.051667	0.150000	0.073333
1447	0.308333	-0.038333	0.228333	0.075000	0.676667	1.108333	-0.075000	0.448333	-0.045000	0.535000	0.780000	0.230000	1.561667	1.803333	2.263333
1448	0.336000	0.070000	-0.064000	0.250000	0.194000	1.268000	-0.332000	-0.252000	0.234000	0.086000	0.564000	0.508000	0.552000	0.718000	1.932000
1449	0.610000	0.568333	0.454000	0.158000	0.110000	-0.240000	-0.138333	0.595000	0.226667	0.070000	0.113333	2.156000	1.664000	2.302000	1.406000
1450	0.198333	-0.031667	0.336667	0.240000	0.243333	-0.613333	1.931667	0.891667	0.093333	0.010000	-0.041667	-0.501667	-0.346667	0.093333	-0.240000
1451	-0.101429	0.050000	-0.146667	-0.141429	0.207143	0.431429	-0.085714	-0.416667	0.586667	0.268333	-0.361429	0.130000	0.758333	0.818571	1.921667
1452	0.590000	0.986667	1.113333	0.660000	-0.436667	1.770000	0.545000	-0.025000	0.630000	0.106667	1.488333	0.786667	1.158333	0.331667	1.581667
1453	0.228333	0.935000	0.468333	-0.065000	-0.220000	0.253333	0.140000	1.390000	0.493333	0.241667	0.973333	0.716667	1.348333	0.730000	0.280000
1454	-0.073333	0.113333	1.062000	0.062000	-0.504000	0.592000	-0.304000	1.583333	-0.266667	-0.356000	0.990000	0.108000	-0.086000	0.446000	1.734000
1455	-0.456000	1.142000	0.128000	0.748000	-1.088333	0.580000	0.450000	-0.024000	0.636000	-0.004000	0.122000	0.502000	1.382000	0.642000	-0.193333
1456	0.350000	0.116000	0.782000	-0.582000	0.106000	-1.328333	2.028000	0.601667	0.148000	-0.148000	-0.420000	-0.484000	0.096000	0.436667	-0.513333
1457	0.330000	0.532000	-0.008000	0.052000	-0.772000	-0.178000	-0.322000	0.284000	-0.546000	0.892000	0.600000	-0.292000	0.672000	0.264000	2.234000
1458	-0.361667	-0.120000	0.290000	-0.231667	0.958333	-0.906667	0.150000	-1.371667	-0.278333	0.643333	-0.100000	-0.338333	0.560000	0.646667	1.946667
1459	0.273333	1.456667	-0.096667	0.891667	0.135000	0.066667	0.073333	0.293333	0.568333	0.195000	0.873333	0.980000	1.603333	0.831667	0.515000
1460	0.091667	0.894000	1.496000	2.646667	2.551667	2.926667	0.366000	-0.232000	0.390000	1.883333	-0.608333	0.832000	1.312000	1.000000	0.171667
1461	0.298000	-0.290000	0.392000	-0.012000	1.050000	1.258000	0.588000	1.040000	0.032000	0.344000	-0.058000	0.126000	0.176000	-0.088000	-0.204000
1462	0.126667	0.171667	0.002000	0.222000	0.478000	0.813333	1.818000	-0.060000	0.242000	-0.533333	0.093333	-0.184000	-0.418333	0.075000	-0.400000
1463	0.330000	0.383333	0.206667	-0.018333	-0.196667	0.045000	1.846667	0.913333	0.643333	-0.086667	0.208333	0.416667	0.376667	-0.020000	-0.066667
1464	0.186000	0.410000	-0.042000	0.176000	0.584000	0.264000	0.536000	0.802000	0.660000	0.244000	1.622000	0.964000	1.030000	0.600000	0.640000
1465	0.362000	1.064000	0.730000	0.634000	0.390000	0.938000	1.050000	0.210000	0.518000	0.538000	0.454000	0.412000	0.908000	1.488000	1.740000
1466	0.140000	0.970000	-0.026000	0.391667	0.378333	0.395000	0.571667	0.698333	0.566000	1.258333	1.152000	3.040000	2.371667	2.028333	1.405000
1467	0.413333	0.391667	-0.033333	2.132000	1.793333	2.328333	-0.408000	-0.115000	0.415000	0.758333	-0.021667	0.461667	1.166000	1.056000	0.516000
1468	0.172000	0.124000	-0.356000	-0.102000	-0.324000	-0.612000	0.456000	0.102000	0.350000	0.658000	1.052000	1.558000	1.296000	1.368000	1.444000
1469	-0.155000	0.170000	-0.307500	-0.492500	-0.236667	-0.860000	1.000000	-1.335000	-0.142500	0.256667	1.933333	0.310000	0.945000	0.580000	1.670000
1470	1.586667	1.565000	1.578333	1.291667	0.521667	1.705000	0.526667	1.118333	0.365000	1.995000	0.078333	0.788333	0.595000	0.986667	0.270000
1471	-0.090000	-0.033333	-0.274286	0.920000	0.648333	1.922000	0.932000	0.272857	0.548571	1.454000	-0.126000	0.834000	1.208000	1.274000	2.211429
1472	0.102000	0.835000	0.255000	0.418333	0.176000	-0.145000	0.570000	0.748000	0.746000	0.382000	0.673333	0.902000	1.833333	0.668333	1.030000
1473	1.763333	1.740000	0.726667	0.074000	0.494000	-0.793333	1.296000	2.038000	-0.016667	-0.438000	0.658333	-0.302000	-0.646667	0.040000	-1.196667
1474	2.116000	1.958000	0.216000	0.406000	-0.100000	-0.588333	2.080000	3.210000	0.556000	0.274000	0.606000	1.696000	0.364000	0.438333	-0.198000
1475	0.554000	-0.076000	-0.044000	-0.856000	0.406000	-1.772000	3.162000	0.786000	0.132000	-0.436000	0.846000	0.422000	-0.198000	0.090000	0.420000
1476	0.572000	0.445000	-0.828333	0.193333	-0.046667	0.591667	2.133333	1.585000	0.745000	0.096000	0.370000	0.420000	-0.056667	0.186000	2.134000
1477	0.337500	1.275000	0.112500	-0.582500	0.437500	-0.297500	1.587500	2.385000	0.667500	-0.620000	-0.100000	1.417500	-0.312500	0.385000	-0.155000
1478	2.676000	2.404000	0.324000	0.266000	0.548000	0.766000	2.394000	3.044000	-0.154000	0.566000	-0.096000	1.856000	0.072000	-0.150000	0.866000
1479	0.233333	1.243333	0.631667	0.166667	-0.276667	0.355000	0.211667	1.251667	0.211667	0.546000	1.773333	2.665000	1.858333	1.291667	1.741667
1480	-0.435000	0.226667	0.008333	0.228333	0.293333	0.216667	1.318333	0.520000	-0.136667	0.358333	0.103333	0.395000	0.146667	0.290000	2.165000
1481	0.598000	1.572000	1.206000	0.284000	1.056000	1.690000	0.848000	1.436000	0.196000	1.026000	0.288000	1.094000	1.674000	1.108000	0.958000
1482	0.130000	0.463333	-0.092000	-0.103333	0.026667	-1.120000	2.000000	1.870000	0.580000	0.230000	0.830000	0.288333	0.382000	-0.138333	-0.570000
1483	0.066000	0.616000	0.738000	-0.048000	0.318000	-0.032000	0.180000	-0.348000	0.824000	-0.116000	0.202000	0.634000	0.308000	0.042000	0.058000
1484	0.272000	0.926667	-0.078000	-0.000000	0.008000	1.385000	2.756000	2.946000	1.460000	-0.038000	0.468000	0.723333	0.543333	-0.136000	0.122000
1485	0.256000	-0.114000	0.252000	0.752000	0.900000	0.856000	-0.306000	0.794000	0.340000	0.306000	-0.046000	0.468000	1.168000	1.360000	0.938000
1486	-0.191667	0.518000	0.326667	-0.405000	-0.942000	-0.188000	-0.528000	0.041667	-0.086667	1.582000	-0.062000	0.092000	0.406667	0.228333	0.722000
1487	0.671667	1.138333	0.795000	0.656667	0.843333	1.051667	-0.635000	1.198333	0.253333	1.058333	0.206667	1.355000	1.865000	0.440000	0.890000
1488	0.438333	0.610000	0.904000	0.582000	1.548000	1.726667	0.616667	0.528333	0.058333	0.450000	-0.574000	0.635000	0.508333	0.365000	0.254000
1489	0.190000	0.591667	0.323333	-0.135000	0.438333	0.155000	0.058333	0.455000	0.448333	0.428333	0.865000	0.286667	2.176667	0.543333	0.016667
1490	0.714000	1.600000	1.561667	1.088000	0.364000	0.346667	1.968000	1.626667	1.706000	0.158000	0.881667	1.235000	1.773333	1.598333	2.233333
1491	0.086000	0.114000	-0.566000	0.241667	0.376000	1.066000	0.150000	1.396000	0.102000	0.046667	2.016000	2.130000	0.274000	0.380000	0.463333
1492	0.595000	0.602000	0.015000	-0.352000	0.692000	0.005000	1.876000	1.002500	0.287500	-0.442500	0.440000	-0.057500	0.316000	0.170000	0.245000
1493	0.445000	1.350000	-0.018333	0.031667	-0.178333	-1.325000	0.436667	2.530000	0.620000	0.295000	0.923333	0.850000	-0.496667	0.015000	0.530000
1494	0.066667	0.576667	0.158333	1.558333	0.671667	2.323333	0.158333	0.666667	0.748333	0.096667	1.251667	0.073333	0.951667	0.488333	-0.451667
1495	0.468333	1.666667	0.883333	0.983333	0.441667	1.306667	0.676667	2.311667	1.500000	1.183333	0.555000	1.831667	1.715000	1.590000	0.716667
1496	0.073333	1.298333	0.188333	0.070000	-0.628333	0.456667	0.361667	1.838333	1.208333	1.025000	0.515000	1.175000	0.776667	0.180000	0.840000
1497	1.375000	2.383333	0.361667	0.077143	0.317143	0.791667	0.632857	1.781667	0.960000	0.090000	0.703333	0.561429	-0.018333	0.383333	0.290000
1498	1.448333	2.381667	-0.135000	-0.325000	0.878333	0.575000	1.935000	3.433333	0.048333	-0.250000	0.791667	1.641667	0.558333	0.098333	-0.908333
1499	0.515000	0.766667	0.505000	0.395000	0.040000	0.471667	1.233333	0.216667	-0.611667	0.810000	1.966667	0.791667	0.130000	0.005000	0.663333
1500	1.106667	2.170000	1.322000	2.161667	0.866000	1.610000	0.496000	0.410000	0.361667	1.228000	0.980000	2.010000	1.484000	0.703333	1.488000
1501	0.710000	1.971667	0.506667	-0.208333	-0.638333	0.721667	0.531667	1.801667	0.275000	0.756667	0.908333	1.018333	1.816667	0.820000	0.825000
1502	1.116667	1.916667	1.248333	0.598333	0.441667	-0.338333	0.800000	2.448333	0.840000	0.475000	0.568333	1.780000	0.808333	0.223333	-0.303333
1503	0.370000	0.720000	1.415000	-0.156667	-0.463333	-0.953333	3.085000	0.306667	-0.740000	-0.255000	1.093333	-0.103333	-0.143333	-0.380000	-0.280000
1504	0.343333	0.393333	0.494000	0.103333	-0.030000	-0.298333	2.720000	0.426667	0.021667	-0.158000	-0.161667	0.143333	0.493333	0.173333	-0.380000
1505	0.076667	-0.008333	-0.603333	-0.215000	-0.435000	-0.733333	1.640000	1.203333	-0.053333	0.271667	0.658333	-0.020000	0.110000	-0.173333	-0.383333
1506	0.391667	-0.576667	0.551667	1.141667	1.925000	3.275000	0.103333	0.015000	-0.013333	-0.103333	-0.231667	0.053333	0.463333	-0.026667	0.955000
1507	0.263333	-0.225000	0.581667	0.176667	0.733333	-0.241667	-0.098333	1.140000	0.205000	0.753333	1.375000	0.795000	1.010000	1.035000	1.663333
1508	0.545000	0.273333	0.301667	0.695000	0.326667	0.586667	1.828333	0.698333	0.151667	-0.186667	0.108333	0.276667	0.010000	-0.036667	0.938333
1509	0.216667	0.620000	0.428333	0.301667	-0.620000	-0.258333	1.591667	1.236667	-0.261667	0.010000	-0.208333	0.188333	-0.253333	0.283333	0.173333
1510	1.840000	2.487500	1.572500	0.155000	0.650000	0.528000	2.512500	2.455000	1.300000	1.535000	0.735000	1.882500	1.585000	0.295000	0.145000
1511	-0.165000	-0.083333	0.140000	-0.633333	-0.750000	-0.163333	2.830000	0.188333	-0.285000	-0.330000	-0.268333	0.503333	-0.103333	-0.063333	-0.998333
1512	0.893333	0.813333	0.576667	2.781667	2.581667	3.833333	0.353333	0.411667	-0.000000	-0.016667	0.373333	0.585000	0.581667	0.263333	-0.348333
1513	-0.342000	-0.302000	-0.158000	0.520000	2.006000	0.164000	-0.008000	-0.662000	0.038000	0.108000	0.170000	0.292000	0.084000	0.072000	0.096000
1514	0.170000	0.758333	0.233333	0.293333	-0.031667	1.518333	1.763333	2.175000	1.391667	0.215000	-0.075000	0.255000	0.688333	0.808333	0.455000
1515	0.291667	0.853333	0.615000	-0.345000	-0.800000	-0.576667	1.881667	1.523333	0.416667	-0.141667	1.176667	0.486667	1.353333	0.706667	0.835000
1516	0.750000	0.926667	0.921667	0.445000	0.050000	0.223333	2.008000	2.046000	1.498000	0.186000	1.188333	1.264000	1.288333	0.776000	1.492000
1517	0.860000	1.141667	0.211667	0.513333	-0.255000	-0.113333	0.831667	0.805000	0.226667	-0.241667	0.625000	0.765000	1.655000	0.985000	1.000000
1518	0.635000	1.128000	0.106000	0.648333	0.058333	0.476667	0.505000	0.780000	0.748000	-0.395000	-0.184000	0.665000	1.034000	0.666000	0.408333
1519	0.551667	1.020000	0.514000	0.446667	-0.161667	0.073333	-0.036667	0.928000	0.563333	0.188000	0.270000	2.326000	1.948000	1.515000	1.728000
1520	0.943333	0.918333	0.031667	0.111667	-1.068333	-0.101667	2.601667	1.311667	0.210000	0.260000	0.723333	0.580000	-0.091667	0.198333	0.121667
1521	0.063333	0.126667	0.825000	0.380000	-0.501667	0.540000	1.578333	1.471667	0.218333	0.511667	0.468333	-0.173333	0.128333	-0.410000	-0.415000
1522	0.538333	0.485000	0.720000	-0.326667	0.624000	0.988000	2.191667	2.435000	1.035000	-0.458333	0.993333	2.071667	2.108000	0.816000	1.605000
1523	-0.108333	0.413333	-0.176667	-0.203333	0.655000	-0.288333	1.910000	2.178333	0.253333	-0.095000	0.056667	0.075000	0.423333	0.366667	0.075000
1524	0.142000	0.685000	-0.392000	0.890000	0.114000	1.748000	2.976667	0.970000	0.871667	1.442000	0.655000	1.001667	1.274000	1.531667	0.843333
1525	0.578333	1.235000	0.778333	1.631667	1.533333	2.983333	0.915000	2.050000	0.895000	-0.105000	0.686667	1.660000	1.238333	0.926667	0.525000
1526	0.076000	0.448000	0.238000	0.582000	-0.604000	0.030000	-0.434000	0.274000	0.414000	0.618000	-0.550000	0.672000	1.066000	1.980000	2.324000
1527	-0.843333	0.243333	0.180000	-0.103333	0.430000	-1.110000	-0.583333	1.488333	0.111667	0.455000	1.075000	0.596667	1.965000	0.848333	0.133333
1528	0.506667	0.505000	0.531667	0.931667	0.018333	0.033333	0.435000	-0.198333	0.136667	0.060000	0.401667	0.383333	0.785000	1.193333	1.466667
1529	0.386667	0.298333	1.385000	0.013333	-0.396667	0.545000	0.228333	0.216667	0.536667	0.273333	0.080000	0.326667	0.890000	1.151667	1.573333
1530	-0.002000	0.668000	0.238000	0.300000	0.594000	0.110000	-0.152000	-0.306000	1.070000	1.032000	0.718000	-0.662000	0.818000	1.084000	1.962000
1531	0.255000	1.226667	0.908333	0.588000	0.113333	1.700000	1.558000	2.811667	2.222500	1.455000	0.593333	1.053333	1.675000	1.660000	1.303333
1532	-0.095000	0.230000	1.056667	1.100000	1.050000	0.393333	0.538333	0.423333	0.950000	0.265000	1.203333	0.768333	1.631667	0.601667	0.436667
1533	0.253333	0.638333	0.483333	-0.203333	0.005000	0.150000	-0.553333	-0.200000	0.361667	0.158333	-0.003333	0.713333	0.485000	0.838333	2.271667
1534	1.690000	2.678571	1.663333	1.700000	1.750000	2.398571	3.070000	3.327143	1.720000	0.758000	0.952000	1.783333	1.316667	1.374000	2.078000
1535	0.266667	0.810000	0.071667	-0.046667	-0.663333	0.263333	1.363333	1.753333	1.473333	-0.168333	0.055000	0.930000	0.733333	0.815000	1.508333
1536	-0.274000	0.438000	-0.222000	1.132000	0.350000	0.448000	1.195000	1.524000	0.180000	0.290000	0.380000	1.306000	0.372000	0.650000	1.771667
1537	0.406000	0.936000	0.126000	0.836000	0.880000	1.046000	1.406000	0.792000	0.248000	1.242000	0.330000	0.682000	0.650000	0.660000	-0.110000
1538	0.512000	1.604000	0.836667	0.368000	0.232000	1.812000	1.476000	0.261667	0.210000	1.033333	0.713333	1.430000	1.010000	1.073333	1.230000
1539	0.460000	0.778333	1.025000	-0.227500	0.311667	0.402500	1.117500	0.492500	0.078333	0.405000	2.486667	1.673333	1.263333	0.911667	2.140000
1540	0.118333	0.750000	0.731667	0.880000	0.081667	1.288333	0.915000	0.938333	0.595000	1.128333	-0.220000	0.725000	0.715000	0.701667	1.065000
1541	1.166000	1.856000	1.100000	2.295000	2.278333	2.201667	1.888000	1.296000	0.571667	0.831667	0.512000	1.750000	0.988000	1.268000	1.588000
1542	0.356667	0.772000	-0.158333	0.636000	0.236667	1.566000	0.286000	1.504000	-0.231667	1.051667	0.586000	0.364000	1.310000	0.230000	1.358000
1543	-0.064000	0.016000	0.418000	0.460000	0.636000	2.660000	-0.180000	-0.693333	-0.650000	0.316667	-0.033333	0.100000	-0.110000	0.161667	0.642000
1544	0.613333	-0.093333	-0.383333	0.676667	0.598333	0.071667	1.631667	0.445000	0.315000	0.195000	-0.256667	0.268333	0.263333	0.208333	-0.186667
1545	0.660000	1.394000	1.330000	0.718000	0.250000	0.812000	2.138000	2.562000	0.944000	0.930000	1.126000	1.344000	1.162000	0.566000	-0.074000
1546	0.970000	2.385000	1.013333	0.308333	0.535000	-1.591667	1.573333	1.513333	0.548333	0.696667	0.560000	2.868333	1.565000	0.791667	0.023333
1547	0.458000	0.550000	-0.056000	0.260000	-0.262000	0.508000	1.688000	0.118000	0.214000	-0.658000	0.654000	0.402000	-0.288000	0.030000	-0.830000
1548	2.034000	2.090000	0.922000	0.552000	0.242000	-0.114000	1.032000	2.166000	-0.080000	0.176000	0.946000	1.176000	0.276000	0.016000	0.216000
1549	0.261667	0.071667	0.580000	-0.093333	-0.411667	-0.163333	1.608333	0.480000	-0.343333	-0.665000	0.095000	0.268333	-0.158333	0.295000	0.065000
1550	0.296000	0.436000	0.204000	0.046000	0.392000	-0.718000	3.314000	-0.094000	-0.554000	-0.928000	0.726000	0.258000	-0.072000	0.028000	0.352000
1551	1.001667	2.390000	1.670000	0.546667	0.252000	0.890000	1.965000	2.130000	1.148333	0.821667	0.678000	1.978333	1.723333	1.313333	0.601667
1552	-0.248333	0.486667	0.153333	-0.121667	0.468333	0.300000	2.178333	0.248333	0.231667	-0.160000	0.286667	-0.195000	-0.223333	-0.010000	-0.175000
1553	1.546667	2.441667	1.058333	1.300000	-1.231667	-0.105000	1.288333	1.955000	-0.256667	0.868333	-0.398333	1.456667	0.273333	0.020000	-0.018333
1554	0.738333	0.851667	0.383333	0.136000	0.142000	0.510000	1.205000	0.516667	-0.171667	-0.170000	0.836000	-0.091667	-0.092000	-0.112000	-0.590000
1555	0.898333	0.518000	-0.188000	0.075000	0.968333	0.268333	1.715000	1.450000	-0.226000	0.555000	0.066667	0.801667	0.350000	-0.236667	0.248000
1556	0.296667	0.656667	0.895000	0.100000	0.561667	-0.561667	-0.290000	-0.675000	0.080000	1.355000	0.470000	0.480000	0.031667	0.321667	0.258333
1557	1.553333	2.411667	1.248333	1.203333	-0.350000	1.458000	1.366667	2.536667	0.243333	0.570000	0.910000	1.286000	0.778333	0.005000	0.311667
1558	0.566667	0.748333	0.603333	2.848333	2.873333	2.290000	-0.660000	0.268333	0.026000	1.542000	0.118333	0.333333	0.635000	0.775000	1.326667
1559	0.794000	0.934000	0.364000	0.978000	0.654000	1.520000	0.316000	-0.074000	0.128000	2.018000	0.854000	0.290000	0.506000	0.398000	0.042000
1560	1.568000	2.194000	1.795000	2.352000	2.926000	2.358000	0.330000	1.183333	0.292000	1.896000	0.326667	1.180000	1.074000	0.644000	0.788000
1561	0.048333	0.198333	0.551667	0.193333	0.641667	0.386667	0.046667	-0.500000	0.038333	1.318333	0.098333	0.231667	0.081667	0.170000	0.108333
1562	0.188000	0.368000	0.454000	0.341667	-0.153333	-0.213333	-0.088333	0.878000	1.128333	0.516000	0.278000	-0.041667	0.168333	0.576000	-0.164000
1563	0.135000	-0.493333	0.136667	0.361667	0.173333	0.020000	0.223333	1.616667	0.246667	0.191667	-0.105000	0.658333	1.585000	0.393333	1.223333
1564	0.036000	-0.480000	-0.208000	0.702000	-0.218000	0.270000	0.982000	2.320000	0.318000	-0.114000	0.094000	1.298000	0.670000	0.162000	-0.114000
1565	1.270000	1.778000	0.564000	0.930000	-0.392000	-0.743333	1.186000	3.306000	0.788000	0.058000	0.844000	1.366000	0.560000	0.646667	0.304000
1566	1.106667	1.772500	1.412000	3.331667	2.116667	3.160000	2.506667	3.850000	2.111667	1.774000	1.005000	2.158000	2.027500	1.448000	1.697500
1567	0.383333	0.833333	0.103333	0.155000	0.535000	0.005000	0.718333	2.886667	0.496667	1.386667	-0.118333	1.516667	0.423333	0.406667	1.328333
1568	0.828000	1.556000	1.178000	1.318000	1.026000	0.840000	0.408000	0.138000	0.038000	1.096000	1.056000	0.960000	1.732000	0.496000	0.156000
1569	0.150000	0.186667	-1.173333	-0.031667	-0.968333	-0.310000	2.200000	0.533333	-0.480000	-0.393333	0.581667	0.398333	-0.291667	-0.010000	-0.746667
1570	0.894000	0.314000	0.846000	0.008000	0.572000	0.452000	0.518000	-0.102000	0.336000	0.624000	0.742000	0.226000	2.758000	0.414000	0.286000
1571	1.116000	1.758000	0.592000	0.444000	-0.224000	0.296000	0.294000	0.714000	0.368000	0.414000	-0.424000	1.144000	1.766000	0.794000	1.054000
1572	2.068000	3.033333	2.630000	2.626667	1.625000	2.735000	1.161667	3.291667	1.920000	1.790000	0.955000	1.902000	1.742000	0.808000	0.384000
1573	0.893333	1.405000	1.441667	2.670000	2.348000	3.503333	0.925000	0.810000	0.360000	1.233333	0.220000	1.510000	1.245000	0.644000	0.535000
1574	1.075000	1.912500	1.322500	2.205000	1.362500	2.577500	0.830000	-0.475000	0.110000	1.352500	0.593333	0.557500	0.407500	0.263333	0.873333
1575	1.093333	0.973333	-0.173333	-0.348333	0.260000	0.131667	2.883333	2.803333	0.600000	0.415000	0.293333	0.775000	0.693333	0.460000	0.060000
1576	0.276000	1.296000	0.066000	0.704000	0.682000	0.260000	1.311667	1.750000	0.970000	0.206000	0.452000	1.154000	0.298000	0.606000	0.726000
1577	2.670000	3.330000	2.645000	0.446000	-0.103333	-0.273333	2.582000	3.435000	1.866667	1.120000	0.805000	1.990000	1.610000	0.581667	1.072000
1578	1.463333	2.635000	1.365000	-0.050000	0.338333	-0.275000	1.655000	3.506667	1.156667	0.601667	-0.193333	1.335000	0.633333	0.528333	-0.330000
1579	-0.281667	0.145000	0.210000	0.706667	0.420000	-0.658333	-0.121667	0.950000	1.135000	-0.116667	0.490000	1.066667	0.633333	0.738333	1.536667
1580	1.108000	2.126000	1.580000	0.098333	0.512000	0.558333	2.896667	2.260000	1.461667	1.605000	0.778000	0.978000	1.828333	1.100000	1.536000
1581	0.294286	0.425714	0.704286	1.721667	2.178333	2.511667	0.380000	0.800000	0.690000	1.258333	0.638333	1.161667	0.916667	1.187143	0.256667
1582	-0.056667	0.310000	-0.090000	0.576667	-0.205000	-0.308333	-0.238333	1.333333	0.288333	-0.601667	-0.065000	0.506667	0.498333	0.651667	0.456667
1583	0.766000	1.774000	0.760000	-0.138000	0.750000	0.256000	1.588000	1.336000	0.264000	-0.438000	0.866000	0.386000	-0.170000	-0.078000	0.388000
1584	0.962000	1.840000	-0.346000	-0.018000	-0.106000	-0.548000	0.588000	2.588000	0.616000	0.180000	-0.256000	1.394000	0.308000	0.122000	0.506000
1585	0.300000	0.410000	0.426667	2.148333	1.918333	2.453333	0.140000	0.645000	0.403333	-0.211667	0.063333	1.565000	1.573333	1.801667	2.231667
1586	0.852000	1.058000	0.486000	0.955000	0.986667	0.973333	1.714000	3.110000	1.570000	0.536667	0.758000	1.750000	1.600000	0.570000	-0.028333
1587	0.571667	1.163333	1.121667	0.593333	0.778333	-0.460000	-0.300000	1.155000	0.786667	0.266667	-0.148333	0.423333	1.326667	0.371667	0.321667
1588	0.748000	1.526000	-0.048000	0.196000	-0.438000	0.630000	3.612000	1.064000	0.702000	0.266000	1.642000	1.788000	0.750000	0.166000	0.780000
1589	0.200000	1.288333	1.533333	1.340000	0.970000	0.161667	-0.151667	0.211667	0.848333	1.421667	0.310000	0.400000	1.225000	0.511667	1.398333
1590	0.400000	0.763333	2.513333	1.546667	0.300000	1.110000	-0.030000	0.373333	0.660000	1.200000	0.327500	0.606667	1.550000	0.743333	1.530000
1591	1.671667	1.896667	0.863333	1.466667	1.176667	2.931667	1.803333	2.418333	0.408333	0.196667	0.950000	2.546667	0.970000	0.855000	0.768333
1592	0.164000	-0.038000	-0.780000	-0.284000	1.070000	-0.808000	1.674000	0.542000	0.292000	-0.068000	-0.044000	0.490000	0.330000	0.008000	-0.292000
1593	1.078333	1.825000	1.190000	0.136667	-0.520000	-0.093333	1.228333	1.691667	0.086667	-0.425000	-0.361667	1.336667	0.351667	0.061667	-0.185000
1594	1.984000	2.588000	1.548000	1.104000	-0.062000	0.958000	2.252000	2.306000	1.428000	0.210000	0.606000	2.242000	1.568000	0.500000	-0.134000
1595	1.302000	2.464000	0.950000	0.330000	-0.158000	0.362000	0.968000	3.862000	0.520000	-0.938000	0.138000	1.568000	0.906000	-0.098000	-0.884000
1596	0.313333	0.531667	0.853333	0.218333	-0.040000	0.295000	0.416667	0.063333	0.295000	0.036667	0.156667	0.218333	0.081667	0.241667	0.436667
1597	0.606000	0.058333	0.230000	0.170000	-0.112000	0.216000	1.360000	0.314000	0.038000	0.158000	0.120000	0.254000	0.438000	-0.108000	-0.390000
1598	0.673333	1.071667	0.925000	2.288333	2.375000	2.733333	0.518333	1.418333	0.360000	0.781667	0.828333	1.225000	0.825000	0.761667	1.316667
1599	1.376000	1.500000	1.264000	1.920000	0.918333	0.456000	2.754000	2.592000	1.866667	1.260000	0.846000	2.076000	2.380000	1.841667	1.182000
1600	-0.160000	0.783333	0.228333	0.811667	1.713333	3.406667	0.601667	-0.593333	-0.060000	0.711667	-0.383333	0.861667	0.163333	0.530000	0.068333
1601	0.888000	2.064000	1.006000	1.220000	2.148000	1.110000	1.924000	1.660000	1.230000	1.100000	0.754000	2.658000	1.820000	1.296000	2.050000
1602	0.765000	1.023333	0.696667	1.676667	0.986667	2.175000	1.100000	0.736667	1.350000	0.970000	0.551667	1.871667	1.451667	1.556667	1.376667
1603	0.454000	0.852000	0.102000	0.602000	-0.171667	0.094000	1.984000	0.003333	0.194000	0.048000	1.322000	0.376000	0.198000	0.148333	0.276000
1604	0.098333	-0.081667	0.603333	0.463333	0.331667	0.395000	2.590000	0.000000	0.296667	-0.213333	0.053333	0.213333	0.410000	-0.026667	-0.395000
1605	2.088000	2.328000	1.776000	1.121667	0.644000	-0.034000	1.742000	2.530000	0.382000	0.408000	0.918333	1.571667	1.013333	0.600000	-0.270000
1606	-0.245000	0.371667	0.250000	-0.460000	-0.113333	0.363333	1.460000	1.125000	0.081667	-0.593333	0.766667	-0.070000	0.811667	0.041667	-0.093333
1607	1.442000	2.006000	0.508000	-0.308000	0.358000	0.176000	1.882000	2.084000	-0.190000	-0.334000	1.262000	1.658000	0.126000	0.130000	0.208000
1608	0.753333	0.056667	0.085000	1.880000	1.748333	2.793333	0.136667	0.830000	0.341667	-0.013333	0.176667	0.928333	1.303333	0.451667	0.671667
1609	0.444000	1.048000	0.548000	1.648000	1.254000	2.980000	3.082000	3.188000	1.458000	0.728000	0.426000	0.574000	1.146000	0.494000	0.476000
1610	1.050000	2.346667	0.876000	1.010000	0.998000	1.257500	2.840000	3.220000	2.291667	0.950000	0.942000	1.852000	1.722000	1.052000	0.836667
1611	1.230000	2.524000	2.094000	2.256667	1.138000	1.916000	0.818000	1.020000	1.296000	1.702000	0.974000	1.544000	1.820000	1.146000	0.523333
1612	1.342000	2.444000	1.756000	0.261667	0.226000	-0.008000	3.658000	3.596000	2.170000	0.964000	1.934000	2.398000	1.560000	0.831667	1.132000
1613	2.015000	2.646667	0.616667	0.246667	1.078333	0.930000	2.706667	3.150000	0.216667	-0.215000	1.410000	2.386667	0.601667	0.446667	1.056667
1614	0.741667	0.818333	0.303333	0.130000	-0.078333	0.815000	1.456667	2.765000	0.940000	0.396667	0.261667	-0.453333	0.598333	0.150000	-0.220000
1615	0.146667	0.466667	0.100000	0.333333	-0.231667	1.318333	2.151667	1.978333	-0.081667	0.041667	-0.380000	0.218333	-0.196667	0.111667	-0.550000
1616	-0.024000	0.334000	0.708000	0.106000	0.040000	-0.932000	1.842000	0.894000	0.214000	0.330000	-0.012000	1.574000	1.500000	0.266000	-0.444000
1617	-0.506667	-0.160000	1.083333	-0.382500	-0.003333	-1.062500	1.255000	1.343333	0.200000	-0.512500	0.696667	1.240000	1.710000	0.246667	-1.702500
1618	0.216000	1.860000	0.304000	0.750000	-0.604000	1.416000	2.048000	0.406000	0.172000	1.626000	0.986000	1.354000	0.582000	0.076000	-0.580000
1619	0.322000	1.026000	0.324000	0.008000	0.176000	0.622000	-0.278000	0.892000	0.746000	0.434000	0.740000	0.592000	1.662000	0.858000	0.878000
1620	0.138000	-0.008000	-0.416000	0.876000	-0.374000	0.148000	-0.722000	-0.376000	-0.544000	1.842000	-0.728000	-0.032000	0.140000	0.056000	1.050000
1621	0.300000	0.563333	-0.078333	0.815000	-0.451667	1.515000	1.366667	1.271667	0.408333	0.763333	0.245000	1.061667	1.641667	1.285000	0.336667
1622	0.846667	1.203333	0.458333	0.306667	0.203333	0.605000	1.933333	0.490000	0.431667	0.020000	0.026667	0.756667	0.853333	0.260000	0.121667
1623	1.156000	1.666000	1.210000	0.138000	0.264000	0.096000	1.536000	3.082000	1.132000	0.296000	1.168000	0.036000	1.030000	0.936000	-0.250000
1624	-0.010000	0.082000	-0.008000	0.518000	2.718000	1.942000	-0.232000	0.404000	-0.324000	-0.082000	0.432000	0.534000	0.598000	-0.172000	0.064000
1625	-0.085000	-0.351667	0.171667	0.060000	0.301667	-0.056667	-0.725000	0.415000	-0.321667	-0.370000	0.950000	0.805000	0.565000	1.348333	1.586667
1626	0.108000	0.694000	0.198000	0.206000	0.180000	0.356000	-0.026000	1.080000	0.374000	-0.010000	0.042000	0.414000	1.332000	0.574000	1.246000
1627	1.308000	1.770000	0.398333	0.775000	-0.364000	-0.503333	1.036667	2.156000	0.620000	-0.208333	0.222000	1.586000	0.740000	0.196667	0.108333
1628	1.138000	1.358000	0.880000	0.942000	-0.102000	-0.288000	0.774000	1.530000	0.482000	0.296000	0.150000	0.886000	1.598000	0.740000	1.124000
1629	0.828333	1.696667	0.574000	0.432000	1.151667	0.524000	0.065000	2.231667	0.620000	0.053333	0.226667	0.940000	1.042000	0.110000	-0.606667
1630	1.743333	2.693333	1.630000	2.236667	1.000000	0.293333	0.110000	0.656667	0.054000	0.990000	0.366000	0.946667	0.930000	0.315000	0.832000
1631	1.264000	1.696000	0.994000	3.104000	3.794000	3.916000	-0.886000	0.908000	0.326667	1.478000	0.523333	1.050000	1.116000	0.866000	0.671667
1632	0.876000	1.086000	0.764000	0.346000	-0.976000	0.086000	2.172000	1.754000	0.846000	0.684000	1.244000	1.838000	3.450000	2.340000	1.178000
1633	-0.166000	0.650000	0.502000	1.922000	0.960000	1.560000	-0.472000	0.348000	0.294000	0.344000	0.006000	1.318000	1.322000	1.220000	1.004000
1634	0.558333	1.578000	0.756000	1.954000	0.738000	1.826000	2.182000	2.918000	1.742000	0.332000	0.378000	1.650000	1.160000	1.074000	0.868000
1635	0.480000	1.292000	0.785000	1.045000	0.382500	0.082000	0.935000	1.336667	1.020000	0.674000	0.620000	2.041667	1.963333	1.624000	0.850000
1636	0.080000	0.832000	-0.268000	1.946000	0.942000	3.006000	0.328000	0.442000	-0.178000	-0.574000	1.110000	0.998000	1.302000	0.308000	0.600000
1637	0.170000	0.228000	0.044000	0.232000	-0.082000	0.328000	-0.094000	2.152000	0.306000	-0.152000	-0.272000	0.054000	1.448000	0.716000	1.408000
1638	0.956000	1.220000	0.628000	-0.288333	-0.226000	0.716667	0.348000	1.638333	0.310000	0.551667	-0.021667	0.931667	0.302000	0.342000	0.796667
1639	0.132000	0.764000	0.606000	-0.094000	-0.186000	-0.496000	0.012000	1.518000	0.720000	1.084000	0.308000	0.800000	1.590000	0.940000	1.110000
1640	0.368333	1.006667	0.480000	0.703333	0.656667	0.780000	1.416667	2.946667	1.413333	0.723333	1.126667	1.805000	1.393333	1.220000	0.178333
1641	0.876667	0.242000	0.070000	0.038333	0.104000	-0.223333	0.988333	1.068333	0.710000	0.645000	0.921667	0.058000	1.198000	0.708000	1.198333
1642	0.514000	1.014000	1.366000	3.008000	2.598000	3.456000	1.416000	1.416000	0.640000	0.116000	0.532000	0.904000	1.164000	0.516000	-0.326000
1643	-0.070000	0.833333	0.005000	-0.430000	-0.268333	0.506667	1.998333	-0.656667	0.041667	0.316667	0.626667	-0.268333	-0.163333	0.310000	0.096667
1644	1.053333	1.781667	1.175000	2.048333	1.218333	3.240000	1.165000	2.383333	1.330000	1.146667	1.195000	1.263333	1.570000	0.966667	0.310000
1645	0.162000	0.592000	0.034000	0.944000	0.706000	1.114000	1.432000	-0.674000	0.108000	-0.612000	0.236000	0.830000	0.142000	0.934000	1.202000
1646	0.981667	1.372000	1.218000	0.872000	0.533333	0.445000	0.300000	1.624000	0.756000	0.488333	1.413333	0.805000	0.948000	0.994000	1.876667
1647	0.178000	0.402000	0.835000	1.333333	2.778000	2.268000	0.970000	0.818333	-0.150000	0.284000	0.582000	0.830000	0.965000	0.493333	1.768000
1648	0.765000	1.232857	0.924000	2.778000	2.940000	2.768000	0.862857	2.468000	1.028333	1.264000	1.561667	0.568000	0.878000	0.942857	1.438000
1649	0.150000	0.336000	-0.028000	-0.582000	0.156000	-0.678000	2.412000	0.426000	0.196000	-0.910000	1.706000	0.218000	0.424000	0.372000	0.866000
1650	0.325000	0.443333	0.566667	1.581667	1.998333	2.851667	1.790000	0.835000	0.846667	0.881667	0.808333	0.720000	1.536667	0.828333	0.863333
1651	0.128333	0.115000	-0.426667	0.240000	-0.951667	-0.200000	0.103333	0.128333	0.391667	0.150000	0.411667	1.091667	1.088333	1.470000	2.206667
1652	-0.072000	0.660000	-0.360000	-0.298000	-0.046000	-0.870000	2.244000	1.234000	-0.428000	-0.336000	0.544000	-0.192000	0.604000	-0.060000	-0.724000
1653	-0.180000	1.024000	0.580000	0.284000	0.946000	0.306000	-0.170000	0.394000	0.568000	0.490000	0.848000	0.950000	1.802000	1.088000	0.970000
1654	0.872000	0.228333	-0.830000	0.171667	0.194000	-0.106000	0.846000	0.758000	1.406000	-0.055000	0.068333	0.172000	0.626000	0.544000	-0.012000
1655	-0.006667	0.241667	0.300000	1.048333	0.626667	1.240000	1.305000	2.476667	0.936667	0.110000	0.360000	0.661667	0.903333	0.423333	-0.285000
1656	0.733333	0.661667	0.530000	1.095000	0.038333	1.263333	2.300000	3.476667	2.051667	0.505000	0.420000	1.411667	1.416667	1.660000	0.540000
1657	0.194000	1.468000	0.440000	1.226000	1.296000	1.238000	0.402000	1.578000	0.566000	0.854000	1.124000	2.340000	1.834000	2.178000	1.758000
1658	0.518333	1.048000	0.800000	0.010000	0.838333	-0.276000	0.305000	0.056000	0.191667	0.116667	0.188000	1.844000	0.872000	0.082000	0.042000
1659	1.210000	2.222000	1.748000	1.066000	-0.116000	0.844000	2.282000	2.002000	0.846000	0.930000	1.332000	2.056000	1.808000	1.282000	1.684000
1660	0.724000	1.044000	2.148000	1.680000	1.194000	1.766000	0.083333	0.952000	0.302000	1.302000	1.174000	0.868000	0.500000	0.872000	2.333333
1661	1.362000	1.842000	1.072000	1.086000	-0.404000	1.306000	0.534000	1.728000	0.590000	-0.056000	1.046000	-0.010000	1.638000	0.702000	1.194000
1662	2.142000	1.872000	1.980000	0.181667	0.802000	0.448000	-0.028000	0.521667	0.666000	0.538000	1.352000	1.208000	1.994000	0.992000	1.462000
1663	1.418000	0.400000	1.528333	1.391667	0.541667	2.481667	0.654000	1.333333	0.460000	-0.564000	0.098000	1.552000	1.310000	1.184000	0.848333
1664	0.278333	-0.033333	0.513333	0.118000	-0.108000	-0.695000	-0.196667	0.373333	-0.312000	0.370000	0.048000	-0.804000	-0.383333	0.294000	2.812000
1665	0.384000	0.108000	-0.433333	0.612000	0.110000	0.470000	1.874000	0.768333	0.166667	0.283333	0.362000	0.685000	0.460000	0.260000	-0.290000
1666	1.606000	2.532000	1.542000	2.691667	1.656000	1.933333	0.094000	2.538000	1.762000	2.078333	2.326000	3.048000	2.776000	2.790000	2.168000
1667	1.226667	0.798333	-0.091667	0.591667	1.032000	2.810000	1.935000	2.348000	-0.171667	0.195000	0.333333	0.975000	0.274000	-0.016000	0.054000
1668	0.930000	1.165000	1.751667	-0.133333	0.418333	0.348333	1.040000	0.876667	0.001667	-0.086667	0.676667	0.445000	0.065000	0.221667	1.116667
1669	0.618333	0.201667	0.385000	1.411667	1.878333	3.305000	0.275000	0.811667	-0.061667	0.801429	0.886667	2.313333	2.838333	2.930000	2.158333
1670	0.490000	-0.144000	0.164000	-0.288000	0.320000	0.674000	-0.114000	0.110000	0.300000	0.400000	-0.152000	0.636000	0.864000	1.252000	0.808000
1671	0.362000	0.208000	-0.190000	0.558000	1.983333	2.638000	0.033333	-0.673333	-0.186000	0.128000	0.703333	-0.032000	0.395000	0.082000	0.980000
1672	-0.118000	-0.344000	-0.266000	-0.164000	0.322000	1.484000	-0.486000	0.440000	0.206000	-0.252000	1.346000	1.088000	0.548000	0.276000	2.486000
1673	0.155000	0.881667	0.703333	0.630000	-0.483333	0.636667	-0.385000	0.538333	0.096667	0.118333	0.736667	0.618333	1.103333	1.298333	0.516667
1674	0.821667	1.305000	1.251667	0.475000	0.255000	0.118333	0.141667	0.383333	0.505000	0.016667	-0.080000	-0.160000	0.288333	0.530000	-0.168333
1675	0.851667	0.358333	0.243333	0.476667	0.025000	0.318333	0.133333	0.740000	-0.275000	0.243333	0.341667	0.926667	1.508333	1.528333	1.655000
1676	-0.421667	-0.655000	-0.128333	1.245000	0.641667	2.681667	0.400000	-0.555000	-0.280000	0.058333	-0.126667	-0.506667	-0.041667	0.051667	0.090000
1677	0.480000	-0.085000	0.582000	2.313333	2.585000	3.614000	-0.113333	0.810000	0.915000	0.820000	0.166000	0.932000	1.396000	1.472000	2.554000
1678	0.225000	-0.151667	-0.313333	-0.065000	1.026667	3.381667	0.366667	0.206667	-0.118333	-0.141667	0.648333	-0.126667	0.126667	-0.305000	0.766667
1679	-0.228333	0.453333	-0.325000	0.028333	0.473333	3.441667	0.256667	-0.680000	0.036667	-0.265000	0.116667	-0.076667	0.183333	0.175000	0.038333
1680	0.380000	-0.190000	0.458000	1.373333	1.108333	2.550000	-0.468333	0.775000	0.276000	0.206667	0.453333	0.724000	1.455000	1.786667	2.070000
1681	-0.240000	0.021667	-0.296667	0.730000	0.688333	2.188333	-0.085000	-0.198333	-0.076667	-0.381667	0.061667	-0.180000	0.150000	0.425000	0.321667
1682	0.441667	-0.345000	0.428333	1.591667	1.723333	3.230000	0.518333	-0.283333	-0.220000	0.621667	0.518333	-0.236667	-0.306667	0.491667	0.575000
1683	-0.358000	0.018333	-0.430000	-0.056000	0.684000	0.822000	0.246000	-0.240000	-0.146000	-0.416000	0.250000	-0.605000	-0.100000	-0.088333	1.706000
1684	0.576000	0.674000	0.318000	0.598000	0.342000	-0.386000	0.192000	0.732000	0.510000	0.552000	0.356000	1.074000	1.736000	1.064000	1.070000
1685	0.906667	0.604000	0.468000	0.556000	0.121667	0.490000	1.898000	3.288333	0.188000	0.158000	0.240000	0.872000	-0.252000	0.030000	-0.330000
1686	1.220000	1.852000	0.296000	0.130000	0.370000	0.435000	1.856000	1.946000	1.470000	0.156000	0.298000	1.292000	0.398333	0.546000	0.494000
1687	0.442000	-0.024000	-1.302000	-0.184000	0.196000	0.494000	2.676000	1.740000	0.168000	-0.784000	0.392000	0.880000	-0.082000	0.442000	0.310000
1688	1.162000	1.444000	0.508000	0.062000	0.504000	1.008000	2.814000	3.504000	1.374000	-0.508000	0.748000	1.456000	0.374000	-0.072000	0.074000
1689	1.735000	2.156000	0.610000	0.294000	0.524000	0.422000	2.668000	1.710000	0.388000	0.864000	0.264000	1.101667	0.406000	0.146667	0.456000
1690	0.038333	-0.486667	0.350000	-0.465000	-0.350000	0.001667	1.653333	-0.721667	-0.268333	-0.116667	0.613333	0.648333	0.656667	0.021667	0.758333
1691	0.754000	0.296000	-0.570000	0.444000	0.426000	-0.372000	2.026000	-0.418000	0.218000	0.410000	1.272000	0.040000	-0.184000	-0.184000	0.158000
1692	1.315000	-0.864000	-0.186000	-0.985000	-1.110000	-0.014000	0.334000	-0.940000	0.508333	-1.080000	0.103333	-0.038333	0.576000	-0.245000	-0.684000
1693	1.580000	2.328333	1.391667	0.551667	0.198333	0.183333	1.933333	2.570000	1.056667	0.753333	0.361667	1.733333	0.528333	0.341667	-0.143333
1694	0.903333	1.046000	0.380000	1.971667	-0.236000	-1.703333	0.972000	0.456667	1.101667	1.165000	0.340000	1.002000	1.295000	0.534000	0.118000
1695	1.036667	2.096000	1.141667	0.360000	0.205000	0.362000	-0.006667	1.226667	1.290000	1.076667	1.355000	2.855000	1.611667	0.352000	-0.162500
1696	0.425000	0.878333	0.945000	2.113333	0.356667	0.436667	0.223333	0.646667	0.406667	0.506667	0.158333	0.480000	0.210000	0.071667	-0.221667
1697	0.616000	0.861667	1.298000	0.522000	0.226667	-0.095000	0.678000	0.006000	0.588333	0.158333	0.616667	0.658333	2.058000	0.212000	0.111667
1698	1.364000	2.062000	1.568000	1.082000	1.294000	0.622000	0.854000	2.756000	1.578000	0.878000	0.332000	1.634000	1.686000	1.264000	1.428000
1699	0.962000	1.916000	0.452000	0.250000	-0.532000	0.388000	1.712000	1.700000	0.838000	0.504000	0.856000	1.770000	1.424000	0.116000	-0.424000
1700	0.468000	0.278333	0.133333	0.658333	1.331667	2.938333	0.854000	-0.120000	-0.185000	0.766667	1.098333	0.438333	0.413333	0.550000	1.131667
1701	0.418333	0.063333	-0.876667	0.176667	0.151667	-0.856667	1.855000	0.830000	-0.288333	-0.165000	0.835000	0.810000	-0.310000	0.033333	1.156667
1702	-0.118000	-0.200000	0.124000	0.090000	0.380000	-0.560000	-0.006000	1.380000	0.318000	-0.218000	1.040000	1.310000	1.790000	1.296000	1.730000
1703	0.015556	0.455000	0.165000	0.071250	0.245000	0.203750	0.306667	0.363333	-0.051111	0.293750	0.553750	1.455000	0.907500	0.751250	1.270000
1704	0.353636	0.995714	0.335455	0.587273	-0.252727	0.493636	1.510000	1.171111	0.508182	0.807273	1.035714	2.737778	1.393000	1.677778	1.531429
1705	-0.013000	0.580000	0.139000	0.060000	0.377778	0.203333	-0.233333	0.111000	0.254000	0.462222	0.592222	1.467778	0.465556	0.693333	0.691111
1706	0.737273	1.302727	0.173000	0.436250	-0.144545	0.173000	1.202000	1.193333	0.369000	0.573333	1.223333	2.735556	1.440000	1.618889	1.682500
1707	-0.461667	0.146667	0.308000	-0.700000	-0.558000	0.336667	0.385000	1.433333	0.448333	0.968333	0.696000	1.398333	0.716000	1.704000	1.244000
1708	3.104000	2.764000	1.494000	0.841667	0.768000	1.021667	1.625000	2.281667	0.821667	1.420000	1.461667	1.560000	1.088333	1.018333	0.383333
1709	1.806667	1.623333	-0.388333	0.111667	0.422000	0.046000	2.256000	2.958000	-0.013333	0.763333	-0.026667	0.816667	-0.012000	-0.144000	0.088000
1710	1.381667	1.176667	0.658333	-0.006667	0.503333	0.605000	1.115000	1.955000	0.983333	0.663333	0.468333	1.265000	1.833333	0.815000	0.451667
1711	0.498000	-0.194000	-0.320000	-0.036000	0.014000	0.080000	0.662000	-0.224000	-0.118000	-0.052000	0.120000	-0.012000	0.248000	-0.132000	0.246000
1712	0.518333	1.571667	0.913333	0.530000	0.395000	0.221667	1.826667	1.573333	1.006667	0.083333	0.776667	1.350000	3.294000	0.660000	-0.186000
1713	0.181667	-0.280000	-0.291667	-0.123333	-0.458333	0.990000	2.278333	0.665000	-0.160000	0.216667	0.776667	0.423333	0.425000	-0.283333	0.481667
1714	0.956000	0.588000	-0.208000	0.106000	-0.122000	0.068000	2.378000	1.706000	0.172000	-0.348000	-0.214000	0.760000	0.030000	-0.238000	0.068000
1715	1.355000	0.445000	-0.520000	-0.060000	-0.340000	0.293333	2.460000	1.030000	0.155000	0.100000	0.733333	-0.393333	0.160000	0.076667	0.093333
1716	0.300000	0.066000	0.018000	-0.030000	0.458333	-0.288000	2.306667	0.538000	0.458333	-0.220000	0.275000	0.178000	0.174000	-0.011667	-1.036667
1717	1.340000	1.820000	0.716000	0.588333	-0.707500	2.005000	0.385000	0.215000	1.566667	0.250000	1.516667	1.322857	4.290000	0.805000	3.770000
1718	0.798333	1.406667	0.951667	0.251667	-0.261429	0.628333	1.470000	0.978571	1.061667	0.035714	0.411667	0.800000	1.230000	0.798571	0.521429
1719	1.040000	0.908333	0.618333	-0.341667	-0.340000	0.595000	3.106667	2.280000	-0.215000	-0.196667	0.086667	0.748333	0.195000	0.021667	0.481667
1720	1.464000	2.110000	1.536000	0.376000	0.548000	1.292000	1.302000	3.158000	1.822000	1.320000	0.338000	1.690000	1.972000	1.652000	0.726000
1721	0.606667	1.653333	1.140000	0.205000	0.400000	0.758333	1.198333	1.793333	2.615000	0.060000	0.568333	1.871667	0.953333	0.760000	0.951667
1722	0.856667	0.670000	-0.478333	0.158333	0.316667	-0.163333	1.910000	1.796667	0.056667	0.293333	0.716667	0.873333	0.736667	0.066667	-0.415000
1723	-0.270000	0.534000	0.456000	-0.088000	-0.574000	-0.566000	0.816000	-0.490000	0.438000	0.064000	0.756000	0.410000	1.926000	0.374000	0.918000
1724	1.356000	2.652000	0.880000	0.958000	0.878000	0.382000	2.458000	2.914000	2.524000	1.272000	1.178000	2.186000	2.021667	1.876667	2.612000
1725	0.924000	1.734000	0.132000	0.014000	0.302000	-0.116000	1.072000	0.486000	0.950000	0.440000	0.376000	1.162000	3.620000	1.428000	1.310000
1726	1.692000	2.896000	1.644000	0.475000	0.447500	-0.055000	1.998000	3.180000	1.392000	0.542000	1.620000	1.601667	1.353333	0.966000	1.255000
1727	0.483333	0.348333	-0.576667	0.073333	-0.481667	-0.500000	-0.153333	-0.440000	-0.130000	-0.533333	-0.488333	0.218333	-0.368333	0.215000	1.946667
1728	0.266000	0.856000	0.324000	0.700000	-0.474000	1.312000	0.894000	2.496000	1.344000	0.566000	-0.074000	0.914000	0.700000	0.486000	0.536000
1729	1.230000	2.064000	1.318000	0.586000	0.648000	0.448000	1.572000	2.448000	1.082000	0.364000	2.816000	3.528000	2.118000	1.668000	1.802000
1730	-0.028000	0.184000	-0.480000	-0.048000	-0.450000	0.082000	0.056000	-0.248000	0.090000	-0.290000	1.366000	0.748000	2.324000	1.312000	0.602000
1731	0.800000	1.948000	-0.050000	-0.082000	0.278333	0.666000	2.830000	3.436000	2.414000	-0.115000	0.594000	1.102000	1.020000	0.408000	0.610000
1732	0.746667	2.186667	1.178333	1.933333	1.201667	1.251667	1.661667	2.720000	1.818333	0.873333	1.076667	2.423333	2.818333	1.755000	1.048333
1733	0.158333	0.071667	0.476667	-0.475000	-0.711667	-0.345000	1.800000	-0.713333	0.133333	0.151667	0.340000	0.295000	0.040000	0.130000	-0.090000
1734	1.187500	2.082500	1.390000	2.802000	2.164000	3.017500	3.576000	3.618000	2.460000	0.794000	0.657500	2.066000	1.927500	1.770000	0.704000
1735	0.358000	-0.274000	-0.110000	-0.156000	0.388000	1.292000	-0.430000	-0.122000	-0.266000	-0.028000	0.516000	1.424000	1.704000	1.862000	1.508000
1736	0.430000	1.156667	0.906667	-0.196667	0.546667	0.365000	1.628333	2.788333	1.610000	0.055000	0.908333	0.273333	0.911667	0.178333	-1.061667
1737	0.981667	1.988333	1.843333	3.243333	3.158333	3.793333	0.476667	0.950000	0.980000	1.708333	0.245000	0.723333	0.451667	0.485000	0.858333
1738	2.383333	3.084000	2.100000	2.168333	1.371667	1.750000	3.178333	3.905000	2.620000	0.914000	0.968333	1.946667	2.070000	1.531667	2.143333
1739	0.552000	1.768000	1.088333	0.830000	0.226667	0.801667	1.678000	1.822000	0.980000	0.882000	0.205000	1.042000	1.504000	1.230000	0.982000
1740	-0.002000	0.768000	0.410000	0.838000	-0.120000	0.870000	0.282000	1.024000	0.268000	0.650000	0.352000	1.624000	1.712000	1.362000	2.202000
1741	0.234000	1.438333	0.076000	0.972000	1.122000	1.408000	0.241667	1.774000	0.876667	0.202000	1.246000	1.172000	1.626667	1.134000	1.611667
1742	0.752000	2.155000	0.695000	1.610000	0.436667	1.742000	3.506667	3.914000	2.184000	0.632000	1.782000	2.931667	2.168333	1.801667	1.798000
1743	2.090000	2.820000	1.005000	0.400000	0.790000	0.170000	1.290000	0.795000	0.510000	1.870000	2.070000	1.070000	1.500000	0.075000	0.250000
1744	1.242000	2.367500	1.358000	1.914000	1.820000	2.281667	2.862500	4.052500	1.896000	1.345000	0.680000	2.800000	2.060000	1.660000	1.214000
1745	1.128333	1.538333	0.295000	0.714000	-0.003333	0.521667	2.741667	2.798000	1.378000	0.060000	0.884000	1.471667	0.780000	0.256667	0.026000
1746	1.040000	1.312000	0.496000	0.860000	0.894000	2.176000	0.522000	1.220000	-0.054000	0.380000	-0.016000	0.870000	1.480000	0.774000	0.312000
1747	1.623333	2.093333	1.513333	2.046667	2.590000	1.743333	2.433333	2.216667	1.160000	1.441667	1.806667	1.926667	1.536667	1.601667	2.451667
1748	0.684000	1.415000	0.251429	0.365000	-0.021667	0.946000	1.215000	0.418333	0.492000	0.525714	1.496667	1.501667	1.653333	1.546667	1.241667
1749	1.934000	0.532000	0.402000	-0.295000	-0.183333	0.166667	2.828000	3.596000	-0.055000	-0.156667	1.600000	0.992000	0.294000	0.182000	0.840000
1750	0.334000	-0.003333	-0.428000	0.264000	0.360000	0.500000	0.076667	1.200000	0.230000	0.160000	-0.048333	0.332000	0.106667	0.180000	0.256667
1751	0.410000	0.631667	0.115000	0.100000	0.053333	2.323333	0.726667	-0.628333	0.146667	0.433333	0.861667	0.808333	1.295000	1.345000	2.791667
1752	0.122000	-0.241667	0.248333	-0.098000	0.186000	0.426000	-0.100000	-0.622000	-0.092000	-0.016000	0.125000	0.132000	0.103333	0.285000	1.736000
1753	0.088333	0.101667	-0.141667	-0.021667	1.056667	2.575000	0.096667	-0.110000	0.041667	0.335000	0.101667	0.153333	0.128333	-0.155000	-0.486667
1754	0.506000	0.278333	0.692000	0.996000	-0.446000	1.864000	1.258333	2.028333	0.258000	-0.260000	2.024000	3.098000	2.400000	2.860000	2.316000
1755	0.906000	1.422000	0.802000	1.515000	1.286000	1.828000	1.526667	0.964000	1.092000	0.732000	0.631667	1.028000	0.984000	0.930000	0.891667
1756	-0.253333	-0.015000	-0.385000	0.148333	-0.496667	0.136667	-0.408333	-0.291667	0.651667	0.150000	-0.063333	-0.171667	-0.048333	0.453333	2.165000
1757	1.036667	-0.163333	0.035000	-0.165000	-0.396667	-0.006667	2.240000	0.190000	-0.050000	0.225000	0.511667	-0.041667	0.268333	0.136667	0.071667
1758	0.488000	1.498000	0.618000	-0.074000	-0.544000	-0.154000	-0.120000	0.590000	0.332000	-0.064000	0.256000	1.620000	0.378000	0.980000	0.142000
1759	0.380000	0.531667	-0.000000	0.146667	-0.288571	0.115000	0.631667	0.781667	0.260000	0.291429	0.308333	0.442857	1.523333	0.473333	1.231667
1760	0.132000	-0.546000	-0.282000	0.418000	0.688333	1.332000	-0.220000	0.858000	0.195000	0.090000	0.521667	-0.982000	0.396667	1.373333	1.483333
1761	0.283333	1.025000	0.748333	3.393333	1.296667	3.361667	0.835000	0.750000	-0.031667	0.173333	0.590000	1.551667	1.100000	0.678333	1.218333
1762	0.226667	0.863333	0.180000	0.230000	0.595000	0.641667	1.016667	0.620000	0.348333	1.400000	1.741667	1.991667	2.251667	1.485000	1.648333
1763	-0.050000	0.358333	-0.118333	0.270000	1.023333	2.741667	-0.145000	0.040000	-0.373333	0.476667	0.208333	-0.190000	-0.068333	0.120000	1.145000
1764	0.630000	0.020000	0.694000	-0.184000	-0.258000	0.408000	-0.028000	0.454000	0.662000	-0.484000	1.032000	0.334000	0.734000	1.188000	0.262000
1765	0.192500	-0.378000	0.330000	0.182500	1.610000	0.790000	0.492000	0.394000	0.364000	0.331667	0.644000	1.520000	1.782000	2.520000	1.948000
1766	-0.446000	0.066000	-0.132000	-0.130000	0.364000	0.452000	0.148000	1.312000	0.602000	0.078000	0.508000	0.600000	0.674000	1.432000	2.244000
1767	0.661667	0.620000	1.355000	0.330000	0.051667	0.576667	-0.221667	2.171667	0.235000	0.745000	0.311667	0.395000	0.508333	0.068333	1.001667
1768	0.304000	0.744000	1.322000	0.188000	0.008333	0.868000	0.122000	0.910000	-0.041667	1.622000	-0.130000	1.670000	1.360000	1.086000	1.282000
1769	0.368333	0.820000	0.413333	0.523333	0.590000	-0.236667	0.431667	0.998333	-0.705000	0.296667	0.471667	0.155000	1.891667	0.731667	1.195000
1770	0.525000	0.710000	0.185000	0.316667	-0.220000	-0.246667	0.246667	0.680000	1.735000	0.766667	0.703333	0.808333	2.015000	0.233333	0.040000
1771	0.434000	0.472000	-0.008000	0.632000	0.148000	1.758000	0.848000	1.950000	0.380000	-0.560000	0.352000	0.306000	0.834000	0.556000	0.540000
1772	0.040000	-0.115000	-0.113333	-0.226667	0.181667	0.298333	-0.413333	0.318333	-0.181667	0.301667	0.775000	1.716667	0.886667	0.683333	0.856667
1773	0.363333	0.995000	0.403333	-0.175000	-0.866667	1.010000	-0.300000	1.033333	0.136667	0.983333	0.285000	0.413333	1.496667	0.411667	0.673333
1774	0.636667	1.514000	0.586000	2.718000	1.674000	2.248000	1.178333	2.165000	-0.103333	0.246000	0.726667	1.050000	1.492000	0.714000	-0.108000
1775	0.502000	0.466667	1.178333	0.288333	0.556667	1.718333	1.066667	1.431667	1.115000	0.891667	1.978000	0.786667	1.266667	0.880000	1.391667
1776	0.560000	1.328333	0.971667	1.261429	0.561429	0.274000	0.468571	1.581429	0.350000	1.174286	1.934286	3.503333	2.261667	2.615000	2.820000
1777	0.138333	0.694000	-0.050000	-0.108000	-0.366000	0.306000	-0.035000	0.413333	0.668000	0.478000	0.490000	0.942000	1.338000	0.563333	0.732000
1778	-0.330000	-0.253333	0.335000	0.676667	0.360000	0.391667	0.711667	-0.600000	0.248333	-1.400000	0.105000	1.890000	1.186667	0.313333	0.683333
1779	-0.012000	1.096000	0.502000	-0.078000	0.352000	1.098000	1.070000	1.046000	1.556000	-0.034000	0.608000	0.644000	0.538000	0.106000	0.404000
1780	0.295000	0.953333	0.146667	0.140000	-0.201667	0.265000	0.190000	0.588333	0.575000	0.368333	0.340000	0.906667	1.513333	1.290000	0.986667
1781	0.464000	1.726000	2.134000	0.304000	0.346000	0.818000	-0.148000	-1.164000	-0.038000	1.684000	0.414000	1.926000	2.134000	1.616000	1.780000
1782	1.152000	0.813333	-0.234000	0.058333	0.216000	0.598333	0.383333	0.463333	0.178333	0.201667	0.368333	0.625000	1.363333	0.830000	1.345000
1783	1.428000	2.060000	1.301667	3.594000	2.350000	2.982000	1.960000	1.717500	1.676000	1.068000	0.840000	1.507500	1.501667	1.322000	1.812500
1784	0.628333	1.517500	0.202500	0.865000	-0.408000	0.767500	2.320000	2.218000	0.840000	0.858333	2.042000	3.592500	2.150000	2.075000	1.800000
1785	0.224000	0.736000	-0.058333	-0.002000	0.428000	-0.090000	0.080000	-0.540000	-0.050000	0.200000	1.293333	1.802000	0.670000	0.748000	1.388000
1786	0.218333	0.426667	0.250000	0.301667	0.580000	1.843333	1.348333	0.966667	-0.171667	0.841667	1.601667	2.568333	2.611667	2.125000	1.961667
1787	0.100000	0.173333	0.660000	0.162000	-0.290909	-0.088000	-0.081667	0.816000	0.274000	0.642727	0.969091	1.615455	1.718000	1.500000	1.740000
1788	-0.182500	-0.355000	-0.085000	0.545000	-1.237500	-0.380000	0.530000	0.267500	0.642500	0.425000	1.727500	2.630000	2.277500	1.415000	2.050000
1789	-0.063333	0.526667	0.210000	-0.093750	-0.104545	0.478000	-0.120000	0.950000	-0.083636	1.300000	1.570000	2.090000	2.235000	1.535000	1.896667
1790	1.032000	2.276667	1.502000	0.166667	0.240000	0.764000	1.584000	2.792000	1.510000	0.850000	0.410000	1.856000	1.641667	1.104000	1.220000
1791	0.716000	1.660000	1.578000	-0.386000	1.094000	-0.090000	-0.088000	0.086000	-0.174000	-0.654000	0.420000	-0.136000	-0.134000	-0.236000	-0.280000
1792	0.508333	-0.311667	-0.033333	0.321667	-0.556667	-0.093333	1.338333	-0.020000	0.343333	0.078333	-0.396667	0.520000	-0.128333	0.331667	1.323333
1793	-0.065000	0.836667	0.391667	0.907143	-0.324286	0.310000	1.630000	1.452857	1.557143	0.056667	-0.216667	0.260000	0.673333	0.486667	0.602857
1794	0.548000	0.448000	-0.608333	0.072000	-0.284000	-0.222000	1.922000	1.223333	-0.030000	-0.723333	-0.072000	0.558000	0.190000	-0.175000	-0.470000
1795	0.235000	-0.035000	0.056667	0.408333	-0.265000	0.315000	1.820000	0.788333	-0.268333	-0.483333	0.381667	0.986667	0.080000	-0.331667	-0.216667
1796	1.485000	1.961667	0.284000	0.511667	-0.276000	-0.903333	0.978333	1.202000	-0.233333	-0.446000	0.614000	1.845000	0.150000	-0.155000	0.583333
1797	0.200000	0.788333	-0.283333	-0.033333	-0.558333	-0.028333	1.015000	2.651667	0.911667	0.903333	0.445000	0.600000	0.236667	-0.153333	0.495000
1798	1.106667	2.031667	-0.145000	-0.281667	0.210000	-0.850000	2.445000	3.663333	0.836667	-0.518333	-0.103333	1.336667	0.168333	-0.036667	-0.318333
1799	0.691667	1.038333	0.326667	0.281667	0.076667	-0.261667	2.995000	2.508333	0.848333	0.145000	0.868333	0.421667	0.675000	0.521667	0.578333
1800	-0.220000	0.146000	-0.336000	1.417500	1.140000	3.110000	0.506000	0.517500	0.210000	-0.397500	0.715000	0.017500	0.646000	1.098000	0.797500
1801	-0.238333	-0.406000	0.454000	0.123333	-0.252500	0.430000	-0.106000	0.456667	-0.652000	0.615000	0.628000	1.364000	1.225000	1.871667	2.683333
1802	0.302000	0.498000	0.542000	1.110000	0.784000	-0.406000	1.018000	2.404000	0.132000	-0.002000	-0.096000	1.598000	1.196000	0.598000	0.740000
1803	0.273333	1.211667	0.303333	0.175000	-0.545000	0.183333	1.645000	2.638333	1.176667	-0.125000	-0.076667	0.948333	0.695000	0.051667	-0.081667
1804	0.615000	0.503333	0.261667	0.200000	-0.273333	-0.086667	0.830000	1.483333	1.668333	-0.125000	-0.188333	0.246667	0.408333	0.163333	0.238333
1805	1.746000	2.823333	2.206000	0.316667	0.608000	0.440000	1.158000	2.246000	1.218333	0.503333	0.558000	1.876000	1.276000	1.256667	2.082000
1806	0.256000	1.228000	0.102000	0.004000	0.604000	0.601667	0.296000	1.416000	0.448000	-0.004000	1.022000	2.850000	2.592000	1.850000	1.131667
1807	2.564000	3.618000	1.832000	0.096000	1.040000	0.460000	2.364000	3.178000	1.968000	0.580000	0.654000	2.088000	0.864000	0.506667	0.348000
1808	0.051667	0.356667	0.556667	0.043333	-0.645000	-0.283333	0.201667	2.868333	0.556667	0.451667	0.568333	0.235000	0.280000	0.705000	0.925000
1809	0.066000	-0.278000	0.912500	-0.124000	-0.058000	-0.216000	0.206000	0.435000	0.216000	0.092500	1.306000	2.124000	1.180000	1.390000	1.015000
1810	-0.286667	0.166667	0.352500	0.390000	-0.157500	1.090000	0.053333	1.166667	0.482500	-0.055000	0.663333	0.610000	1.190000	0.520000	0.620000
1811	1.354000	1.720000	1.058000	1.258000	0.762000	2.442000	-0.393333	1.042000	0.364000	0.650000	-0.048000	0.940000	1.281667	0.238000	1.164000
1812	1.777500	2.965000	2.747500	2.205000	1.961667	2.622500	0.560000	2.811667	1.777500	1.502500	0.745000	1.972500	2.135000	0.965000	2.095000
1813	-0.412000	0.154000	-0.520000	-0.062000	-0.144000	-0.742000	2.198000	1.780000	-0.064000	-0.346000	0.458000	0.796000	-0.394000	-0.096000	-0.198000
1814	0.480000	-0.083333	0.308333	0.093333	1.381667	-0.080000	1.135000	-0.095000	-0.010000	-0.560000	-0.286667	0.125000	0.995000	0.215000	0.523333
1815	0.820000	1.006000	1.228000	0.388000	0.280000	-0.228000	-0.172000	0.152000	0.650000	0.032000	0.800000	0.250000	2.764000	0.890000	0.642000
1816	0.320000	0.556000	0.804000	1.218000	0.550000	0.760000	0.046000	1.270000	0.332000	0.490000	0.392000	0.580000	1.652000	0.442000	-0.062000
1817	-0.275000	0.113333	-0.626667	-0.200000	0.295000	0.601667	-0.083333	0.430000	0.733333	-0.573333	0.711667	1.131667	1.865000	0.718333	0.950000
1818	-0.174000	0.556000	0.928333	0.666000	0.115000	1.070000	0.653333	0.013333	-0.180000	0.188000	0.170000	1.470000	1.538000	1.714000	1.314000
1819	1.290000	1.918000	1.010000	1.368000	1.068000	0.440000	1.258000	2.782000	1.424000	1.064000	1.024000	1.530000	1.386000	0.830000	1.184000
1820	0.440000	0.515000	0.198333	0.121667	-1.021667	0.452000	0.556000	0.110000	0.066667	0.584000	1.200000	0.326000	0.926667	1.296000	0.020000
1821	0.198333	1.035000	0.084000	1.723333	1.606000	3.114000	0.810000	1.270000	0.890000	0.853333	0.083333	0.644000	1.075000	0.306000	0.930000
1822	0.100000	0.614000	-1.030000	0.014000	0.435714	0.422000	0.501429	-0.030000	0.388571	-0.304286	-0.696000	0.261429	0.706000	1.036000	2.391429
1823	-0.285000	-0.153333	0.010000	-0.171667	1.176667	0.896667	0.441667	1.568333	-0.130000	1.470000	0.983333	1.790000	1.356667	1.953333	1.885000
1824	0.015000	0.263333	-0.113333	0.316667	0.015000	1.093333	0.188333	0.091667	-0.305000	0.245000	0.946667	1.550000	2.148333	1.215000	2.143333
1825	0.100000	0.374000	0.426000	0.507500	0.952000	0.890000	0.780000	-0.274000	0.662000	1.317500	2.885000	3.420000	2.880000	2.362500	2.050000
1826	0.988000	2.320000	1.301667	0.331667	0.498000	-0.065000	1.474000	2.532000	1.664000	0.882000	0.952000	2.146667	1.566000	0.460000	0.680000
1827	0.076000	1.716000	0.566000	0.742000	0.418000	0.704000	0.066000	-0.282000	1.324000	0.276000	0.600000	0.768000	1.024000	-0.068000	0.622000
1828	1.410000	2.537143	2.092857	1.130000	0.386000	0.056000	0.270000	1.628000	0.604000	2.008000	0.950000	2.778000	2.794000	2.286000	1.750000
1829	1.000000	0.806667	1.220000	0.870000	-0.196667	-0.266667	0.173333	-0.136667	0.206667	0.596667	-0.250000	1.260000	1.996667	1.370000	1.113333
1830	-0.354000	-0.064000	-0.046000	0.204000	0.306000	1.084000	1.940000	0.840000	0.232000	-0.104000	0.798000	0.536000	-0.308000	0.008000	0.400000
1831	1.562000	2.514000	0.000000	0.598000	0.548000	0.172000	1.940000	3.736667	0.270000	0.215000	1.380000	1.930000	0.325000	0.270000	-0.302000
1832	0.526000	0.656000	-0.132000	0.010000	0.582000	0.282000	1.780000	1.424000	0.028000	-0.086000	-0.010000	0.158000	0.060000	-0.320000	-0.008000
1833	0.175000	-0.073333	-0.136667	1.062000	0.268333	0.220000	1.176000	0.700000	-0.013333	-0.545000	0.775000	2.028000	1.988333	1.680000	1.510000
1834	0.850000	1.294000	0.292000	0.206000	1.836000	1.636000	0.372000	1.222000	0.246000	0.468000	0.182000	1.770000	1.148000	0.716000	1.126000
1835	-0.026000	0.342000	0.352000	0.068000	0.228000	-0.758000	1.434000	-0.820000	-0.118000	0.482000	0.434000	0.134000	0.090000	-0.230000	-1.190000
1836	-0.018333	-0.380000	-0.581667	0.225000	0.065000	1.166667	2.035000	-0.183333	0.103333	1.016667	0.215000	0.356667	-0.048333	-0.295000	-1.245000
1837	-0.440000	-0.013333	-0.815000	0.003333	0.193333	-0.811667	1.855000	-1.106667	0.340000	-0.143333	0.143333	0.211667	-0.566667	0.055000	0.788333
1838	0.751667	0.645000	1.788333	3.070000	2.480000	3.070000	-0.142000	1.422000	0.576000	1.773333	1.503333	2.043333	2.554000	2.638000	1.754000
1839	0.230000	0.640000	1.300000	2.378000	2.416000	1.746000	0.584000	0.166000	-0.030000	1.476000	0.382000	0.840000	0.542000	0.558000	-0.144000
1840	0.368333	0.055000	0.691667	0.518333	1.471667	3.051667	0.115000	1.353333	0.286667	0.890000	-0.626667	-0.038333	-0.046667	0.383333	1.253333
1841	0.113333	0.491667	-0.041667	0.486667	0.311667	0.206667	0.173333	0.806667	0.945000	0.043333	0.818333	0.546667	1.870000	1.661667	1.856667
1842	3.277143	3.784000	1.833333	1.150000	1.070000	1.260000	3.298000	3.614000	2.558000	1.660000	2.270000	2.450000	1.702000	0.293333	0.420000
1843	0.856000	1.730000	0.540000	0.290000	0.098000	-1.118000	2.124000	2.668000	0.618000	-0.286000	0.856000	1.672000	1.026000	0.078000	0.548000
1844	0.108333	0.535000	0.668333	0.491667	0.538333	-0.100000	1.370000	1.651667	0.041667	-0.101667	0.373333	0.576667	0.056667	-0.076667	-0.115000
1845	0.836000	1.636000	0.548000	1.080000	0.078333	0.963333	1.685000	2.158000	0.123333	-0.256000	-0.634000	1.438000	0.642000	0.056000	0.692000
1846	0.136667	0.145000	1.015000	1.478333	1.103333	2.503333	0.251667	0.506667	0.360000	0.465000	0.320000	1.100000	1.550000	1.406667	1.431667
1847	0.396667	1.682000	0.648333	1.946667	1.384000	2.728000	0.445000	1.625000	0.813333	0.652000	0.546667	0.490000	0.990000	0.743333	1.851667
1848	0.198000	0.410000	0.272000	0.676000	0.314000	-0.506000	0.550000	0.406000	0.636000	-0.030000	0.294000	0.278000	0.194000	0.342000	1.846000
1849	0.694000	1.308333	0.413333	0.400000	0.110000	1.338000	0.985000	2.635000	1.280000	1.113333	0.968000	0.430000	0.330000	0.373333	1.145000
1850	0.535000	0.571667	0.100000	0.490000	0.020000	0.541667	0.198333	0.486667	0.516667	0.220000	0.786667	0.586667	1.678333	0.651667	1.196667
1851	0.455000	1.681667	0.963333	2.471667	1.948333	2.995000	1.470000	1.146000	0.408000	0.896000	0.980000	1.996667	1.930000	1.556000	1.023333
1852	1.846000	2.834000	1.652000	2.526000	0.892000	0.550000	1.822000	2.206000	0.810000	1.222000	0.854000	1.656000	1.322000	0.420000	1.086000
1853	3.035000	3.611667	2.106000	0.290000	0.530000	0.950000	2.020000	3.450000	2.402000	1.922000	1.491667	3.170000	1.860000	0.860000	1.154000
1854	1.391667	2.251667	0.598333	1.928333	0.805000	0.518333	1.343333	3.111667	0.631667	1.483333	0.335000	1.393333	0.766667	0.203333	-0.056667
1855	0.198000	0.150000	0.030000	0.006000	0.510000	-0.164000	0.932000	0.346000	0.496000	-0.528000	0.894000	1.166000	2.936000	1.038000	0.746000
1856	-0.122857	0.085714	-0.133333	-0.120000	-0.212222	1.272000	0.392000	0.363333	0.256667	0.258889	1.240000	2.290000	1.938000	1.410000	0.870000
1857	0.022000	-0.066000	0.088000	-0.508000	-0.336000	-1.376000	-0.270000	0.588000	0.254000	0.658000	-0.048000	0.612000	0.504000	0.394000	2.060000
1858	-0.058000	0.522000	0.672000	0.546000	-0.414000	0.672000	-0.648000	0.614000	0.322000	0.322000	0.904000	0.604000	1.052000	0.946000	1.806000
1859	-0.113333	0.203333	-0.708333	0.730000	0.358333	0.683333	-0.605000	0.711667	-0.043333	-0.078333	0.286667	0.596667	0.545000	0.608333	1.493333
1860	-0.202000	0.682000	0.608000	-0.224000	-0.104000	0.890000	-0.304000	-0.354000	0.310000	0.266000	0.286000	-0.348000	0.662000	0.590000	2.274000
1861	2.241667	1.825000	0.161667	0.585000	-1.233333	-0.335000	0.550000	0.761667	0.363333	-0.175000	0.538333	0.583333	0.008333	0.301667	-0.061667
1862	1.071667	1.786667	1.120000	1.113333	1.193333	2.505000	0.525000	-0.063333	-0.041667	2.246667	0.425000	0.485000	-0.030000	0.756667	0.108333
1863	0.740000	1.660000	0.397500	0.910000	0.734000	1.586000	-0.077500	0.656000	0.036000	0.865000	-0.308000	0.222500	0.305000	0.352500	0.728000
1864	0.444000	0.178000	-0.562000	0.032000	1.422000	1.296000	0.690000	1.394000	-0.178000	-0.426000	-0.312000	0.266000	0.174000	1.102000	1.654000
1865	0.503333	0.620000	0.352500	0.180000	0.432500	1.156667	-0.157500	2.537500	0.690000	-0.232500	-0.660000	0.242500	1.030000	0.970000	1.293333
1866	0.071667	0.276667	-0.051667	0.628333	0.156667	-0.336667	1.105000	0.100000	0.596667	-0.051667	1.413333	1.228333	3.071667	1.210000	0.515000
1867	0.280000	0.494000	0.158000	-0.102000	-0.566667	0.428000	-0.065000	0.556000	0.462000	0.373333	0.938000	-0.056000	3.384000	1.232000	0.018000
1868	0.698000	-0.178000	0.118000	0.142000	-0.266000	-0.328000	2.098000	0.448000	0.156000	-0.636000	0.184000	0.554000	0.062000	-0.122000	-0.370000
1869	0.158333	0.255000	-0.706667	0.068333	0.298333	0.030000	-0.855000	0.896667	0.113333	0.181667	0.086667	0.251667	0.166667	0.795000	1.908333
1870	-0.155000	-0.150000	0.367500	0.090000	0.772500	0.288000	0.032500	0.440000	-0.046000	-0.597500	-0.097500	-0.254000	0.706000	1.020000	1.695000
1871	0.918000	2.510000	0.788000	0.598333	0.108333	1.204000	1.830000	2.893333	2.270000	1.023333	1.865000	2.932000	2.105000	0.836667	0.938000
1872	1.332000	2.842000	1.720000	0.410000	1.065000	0.623333	2.933333	2.963333	2.195000	0.796000	0.816667	2.473333	1.466000	0.378000	-0.326667
1873	0.536000	0.658000	1.398000	3.340000	3.002000	3.480000	0.636000	1.338000	0.502000	1.950000	0.786000	1.726000	1.862000	2.210000	2.134000
1874	-0.096667	0.728333	0.811667	1.341667	-0.083333	0.688333	1.511667	2.360000	0.763333	-0.155000	0.796667	0.823333	1.000000	0.231667	1.061667
1875	2.046667	2.610000	1.680000	-0.236667	-0.325000	0.640000	2.436667	3.310000	0.888333	-0.046667	0.451667	2.465000	0.875000	0.310000	0.495000
1876	0.230000	0.888333	0.312000	0.092000	0.026000	0.292000	2.935000	2.356667	0.270000	-0.042000	-0.005000	0.978333	-0.028333	0.132000	0.508333
1877	1.113333	1.111667	1.061667	0.238333	-0.308333	0.910000	1.233333	1.805000	0.825000	0.765000	0.086667	0.976667	1.120000	0.545000	0.865000
1878	-0.161667	-0.390000	-0.018333	-0.165000	0.085000	0.565000	0.481667	-1.235000	-0.050000	-0.361667	1.526667	0.140000	0.040000	-0.030000	0.058333
1879	1.508333	1.418333	1.168333	1.005000	0.946000	1.206000	1.051667	1.196667	0.475000	0.660000	0.770000	1.774000	1.216000	0.962000	1.242000
1880	0.240000	0.376000	0.402000	0.078000	0.170000	0.398000	-0.314000	0.836000	0.046000	-0.346000	-0.450000	0.518000	1.044000	0.360000	1.734000
1881	0.750000	1.564000	1.224000	0.630000	-0.018333	0.733333	0.400000	-0.253333	0.150000	0.441667	0.722000	1.102000	1.906000	1.544000	1.902000
1882	0.206667	0.155000	-0.071667	0.295000	0.295000	0.656667	0.695000	0.531667	0.330000	-0.075000	1.185000	0.641667	0.255000	0.685000	0.913333
1883	0.162500	0.774000	0.325000	1.386667	0.750000	1.880000	1.594000	2.115000	1.218333	0.445000	0.566000	0.726667	0.808333	0.834000	1.330000
1884	0.230000	0.405000	0.726000	0.688333	0.618000	1.092000	0.792000	0.506000	0.742000	0.942000	0.122000	1.072000	1.702000	1.938000	1.958000
1885	0.984000	1.041667	1.115000	0.183333	-0.751667	1.894000	2.123333	2.026667	0.706667	0.996000	2.004000	2.915000	3.014000	2.523333	2.298000
1886	0.365000	1.181667	1.263333	0.163333	-0.038333	0.690000	-0.430000	0.145000	0.720000	0.163333	0.813333	1.075000	1.580000	1.320000	1.635000
1887	0.274000	0.604000	0.358000	1.652000	0.908000	2.520000	0.748000	0.392000	0.222000	0.204000	-0.832000	-0.156000	2.354000	0.242000	0.954000
1888	0.406667	0.786667	-0.315000	0.038333	0.350000	0.321667	-0.736667	-0.063333	0.513333	0.161667	0.686667	0.806667	2.933333	0.421667	0.461667
1889	0.181667	0.876667	0.195000	0.260000	0.590000	0.303333	-0.035000	-0.558333	-0.210000	-0.278333	-0.036667	0.563333	1.518333	0.070000	1.263333
1890	0.205000	0.525714	0.055714	-0.158571	-0.358571	0.498571	-0.118333	-0.015000	-0.365714	-0.545000	-0.105000	0.427143	0.981667	1.728333	2.518333
1891	0.065000	-0.171667	-0.096667	0.320000	-0.001667	2.443333	-0.493333	0.166667	0.375000	0.433333	0.355000	-0.203333	0.101667	-0.106667	0.721667
1892	0.562000	0.332000	0.546000	0.388000	1.540000	2.376000	1.436000	1.644000	1.724000	0.320000	0.156000	0.262000	0.658000	0.768000	0.618000
1893	0.145000	0.173333	-0.123333	-0.496667	0.093333	-0.061667	1.786667	1.363333	1.101667	-0.238333	-0.081667	0.290000	0.135000	0.110000	-0.921667
1894	0.520000	1.224000	0.362000	0.258000	0.684000	1.550000	0.078333	0.694000	0.354000	0.228000	0.670000	1.138000	1.636000	1.370000	2.266000
1895	-0.034000	0.062000	0.274000	0.062000	0.268000	0.158000	0.404000	1.168000	0.652000	0.010000	0.936000	-0.282000	2.756000	0.914000	1.144000
1896	0.275000	1.053333	-0.318333	0.075000	1.250000	0.981667	-0.430000	-0.650000	0.183333	-0.651667	1.640000	-0.413333	-0.043333	0.335000	-0.181667
1897	-0.311667	-0.385000	0.325000	0.555000	0.256667	0.743333	-0.105000	2.030000	0.316667	-0.105000	-0.238333	-0.013333	0.661667	-0.056667	0.735000
1898	0.791667	1.938333	0.853333	0.953333	0.943333	0.175000	1.168333	1.560000	1.105000	0.781667	1.181667	1.440000	1.773333	1.571667	0.971667
1899	0.312500	-0.106000	0.117500	0.054000	0.907500	2.795000	-0.382000	-0.332000	0.300000	0.252000	0.452500	0.288000	0.524000	0.785000	2.000000
1900	0.551667	0.963333	0.638333	0.400000	1.621667	0.583333	0.560000	2.590000	0.650000	0.708333	-0.045000	1.020000	1.073333	0.746667	1.506667
1901	0.306667	-0.076667	0.476667	0.463333	0.135000	-0.981667	-0.191667	0.591667	0.155000	-0.420000	-0.521667	0.531667	-0.256667	0.000000	1.465000
1902	-0.178333	0.718333	0.641667	-0.005000	0.830000	-0.366667	0.738333	-0.303333	0.653333	0.200000	-0.161667	0.405000	1.891667	0.103333	1.075000
1903	1.138333	1.570000	0.138333	0.490000	0.358333	-0.325000	1.981667	2.826667	1.160000	0.261667	0.441667	1.160000	0.053333	0.435000	0.053333
1904	0.342000	0.892000	0.888000	2.712000	1.876000	3.642000	1.868000	2.618000	1.130000	0.130000	1.206000	2.722000	2.244000	1.862000	2.070000
1905	0.504000	0.348333	-0.022857	1.478000	1.956000	2.896000	0.310000	1.104286	0.356000	0.824000	0.952000	0.981667	0.892000	0.690000	1.726667
1906	0.456000	1.272000	0.426000	0.382000	0.678000	0.410000	0.534000	1.456000	0.654000	1.464000	0.202000	0.646000	2.100000	1.490000	0.990000
1907	0.476667	1.055000	0.656000	0.882000	1.202000	3.236000	2.672000	2.444000	0.848000	0.695000	1.531667	1.775000	1.340000	0.410000	0.998000
1908	1.481667	2.500000	0.993333	0.424000	0.746667	-0.221667	0.716667	2.132000	1.682000	1.308000	0.584000	2.065000	1.680000	0.632000	0.776667
1909	-0.168333	0.431667	0.778333	-0.163333	0.056667	1.230000	-0.128333	0.746667	0.856667	0.325000	0.500000	0.501667	0.965000	1.430000	0.910000
1910	0.156000	-0.066000	0.808333	1.928333	1.886000	1.810000	-0.228000	0.403333	0.385000	0.811667	0.054000	0.706667	1.651667	1.136000	2.025000
1911	-0.266000	0.422000	-0.266000	1.773333	0.436667	1.890000	-0.294000	-0.776000	0.538000	1.180000	0.740000	1.633333	1.470000	1.373333	2.308000
1912	0.548333	1.051667	1.205000	0.823333	0.441667	1.471667	0.675000	0.580000	0.886667	0.246667	0.545000	1.532000	1.472000	1.060000	2.773333
1913	0.352000	0.856000	-0.312000	0.028333	0.696000	0.426000	2.166000	1.648000	1.002000	0.176000	0.808000	0.734000	0.538333	0.646667	1.476000
1914	-0.168333	0.880000	0.955000	-0.013333	1.448333	0.608333	0.273333	2.105000	0.356667	0.458333	0.468333	0.966667	1.011667	0.920000	1.426667
1915	0.447500	-0.202500	0.472500	0.220000	0.582000	-0.170000	0.626000	0.790000	0.897500	0.072000	0.386000	0.538000	0.852000	0.868000	1.025000
1916	0.031667	-0.014000	-0.556000	0.054000	0.620000	-0.906667	1.100000	-0.334000	-0.445000	0.270000	0.141667	0.223333	1.142000	0.908333	1.060000
1917	1.076667	2.716667	2.138333	0.705000	0.562000	1.128000	1.996000	2.162000	1.488333	1.248333	0.420000	2.030000	1.996667	1.068333	1.908333
1918	-0.050000	0.238000	0.062000	0.072000	0.024000	-0.496000	0.680000	-0.374000	0.140000	-0.098000	0.736000	0.220000	-0.088000	0.164000	0.596000
1919	0.104000	-0.024000	0.732000	0.134000	0.230000	0.670000	-0.464000	-0.588000	-0.050000	0.200000	0.124000	1.552000	1.592000	1.778000	2.086000
1920	0.395000	0.041667	-0.091667	-0.475000	0.808333	-0.250000	-0.175000	0.145000	0.071667	0.266667	-0.063333	0.413333	0.548333	1.018333	1.671667
1921	0.082500	-0.723333	-0.072500	0.300000	-0.256667	-0.675000	0.287500	-0.012500	0.236667	-0.080000	-0.106667	0.230000	0.640000	1.407500	2.150000
1922	0.020000	-0.268000	0.498000	0.150000	1.014000	2.802000	-0.146000	0.236000	-0.168000	-0.018000	0.914000	-0.118000	-0.256000	0.426000	-0.360000
1923	0.336667	1.456667	0.843333	-0.183333	-0.193333	0.615000	0.926667	1.316667	0.896667	1.326667	1.240000	1.866667	1.511667	1.231667	0.625000
1924	0.386667	-0.263333	0.626667	-0.056667	0.156667	0.585000	1.170000	1.838333	1.315000	0.656667	0.030000	-0.111667	1.001667	-0.103333	1.100000
1925	0.391667	1.123333	-0.518333	-0.161667	-1.156667	1.636667	-0.245000	-0.238333	0.358333	-0.406667	0.101667	0.390000	0.435000	1.288333	0.611667
1926	2.073333	2.751667	1.338333	0.278333	1.065000	1.286667	2.763333	3.450000	2.653333	0.536667	1.161667	2.875000	2.003333	1.246667	0.978333
1927	0.428000	1.122000	0.984000	0.430000	-0.080000	0.958000	0.294000	1.550000	0.280000	0.018000	0.440000	0.752000	1.450000	0.508000	0.296000
1928	0.413333	0.335000	-0.005000	1.021667	0.926667	2.658333	-0.306667	-0.731667	-0.345000	-0.410000	0.056667	0.155000	0.143333	0.788333	1.481667
1929	0.138000	0.308333	0.518333	1.966000	1.788333	3.220000	0.533333	1.743333	0.206667	0.195000	1.073333	0.950000	1.068000	0.895000	1.711667
1930	0.255000	-0.175000	0.101667	0.118333	0.860000	1.925000	0.163333	-0.361667	-0.345000	-0.461667	-0.458333	-0.465000	0.400000	0.870000	1.760000
1931	0.505000	-0.291667	0.085000	-0.840000	-0.541667	-0.025000	1.005000	2.341667	0.196667	-0.415000	0.011667	0.160000	-0.416667	-0.363333	0.321667
1932	0.215000	0.598333	0.736000	0.192000	-0.205000	0.828333	0.484000	0.168000	0.866667	0.678333	0.446667	0.530000	0.932000	0.590000	1.520000
1933	0.776667	1.248000	1.028000	0.366667	0.944000	0.638333	1.583333	2.101667	0.961667	0.745000	0.706667	1.790000	1.014000	0.956667	1.070000
1934	0.568333	1.570000	0.124000	0.748000	0.442000	0.345000	0.798000	1.476667	0.871667	0.935000	0.395000	1.514000	1.506000	0.993333	1.696667
1935	0.393333	0.174000	-0.580000	0.170000	0.161667	-0.340000	-0.120000	1.226667	0.503333	0.320000	0.101667	0.746000	0.854000	1.316667	1.804000
1936	0.548333	0.926667	0.533333	0.293333	0.936667	-0.343333	0.723333	2.406667	1.333333	0.118333	-0.228333	0.738333	1.391667	0.690000	0.371667
1937	0.468000	1.462000	0.712000	0.953333	0.106000	0.726667	0.388000	2.490000	0.826000	1.372000	0.498000	2.468333	2.086000	1.454000	1.873333
1938	-0.201667	0.976667	-0.553333	-0.043333	1.648333	0.110000	1.046667	1.145000	0.341667	0.288333	0.986667	2.011667	1.778333	1.146667	1.755000
1939	0.170000	0.158333	0.211667	0.286667	-0.463333	-0.165000	0.220000	-0.910000	-0.078333	-0.053333	0.958333	1.945000	1.286667	0.060000	0.140000
1940	0.380000	0.400000	0.632000	0.146000	-0.300000	0.210000	0.626000	0.474000	0.262000	0.240000	-0.468000	1.242000	0.438000	0.452000	1.974000
1941	1.240000	1.450000	0.632000	1.668000	1.392000	1.535000	2.071667	1.384000	1.343333	0.625000	0.980000	2.355000	1.815000	1.166000	2.311667
1942	-0.352000	-0.861667	0.398000	-0.483333	0.634000	-1.143333	0.566667	-0.271667	-0.235000	1.436000	0.454000	0.742000	-0.386667	-0.068000	0.574000
1943	0.014000	-0.078000	0.474000	0.818000	-0.166000	2.306000	0.530000	-0.274000	-0.046000	1.046000	-0.150000	-0.536000	1.048000	0.798000	1.202000
1944	0.176667	0.113333	0.310000	0.540000	0.606667	1.853333	-0.300000	0.056667	0.666667	0.460000	0.136667	0.100000	1.640000	1.850000	1.263333
1945	0.260000	0.675000	0.015000	0.991667	0.216667	1.656667	1.531667	1.018333	0.878333	0.298333	0.695000	1.160000	1.531667	1.798333	1.235000
1946	0.477500	0.785000	0.217500	0.393333	0.186667	0.560000	0.630000	1.470000	0.886667	-0.062500	0.847500	1.595000	2.202500	1.166667	1.180000
1947	0.386000	1.324000	0.402000	0.013333	0.053333	1.483333	0.666667	0.316000	0.430000	0.026000	0.578000	0.070000	0.526000	0.511667	1.476667
1948	0.568000	-0.286000	0.562000	0.964000	0.418000	0.298000	0.393333	-0.295000	0.204000	0.460000	0.922000	0.596667	0.844000	1.490000	1.984000
1949	0.128000	-0.196000	-0.126000	0.112000	0.826000	0.232000	-0.240000	-0.190000	0.248000	0.256000	0.160000	0.474000	0.322000	0.082000	0.788000
1950	-0.091667	0.477143	-0.712857	0.994286	0.663333	1.680000	0.514286	0.998333	-0.004286	-0.104286	-0.017143	0.652857	1.290000	0.170000	0.580000
1951	0.153333	0.490000	0.343333	0.540000	0.283333	0.166667	-0.058333	0.125000	-0.091667	0.210000	0.555000	0.756667	1.566667	1.265000	0.971667
1952	0.290000	1.012000	0.154000	1.600000	0.186000	0.840000	0.480000	0.598000	0.106000	0.154000	-0.134000	0.502000	0.726000	0.114000	1.060000
1953	0.088000	-0.192000	-0.364000	0.044000	0.030000	-0.496000	-0.606000	-0.046000	0.054000	-0.346000	0.444000	-0.120000	0.458000	0.932000	1.864000
1954	0.570000	0.726667	0.904000	0.656000	-0.090000	0.870000	0.485000	1.142000	0.434000	1.364000	0.080000	1.484000	1.755000	0.980000	1.572000
1955	0.234000	0.436000	-0.000000	0.430000	0.718000	0.494000	0.854000	0.186000	0.462000	0.590000	-0.006000	0.142000	1.550000	0.562000	0.982000
1956	0.038333	0.438333	-0.160000	0.665000	1.453333	2.976667	0.401667	0.610000	-0.570000	-0.298333	0.650000	0.606667	0.286667	0.426667	0.173333
1957	0.483333	1.920000	1.761667	0.418333	1.055000	1.803333	0.833333	2.533333	0.331667	0.565000	0.951667	1.823333	1.638333	1.291667	1.378333
1958	0.434000	1.278000	1.148000	1.640000	0.658000	0.158333	1.994000	2.714000	1.058000	1.026000	1.208000	3.310000	2.712000	1.785000	1.220000
1959	1.118000	1.643333	1.022000	1.158333	0.634000	1.985000	1.743333	2.356000	1.606667	0.552000	0.536000	1.501667	1.611667	1.208000	1.850000
1960	0.414000	1.472000	0.462000	0.416667	0.350000	-0.238000	2.396000	3.681667	1.440000	0.734000	0.726667	1.711667	1.040000	0.268333	0.830000
1961	0.238000	0.728000	0.316000	0.388000	0.384000	1.130000	0.942000	1.042000	0.114000	0.098000	0.174000	0.370000	0.208000	0.012000	0.284000
1962	1.894000	2.918000	1.258000	-0.060000	0.715000	0.002000	2.542000	2.244000	0.104000	-0.334000	1.154000	2.062000	0.644000	0.162000	-0.132000
1963	1.608000	1.820000	1.282000	1.818000	1.368000	2.654000	1.096000	2.632000	0.796000	1.364000	0.944000	1.652000	0.836000	0.780000	0.692000
1964	0.704000	0.806000	0.588000	0.558000	0.743333	1.000000	0.396667	0.755000	1.438000	1.494000	0.925000	0.890000	1.540000	1.224000	2.068000
1965	-0.085000	0.237500	1.016000	0.610000	1.053333	-0.170000	0.370000	-0.770000	0.607500	1.240000	1.536667	1.395000	1.550000	1.777500	1.518000
1966	-0.256000	-0.198000	-0.702000	0.566000	1.324000	2.858000	-0.794000	0.668000	0.122000	-0.274000	-0.718000	0.228000	-0.050000	0.298000	0.722000
1967	-0.008000	-0.294000	0.816000	-0.124000	0.530000	0.644000	-0.536000	0.584000	0.176000	0.170000	-0.254000	-0.030000	0.490000	1.448000	2.000000
1968	0.110000	-0.048333	-0.098333	0.673333	1.153333	2.490000	-0.443333	0.291667	0.048333	0.111667	-0.238333	-0.010000	-0.170000	0.415000	0.778333
1969	1.582000	2.388000	2.600000	1.866667	0.656000	1.234000	1.278000	1.702000	0.974000	2.788000	0.516000	1.862000	2.338000	1.866000	2.020000
1970	0.121429	0.320000	-0.041429	-0.704286	0.173333	-0.081667	0.606667	0.550000	0.176667	0.855714	1.592857	0.105714	-0.016667	-0.052857	0.505000
1971	0.515000	0.038333	0.288333	0.321667	0.136667	-0.455000	0.053333	0.741667	-0.068333	-0.121667	0.995000	-0.476667	0.551667	0.365000	1.873333
1972	-0.231667	-0.330000	0.048333	-0.255000	0.446667	-0.830000	0.821667	-0.726667	0.001667	-0.415000	0.643333	0.575000	1.505000	0.395000	0.735000
1973	0.901667	1.385000	-0.150000	0.221667	0.294000	0.128000	0.805000	0.578333	0.208333	0.194000	1.606000	2.086000	0.978333	0.630000	1.053333
1974	-0.482500	0.802500	0.390000	1.132500	2.697500	2.487500	-0.425000	0.092500	0.257500	-0.640000	-0.810000	0.140000	0.572500	0.527500	0.695000
1975	0.310000	-0.078333	0.681667	-0.016667	0.210000	-0.136667	-0.095000	2.291667	-0.290000	-0.021667	0.586667	0.158333	-0.275000	0.091667	0.246667
1976	0.035000	0.258000	-0.098000	3.850000	3.918333	4.308000	-0.748000	0.862000	0.528000	1.048333	0.180000	0.555000	0.664000	1.158000	0.523333
1977	-0.146000	-0.188000	-1.020000	1.462000	2.004000	3.384000	0.738000	0.720000	0.102000	0.246000	0.798000	0.526000	0.872000	1.344000	0.688000
1978	0.071667	0.291667	0.478333	0.624000	1.098000	2.196667	-0.121667	-0.248333	0.064000	-0.184000	0.066000	0.116667	0.712000	1.148333	0.611667
1979	0.145000	0.280000	0.545000	0.874000	1.034000	3.405000	0.235000	0.032000	0.065000	0.280000	-0.840000	-0.105000	-0.022000	1.194000	1.360000
1980	-0.448333	-0.175000	0.408333	0.631667	-0.453333	-0.110000	0.146667	0.533333	0.008333	0.343333	0.241667	-0.103333	-0.070000	0.016667	1.846667
1981	-0.238000	0.016000	-0.158000	0.406000	0.418000	0.216000	-0.226000	0.080000	0.312000	0.198000	0.232000	-0.496000	-0.076000	0.302000	1.094000
1982	0.088333	0.400000	0.380000	0.070000	-0.093333	1.218333	0.831667	0.700000	-0.415000	0.211667	0.016667	0.358333	0.158333	-0.120000	1.691667
1983	0.152000	0.408000	-0.578000	-0.118000	-0.042000	0.365000	-0.168000	-0.355000	-0.076000	-0.538333	0.023333	0.603333	0.354000	0.336000	1.753333
1984	0.058000	-0.428000	-0.122500	-0.780000	-0.706000	-0.690000	2.715000	0.542500	-0.572000	-1.042000	0.537500	0.887500	-0.276000	0.437500	1.034000
1985	0.065000	0.291667	0.266667	-0.220000	0.090000	0.242000	-0.648333	1.405000	0.132000	0.698000	0.430000	0.361667	0.728333	1.275000	1.656667
1986	0.686000	1.380000	1.418000	1.078000	1.250000	2.114000	0.208000	0.698000	0.572000	1.250000	0.632000	1.338000	1.940000	1.696000	1.500000
1987	0.245000	0.520000	1.121667	1.181667	-0.240000	-0.470000	-0.103333	0.486667	1.201667	0.126667	0.276667	0.600000	1.013333	0.750000	-0.580000
1988	-0.052000	0.384000	0.220000	0.316000	0.035000	-0.951667	0.286000	-0.213333	-0.274000	0.120000	-0.188000	1.446000	0.280000	0.702000	-0.186667
1989	-0.260000	-0.178333	0.853333	0.118333	0.216667	-0.633333	0.450000	0.096667	-0.141667	0.225000	0.645000	1.996667	1.630000	2.688333	2.613333
1990	0.050000	1.608333	1.038333	0.523333	0.280000	0.505000	0.525000	0.885000	0.995000	-0.276667	1.215000	1.161667	1.405000	1.101667	1.061667
1991	0.428000	0.676000	0.654000	1.884000	1.436000	1.024000	-0.282000	0.924000	0.360000	0.942000	-0.388000	0.438000	0.434000	0.236000	0.614000
1992	0.140000	0.653333	-0.181667	-0.241667	0.823333	0.046667	1.895000	0.908333	-0.040000	0.591667	0.708333	0.328333	0.626667	0.275000	0.746667
1993	-0.206000	0.110000	-0.624000	0.442000	-0.324000	-0.258000	0.826000	-0.520000	0.420000	0.188000	0.960000	1.370000	0.246000	1.108000	-0.320000
1994	0.106000	1.118333	0.574000	0.928000	-0.178000	1.008333	0.954000	1.635000	0.738333	0.912000	0.468333	1.182000	1.142000	0.850000	1.950000
1995	0.355000	1.188333	0.562000	0.714000	0.904000	1.190000	0.866667	0.153333	1.262000	0.750000	0.540000	0.983333	1.630000	1.172000	1.501667
1996	0.705000	0.460000	0.992500	0.592500	-0.147500	1.362500	0.405000	1.310000	0.947500	0.127500	-0.292500	1.235000	1.045000	0.642500	1.005000
1997	0.988333	0.572500	0.535000	0.802000	-0.038333	0.810000	0.816000	2.582000	0.657500	0.733333	1.031667	0.665000	0.312000	0.712000	1.512500
1998	0.391667	1.035000	0.886667	2.331667	2.830000	3.106667	1.495000	1.043333	1.271667	1.583333	1.048333	2.055000	2.255000	1.723333	2.108333
1999	0.655000	0.775000	0.538333	1.645000	1.150000	2.510000	-0.103333	0.190000	0.051667	0.173333	0.078333	0.653333	0.720000	0.563333	0.425000
[truncated: 6,008 more rows]
