# Supplementary material for: Predicting Spatial and Temporal Gene Expression Using an Integrative Model of Transcription Factor Occupancy and Chromatin State
Source: PLoS Comput Biol. 2012 Dec 6;8(12):e1002798. doi: 10.1371/journal.pcbi.1002798 (PMC3516547; doi:10.1371/journal.pcbi.1002798)
Supplement: Dataset S3 — CRM activity from CAD database in spatial (a) and temporal (b) classes. (XLS) [file pcbi.1002798.s003.xls]

## Sheet: Wilczynski_Dataset_S3a
CRM#	MESO	SM	VM	MESO_ONLY	SM_ONLY	VM_ONLY	MESO_SM	VM_SM	MESO_VM
9	0	0	0	0	0	0	0	0	0
10	0	0	0	0	0	0	0	0	0
47	0	0	0	0	0	0	0	0	0
143	0	0	0	0	0	0	0	0	0
144	0	1	1	0	0	0	0	1	0
160	0	0	1	0	0	1	0	0	0
167	0	1	1	0	0	0	0	1	0
202	0	0	0	0	0	0	0	0	0
203	0	0	0	0	0	0	0	0	0
204	0	0	0	0	0	0	0	0	0
242	0	1	0	0	1	0	0	0	0
257	1	1	0	0	0	0	1	0	0
300	0	0	0	0	0	0	0	0	0
302	0	0	0	0	0	0	0	0	0
303	0	0	0	0	0	0	0	0	0
318	1	1	1	0	0	0	0	0	0
320	1	1	0	0	0	0	1	0	0
321	1	1	0	0	0	0	1	0	0
322	1	1	0	0	0	0	1	0	0
323	1	1	0	0	0	0	1	0	0
324	0	0	0	0	0	0	0	0	0
326	0	1	1	0	0	0	0	1	0
327	0	1	1	0	0	0	0	1	0
332	1	0	0	1	0	0	0	0	0
333	0	0	0	0	0	0	0	0	0
334	0	0	0	0	0	0	0	0	0
335	0	0	0	0	0	0	0	0	0
336	0	0	0	0	0	0	0	0	0
370	0	0	0	0	0	0	0	0	0
404	1	0	0	1	0	0	0	0	0
470	0	0	0	0	0	0	0	0	0
471	0	0	0	0	0	0	0	0	0
472	0	0	0	0	0	0	0	0	0
475	0	0	0	0	0	0	0	0	0
501	0	0	0	0	0	0	0	0	0
519	0	0	1	0	0	1	0	0	0
578	1	0	1	0	0	0	0	0	1
633	1	0	0	1	0	0	0	0	0
726	0	1	1	0	0	0	0	1	0
735	0	0	0	0	0	0	0	0	0
781	0	0	0	0	0	0	0	0	0
827	0	0	0	0	0	0	0	0	0
828	0	0	0	0	0	0	0	0	0
829	0	0	0	0	0	0	0	0	0
965	0	1	0	0	1	0	0	0	0
966	0	0	0	0	0	0	0	0	0
967	0	0	0	0	0	0	0	0	0
1035	0	0	0	0	0	0	0	0	0
1070	1	1	0	0	0	0	1	0	0
1095	0	0	0	0	0	0	0	0	0
1096	0	0	0	0	0	0	0	0	0
1108	0	0	0	0	0	0	0	0	0
1168	0	0	0	0	0	0	0	0	0
1169	0	0	0	0	0	0	0	0	0
1170	0	0	0	0	0	0	0	0	0
1186	1	1	1	0	0	0	0	0	0
1195	0	1	0	0	1	0	0	0	0
1356	1	0	0	1	0	0	0	0	0
1357	1	1	0	0	0	0	1	0	0
1396	1	1	0	0	0	0	1	0	0
1397	1	1	0	0	0	0	1	0	0
1415	0	0	1	0	0	1	0	0	0
1423	1	0	0	1	0	0	0	0	0
1443	0	1	1	0	0	0	0	1	0
1444	0	1	1	0	0	0	0	1	0
1476	0	0	0	0	0	0	0	0	0
1477	0	0	0	0	0	0	0	0	0
1497	0	0	0	0	0	0	0	0	0
1498	0	0	0	0	0	0	0	0	0
1499	0	1	0	0	1	0	0	0	0
1500	0	1	0	0	1	0	0	0	0
1501	0	1	0	0	1	0	0	0	0
1511	1	0	0	1	0	0	0	0	0
1678	0	0	0	0	0	0	0	0	0
1685	1	0	0	1	0	0	0	0	0
1686	0	0	0	0	0	0	0	0	0
1690	1	0	0	1	0	0	0	0	0
1691	0	0	0	0	0	0	0	0	0
1706	0	0	0	0	0	0	0	0	0
1707	0	0	0	0	0	0	0	0	0
1708	0	0	0	0	0	0	0	0	0
1709	0	0	0	0	0	0	0	0	0
1710	0	0	0	0	0	0	0	0	0
1711	0	1	0	0	1	0	0	0	0
1712	0	0	0	0	0	0	0	0	0
1713	1	0	0	1	0	0	0	0	0
1714	0	0	0	0	0	0	0	0	0
1715	0	0	0	0	0	0	0	0	0
1716	0	0	0	0	0	0	0	0	0
1717	0	0	0	0	0	0	0	0	0
1718	0	1	0	0	1	0	0	0	0
1719	0	1	0	0	1	0	0	0	0
1793	0	0	0	0	0	0	0	0	0
1794	0	0	0	0	0	0	0	0	0
1795	0	0	0	0	0	0	0	0	0
1796	0	0	0	0	0	0	0	0	0
1797	0	0	0	0	0	0	0	0	0
1834	0	0	0	0	0	0	0	0	0
1836	0	0	0	0	0	0	0	0	0
2000	1	0	0	1	0	0	0	0	0
2045	1	0	0	1	0	0	0	0	0
2067	0	1	1	0	0	0	0	1	0
2068	0	1	1	0	0	0	0	1	0
2138	0	0	0	0	0	0	0	0	0
2173	0	0	0	0	0	0	0	0	0
2176	0	0	0	0	0	0	0	0	0
2180	1	0	0	1	0	0	0	0	0
2300	1	1	0	0	0	0	1	0	0
2303	0	0	0	0	0	0	0	0	0
2305	1	0	0	1	0	0	0	0	0
2343	0	1	1	0	0	0	0	1	0
2347	0	0	1	0	0	1	0	0	0
2415	1	0	0	1	0	0	0	0	0
2416	1	0	0	1	0	0	0	0	0
2424	1	0	1	0	0	0	0	0	1
2488	1	0	0	1	0	0	0	0	0
2494	0	0	0	0	0	0	0	0	0
2498	1	0	0	1	0	0	0	0	0
2499	1	0	0	1	0	0	0	0	0
2500	1	0	1	0	0	0	0	0	1
2501	0	0	0	0	0	0	0	0	0
2502	0	0	0	0	0	0	0	0	0
2503	0	0	0	0	0	0	0	0	0
2504	0	0	0	0	0	0	0	0	0
2505	0	0	0	0	0	0	0	0	0
2506	0	0	0	0	0	0	0	0	0
2507	0	0	0	0	0	0	0	0	0
2508	0	0	0	0	0	0	0	0	0
2509	1	0	0	1	0	0	0	0	0
2515	0	0	0	0	0	0	0	0	0
2541	0	0	0	0	0	0	0	0	0
2556	0	0	0	0	0	0	0	0	0
2565	0	1	1	0	0	0	0	1	0
2613	1	1	1	0	0	0	0	0	0
2736	0	0	0	0	0	0	0	0	0
2753	1	0	1	0	0	0	0	0	1
2754	1	0	1	0	0	0	0	0	1
2806	1	0	0	1	0	0	0	0	0
2807	0	0	1	0	0	1	0	0	0
2808	1	0	1	0	0	0	0	0	1
2809	0	0	1	0	0	1	0	0	0
2810	0	0	1	0	0	1	0	0	0
2811	0	0	1	0	0	1	0	0	0
2812	1	0	1	0	0	0	0	0	1
2813	0	0	1	0	0	1	0	0	0
2814	0	0	1	0	0	1	0	0	0
2815	0	0	1	0	0	1	0	0	0
2816	0	0	1	0	0	1	0	0	0
2817	0	0	1	0	0	1	0	0	0
2819	0	0	1	0	0	1	0	0	0
2820	1	1	0	0	0	0	1	0	0
2821	1	1	0	0	0	0	1	0	0
2823	0	0	0	0	0	0	0	0	0
2824	0	0	0	0	0	0	0	0	0
2825	0	0	1	0	0	1	0	0	0
2837	1	1	0	0	0	0	1	0	0
2893	0	1	1	0	0	0	0	1	0
2920	0	0	0	0	0	0	0	0	0
2949	0	0	1	0	0	1	0	0	0
2950	0	0	1	0	0	1	0	0	0
2961	0	0	0	0	0	0	0	0	0
2962	0	0	0	0	0	0	0	0	0
2963	0	0	0	0	0	0	0	0	0
2978	0	0	0	0	0	0	0	0	0
2979	0	0	0	0	0	0	0	0	0
2980	0	0	0	0	0	0	0	0	0
2981	0	0	0	0	0	0	0	0	0
3071	0	0	0	0	0	0	0	0	0
3091	0	0	0	0	0	0	0	0	0
3147	0	0	0	0	0	0	0	0	0
3149	0	0	0	0	0	0	0	0	0
3150	0	0	0	0	0	0	0	0	0
3151	0	0	0	0	0	0	0	0	0
3152	0	0	0	0	0	0	0	0	0
3160	0	0	0	0	0	0	0	0	0
3165	0	0	0	0	0	0	0	0	0
3168	0	0	0	0	0	0	0	0	0
3169	0	0	0	0	0	0	0	0	0
3170	1	0	0	1	0	0	0	0	0
3196	0	0	0	0	0	0	0	0	0
3198	0	0	0	0	0	0	0	0	0
3199	0	0	0	0	0	0	0	0	0
3203	1	0	0	1	0	0	0	0	0
3308	1	0	0	1	0	0	0	0	0
3310	0	0	0	0	0	0	0	0	0
3311	0	0	0	0	0	0	0	0	0
3312	0	0	0	0	0	0	0	0	0
3313	0	0	0	0	0	0	0	0	0
3373	0	1	1	0	0	0	0	1	0
3374	0	1	1	0	0	0	0	1	0
3389	0	0	0	0	0	0	0	0	0
3390	0	0	0	0	0	0	0	0	0
3407	1	0	0	1	0	0	0	0	0
3418	0	0	1	0	0	1	0	0	0
3425	0	0	0	0	0	0	0	0	0
3471	1	1	1	0	0	0	0	0	0
3472	1	1	1	0	0	0	0	0	0
3473	1	1	1	0	0	0	0	0	0
3474	1	1	1	0	0	0	0	0	0
3475	1	1	1	0	0	0	0	0	0
3655	0	0	0	0	0	0	0	0	0
3691	0	1	0	0	1	0	0	0	0
3694	0	1	0	0	1	0	0	0	0
3698	0	1	0	0	1	0	0	0	0
3716	1	0	0	1	0	0	0	0	0
3775	1	1	1	0	0	0	0	0	0
3846	0	0	1	0	0	1	0	0	0
3916	0	0	1	0	0	1	0	0	0
3922	0	0	0	0	0	0	0	0	0
4024	0	0	0	0	0	0	0	0	0
4029	0	0	0	0	0	0	0	0	0
4041	0	1	0	0	1	0	0	0	0
4093	0	0	0	0	0	0	0	0	0
4099	0	1	1	0	0	0	0	1	0
4200	0	0	0	0	0	0	0	0	0
4405	1	1	0	0	0	0	1	0	0
4474	0	0	0	0	0	0	0	0	0
4482	0	0	0	0	0	0	0	0	0
4515	0	0	0	0	0	0	0	0	0
4561	0	0	0	0	0	0	0	0	0
4570	0	0	0	0	0	0	0	0	0
4571	0	0	0	0	0	0	0	0	0
4606	0	0	0	0	0	0	0	0	0
4607	0	0	0	0	0	0	0	0	0
4701	0	0	0	0	0	0	0	0	0
4725	0	1	0	0	1	0	0	0	0
4726	0	0	1	0	0	1	0	0	0
4837	0	0	0	0	0	0	0	0	0
4838	0	0	0	0	0	0	0	0	0
4839	0	0	0	0	0	0	0	0	0
4906	0	0	1	0	0	1	0	0	0
4969	1	0	0	1	0	0	0	0	0
4970	1	0	0	1	0	0	0	0	0
4971	1	0	0	1	0	0	0	0	0
4994	0	0	0	0	0	0	0	0	0
5018	0	0	0	0	0	0	0	0	0
5019	0	0	0	0	0	0	0	0	0
5020	0	0	0	0	0	0	0	0	0
5220	0	1	0	0	1	0	0	0	0
5278	1	0	0	1	0	0	0	0	0
5285	0	0	0	0	0	0	0	0	0
5286	0	0	0	0	0	0	0	0	0
5287	0	0	0	0	0	0	0	0	0
5288	0	0	0	0	0	0	0	0	0
5289	0	0	0	0	0	0	0	0	0
5290	0	0	0	0	0	0	0	0	0
5291	0	0	0	0	0	0	0	0	0
5292	0	0	0	0	0	0	0	0	0
5293	0	0	0	0	0	0	0	0	0
5294	0	0	0	0	0	0	0	0	0
5312	0	0	1	0	0	1	0	0	0
5382	0	0	0	0	0	0	0	0	0
5383	0	0	0	0	0	0	0	0	0
5387	0	0	0	0	0	0	0	0	0
5397	0	1	1	0	0	0	0	1	0
5401	0	0	0	0	0	0	0	0	0
5402	0	0	0	0	0	0	0	0	0
5403	0	0	0	0	0	0	0	0	0
5405	1	0	0	1	0	0	0	0	0
5409	0	0	0	0	0	0	0	0	0
5481	0	1	1	0	0	0	0	1	0
5565	1	1	0	0	0	0	1	0	0
5570	0	0	1	0	0	1	0	0	0
5586	1	0	0	1	0	0	0	0	0
5644	0	0	0	0	0	0	0	0	0
5645	0	0	0	0	0	0	0	0	0
5749	0	0	0	0	0	0	0	0	0
5780	0	0	0	0	0	0	0	0	0
5781	0	0	0	0	0	0	0	0	0
5786	0	0	0	0	0	0	0	0	0
5787	0	0	0	0	0	0	0	0	0
5819	1	1	0	0	0	0	1	0	0
5832	0	0	0	0	0	0	0	0	0
5888	0	0	0	0	0	0	0	0	0
5889	0	0	0	0	0	0	0	0	0
5890	0	0	0	0	0	0	0	0	0
5891	0	0	0	0	0	0	0	0	0
5898	0	0	0	0	0	0	0	0	0
5926	0	0	0	0	0	0	0	0	0
5960	0	0	0	0	0	0	0	0	0
6028	0	0	1	0	0	1	0	0	0
6048	1	1	0	0	0	0	1	0	0
6051	1	1	0	0	0	0	1	0	0
6053	1	0	0	1	0	0	0	0	0
6136	0	0	0	0	0	0	0	0	0
6137	1	0	0	1	0	0	0	0	0
6178	1	0	0	1	0	0	0	0	0
6180	0	0	0	0	0	0	0	0	0
6181	0	0	0	0	0	0	0	0	0
6190	0	0	1	0	0	1	0	0	0
6213	0	1	1	0	0	0	0	1	0
6214	0	1	1	0	0	0	0	1	0
6225	0	0	0	0	0	0	0	0	0
6263	0	1	1	0	0	0	0	1	0
6264	0	0	0	0	0	0	0	0	0
6265	0	0	0	0	0	0	0	0	0
6266	0	0	0	0	0	0	0	0	0
6267	0	0	0	0	0	0	0	0	0
6349	0	1	1	0	0	0	0	1	0
6369	0	0	0	0	0	0	0	0	0
6419	0	1	1	0	0	0	0	1	0
6447	1	1	1	0	0	0	0	0	0
6448	1	1	1	0	0	0	0	0	0
6449	1	1	0	0	0	0	1	0	0
6470	0	0	0	0	0	0	0	0	0
6531	1	1	0	0	0	0	1	0	0
6606	0	0	0	0	0	0	0	0	0
6607	0	0	0	0	0	0	0	0	0
6646	0	0	0	0	0	0	0	0	0
6661	0	0	0	0	0	0	0	0	0
6662	0	0	0	0	0	0	0	0	0
6669	0	0	0	0	0	0	0	0	0
6672	0	0	0	0	0	0	0	0	0
6814	0	0	0	0	0	0	0	0	0
6874	0	1	1	0	0	0	0	1	0
6876	0	1	0	0	1	0	0	0	0
6877	0	1	1	0	0	0	0	1	0
6878	0	1	1	0	0	0	0	1	0
6879	0	1	1	0	0	0	0	1	0
6880	0	1	1	0	0	0	0	1	0
7171	0	0	0	0	0	0	0	0	0
7183	0	0	0	0	0	0	0	0	0
7184	0	0	0	0	0	0	0	0	0
7185	0	0	0	0	0	0	0	0	0
7282	0	0	0	0	0	0	0	0	0
7336	0	0	0	0	0	0	0	0	0
7337	0	0	0	0	0	0	0	0	0
7543	1	1	1	0	0	0	0	0	0
7619	0	0	0	0	0	0	0	0	0
7621	0	0	0	0	0	0	0	0	0
7811	0	1	1	0	0	0	0	1	0
7812	0	1	1	0	0	0	0	1	0
7813	0	1	1	0	0	0	0	1	0
7814	0	1	1	0	0	0	0	1	0
7821	0	0	0	0	0	0	0	0	0
7822	0	0	0	0	0	0	0	0	0
7823	0	0	0	0	0	0	0	0	0
7906	0	0	0	0	0	0	0	0	0
7909	0	1	0	0	1	0	0	0	0
7953	0	0	0	0	0	0	0	0	0
7954	0	0	0	0	0	0	0	0	0
7955	0	0	0	0	0	0	0	0	0
7957	0	0	0	0	0	0	0	0	0
7958	0	0	0	0	0	0	0	0	0

## Sheet: Wilczynski_dataset_S3b
CRM#	stage9-10	stage11-12	stage7-8	stage13-16	stage4-6
7171	1	0	1	0	1
519	0	1	0	1	0
6669	0	0	0	0	1
6672	0	0	1	0	1
7185	1	0	1	0	1
2068	0	1	0	1	0
2069	0	0	0	0	0
6178	0	0	1	0	1
6181	1	1	0	0	1
6190	0	0	0	1	0
2613	1	1	1	1	1
574	0	0	0	0	0
577	1	1	0	1	0
578	1	1	0	1	1
6214	0	1	0	1	0
3655	1	0	1	0	1
2138	0	1	0	1	0
3165	0	0	1	0	1
3168	1	0	1	0	1
3170	1	0	1	0	1
2147	0	0	0	0	0
5220	0	0	0	1	0
3691	0	1	0	1	0
3694	0	1	0	1	0
3698	0	1	0	1	0
6263	0	1	0	1	0
6267	1	1	0	1	0
2173	1	0	0	0	0
2837	1	1	0	1	0
2176	1	0	1	0	1
3203	1	1	1	0	1
2180	1	0	1	0	1
7813	0	1	0	1	0
7814	0	1	0	1	0
1678	0	1	0	1	0
144	0	1	0	0	0
1170	1	1	1	1	1
5781	1	0	1	0	1
5787	0	0	0	1	0
1186	1	1	0	1	0
167	0	1	0	1	0
1397	1	1	1	1	1
2754	1	1	0	1	0
5832	0	1	0	1	0
6349	0	1	0	1	0
726	0	1	0	0	0
735	0	1	0	0	0
7909	0	1	0	1	0
242	0	0	0	1	0
2300	1	1	1	0	1
2816	1	1	0	1	0
257	1	1	1	0	1
5891	0	1	0	1	0
2821	1	1	0	0	0
3846	0	0	0	1	0
2823	0	1	0	0	0
2824	0	1	0	0	0
2825	0	0	0	1	0
5397	0	1	0	1	0
3716	1	0	1	0	1
5405	1	0	0	0	0
1926	0	0	0	0	0
3374	0	0	0	1	0
6448	1	1	1	1	1
6449	1	1	1	1	1
3390	0	1	0	0	0
327	0	1	0	1	0
1356	0	0	0	0	1
1357	1	1	1	0	1
3922	1	0	1	0	1
4971	1	0	1	0	1
2416	1	1	1	0	1
370	0	1	0	0	0
2963	1	1	0	1	0
318	1	1	0	1	0
7543	1	1	1	1	1
4994	0	0	0	0	1
2950	0	1	0	0	0
1415	0	0	0	1	0
1423	0	0	0	0	1
3472	1	1	1	0	0
3473	1	1	0	1	0
2962	1	1	0	0	0
3475	1	1	0	1	0
2981	0	0	1	0	1
4024	0	1	0	1	0
4029	1	1	0	0	0
7619	0	0	1	0	1
7621	0	0	1	0	1
967	0	1	0	1	0
3916	0	1	0	0	0
5586	1	0	0	0	0
475	1	1	0	1	0
486	0	0	0	0	0
501	0	0	1	0	1
2556	1	0	1	0	1
3071	0	1	1	1	1
