# Supplementary material for: Predicting Spatial and Temporal Gene Expression Using an Integrative Model of Transcription Factor Occupancy and Chromatin State
Source: PLoS Comput Biol. 2012 Dec 6;8(12):e1002798. doi: 10.1371/journal.pcbi.1002798 (PMC3516547; doi:10.1371/journal.pcbi.1002798)
Supplement: Dataset S7 — Predictions for all genes and all classes made by the full model trained with the EM procedure. (XLS) [file pcbi.1002798.s007.xls]

## Sheet: Sheet1
Gene	NAME	CG	MESO-pred	MESO-train	MESO_BDGP	SM-pred	SM_BDGP	SM-train	VM-pred	VM_BDGP	VM-train	stage4-6-pred	stage4-6-annot	stage7-8-pred	stage7-8-annot	stage9-10-pred	stage9-10-annot	stage11-12-pred	stage11-12-annot	stage13-16-pred	stage13-16-annot
FBgn0002773	Mlc2	CG1516	0.363607	0	NA	13.0167	NA	1	30.2149	NA	0	0.821266	0	0.493922	0	0.082896	0	2.08372	0	18.4645	1		0 inactive, 1 active, -1 not given to training
FBgn0086783	Mhc	CG17927	1.03816	-1	NA	24.9333	NA	-1	29.6941	NA	-1	0.870066	-1	1.42037	-1	2.71239	-1	5.45565	-1	5.44934	-1
FBgn0038744	CG4733	CG14122	1.94505	-1	1	11.4677	1	-1	29.5065	1	-1	2.69396	-1	0.611164	-1	1.10492	-1	6.79358	-1	5.09286	-1
FBgn0037835	CG14687	CG14035	2.41971	0	NA	11.5057	NA	1	29.262	NA	1	4.495	0	0.741019	0	2.15287	0	8.55839	1	17.9477	1
FBgn0004028	wupA	CG32019	0.692894	0	0	14.5459	1	1	29.1796	0	1	0.486853	0	1.00825	0	0.164845	0	1.67552	0	19.0493	1
FBgn0000568	Eip75B	CG2184	10.5154	0	0	33.8086	1	0	28.9333	0	0	17.1651	0	5.56685	0	10.2737	0	9.6778	0	19.1801	0
FBgn0033495	CG12214	CG9626	1.80032	0	NA	10.3767	NA	0	28.8115	NA	0	0.50924	0	0.486064	0	1.48158	0	7.84901	0	17.7685	0
FBgn0033654	Sobp	CG4945	2.54525	0	0	8.85403	1	1	28.0242	0	1	0.87345	0	0.780487	0	2.26568	0	8.37677	0	17.052	1
FBgn0004117	Tm2	CG10844	0.481094	0	0	13.4048	1	1	27.8141	0	1	1.10821	0	0.79082	0	0.12323	0	1.81499	1	17.6173	1
FBgn0033633	CG7759	CG14975	3.36949	-1	NA	9.95494	NA	-1	27.6508	NA	-1	8.8001	-1	3.85597	-1	2.58122	-1	6.48132	-1	4.84994	-1
FBgn0001186	Hex-A	CG9336	1.77894	-1	0	12.9288	0	-1	26.6924	0	-1	0.556943	-1	0.482497	-1	0.923663	-1	4.37502	-1	4.94953	-1
FBgn0010397	LamC	CG3600	0.358205	0	NA	8.13999	NA	0	25.9363	NA	0	0.410698	0	0.491332	0	0.081478	0	1.44856	0	16.7081	0
FBgn0032587	CG5953	CG7178	4.49437	0	0	20.2259	1	0	25.7373	1	0	1.37117	0	1.31269	0	3.88956	0	8.21127	0	17.3455	0
FBgn0011722	Tig	CG4910	2.81774	0	NA	9.73248	NA	0	25.7363	NA	0	0.593771	0	1.04107	0	2.48814	0	7.84034	0	15.6791	0
FBgn0032820	fbp	CG4313	2.39802	-1	0	11.4769	0	-1	25.5037	1	-1	0.380688	-1	0.836398	-1	1.32839	-1	5.27113	-1	4.73589	-1
FBgn0002772	Mlc1	CG32031	0.359261	0	1	9.25616	1	1	25.3732	1	1	1.9504	0	0.489711	0	0.081602	0	1.62374	0	15.9507	1
FBgn0002789	Mp20	CG10145	0.419848	0	0	10.8423	1	1	25.2148	0	1	0.629834	0	0.568125	0	0.095511	0	1.51917	0	16.787	1
FBgn0035192	CG9194	CG10160	0.479025	0	1	8.6167	1	1	24.8473	0	0	0.874717	0	0.693852	0	0.113569	0	2.1516	0	15.2655	1
FBgn0036474	Or71a	CG4843	0.857197	-1	0	17.2732	1	-1	24.5749	1	-1	9.17441	-1	1.17327	-1	2.23549	-1	4.1768	-1	4.92256	-1
FBgn0005666	bt	CG32365	0.442029	0	NA	10.3423	NA	1	24.3714	NA	0	0.418219	0	0.596146	0	0.100357	0	1.64919	0	15.2189	1
FBgn0010423	TpnC47D	CG1817	0.352288	-1	NA	7.16974	NA	-1	24.3123	NA	-1	0.621632	-1	0.476475	-1	0.911861	-1	6.06984	-1	4.29153	-1
FBgn0008649	dei	CG6981	3.32179	0	0	11.294	0	1	24.2997	0	1	0.777964	0	0.905513	0	2.75387	0	6.83565	0	15.4022	1
FBgn0023095	caps	CR31986	1.35098	-1	NA	6.6487	NA	-1	23.7854	NA	-1	9.51808	-1	0.854223	-1	1.1172	-1	5.89882	-1	4.18945	-1
FBgn0260003	Dys	CG2380	4.11711	-1	0	11.4849	0	-1	23.5305	0	-1	9.24035	-1	1.1405	-1	2.16698	-1	5.56226	-1	4.38494	-1
FBgn0034438	CG9416	CG32645	2.29769	0	NA	8.4593	NA	1	23.1422	NA	1	11.6947	0	0.623662	0	1.89846	0	6.54448	1	15.1388	1
FBgn0037646	CG11967	CR30251	1.20925	0	NA	3.98265	NA	0	23.0506	NA	0	0.377097	0	0.325169	0	0.992856	0	6.9461	0	14.2071	0
FBgn0011286	Rya-r44F	CG9932	2.04459	0	NA	10.5277	NA	1	22.3344	NA	0	4.0686	0	2.12045	0	2.24995	0	6.74864	0	15.2142	1
FBgn0001223	Hsp22	CR31485	0.430361	-1	NA	7.02939	NA	-1	22.1296	NA	-1	5.52067	-1	0.872616	-1	1.22248	-1	4.1699	-1	3.98592	-1
FBgn0001228	Hsp67Bb	CG32193	0.430361	-1	NA	7.02939	NA	-1	22.1296	NA	-1	5.52067	-1	0.872616	-1	1.22248	-1	4.1699	-1	3.98592	-1
FBgn0015774	NetB	CR33598	3.55999	1	NA	9.09384	NA	0	21.6345	NA	1	14.0104	1	5.96759	1	4.64251	1	7.04084	1	13.8112	1
FBgn0027580	CG1516	CG34412	1.29467	0	NA	6.19664	NA	0	21.4089	NA	0	0.902256	-1	0.405568	-1	0.734532	-1	3.7911	-1	3.9466	-1
FBgn0032897	CG9336	CG3895	1.19002	0	NA	6.25839	NA	0	21.2859	NA	0	0.263981	0	0.320234	0	0.977491	0	5.13394	1	14.3033	0
FBgn0001229	Hsp67Bc	CG11870	1.84635	0	NA	6.11251	NA	0	21.1882	NA	0	3.94107	-1	0.786431	-1	1.06401	-1	3.72528	-1	3.898	-1
FBgn0259175	ome	CG32096	0.415307	-1	1	6.18899	1	-1	20.9691	0	-1	0.49543	-1	0.61014	-1	1.11534	-1	3.71693	-1	3.79404	-1
FBgn0000044	Act57B	CG14186	2.6341	0	0	9.94542	0	1	20.5866	0	0	2.08743	0	2.29486	0	2.97228	0	7.18425	0	14.5344	1
FBgn0065059	snoRNA:660	CG7930	3.54066	-1	0	11.1748	1	-1	20.3973	0	-1	0.936313	-1	3.25965	-1	2.47227	-1	2.3327	-1	4.08768	-1
FBgn0031908	CG5177	CG13631	0.561634	0	0	10.5397	0	1	20.046	0	0	0.76606	0	0.75934	0	0.127763	0	1.24136	0	15.7163	1
FBgn0025693	CG11163	CG16972	1.22058	0	NA	3.17042	NA	0	19.8482	NA	0	17.98	0	0.392144	0	1.14256	0	9.43144	0	11.7883	0
FBgn0036732	Oatp74D	CG12031	1.85544	0	NA	5.49026	NA	0	19.4635	NA	0	0.292513	0	0.873049	0	1.75605	0	5.56703	0	12.9032	0
FBgn0036294	CG10654	CG13004	2.78294	0	0	10.3928	0	1	19.2874	0	0	6.74213	0	1.52452	0	2.83916	0	4.69439	0	14.3136	1
FBgn0051146	CG31146	CG13124	0.337157	0	0	9.5865	1	0	19.0159	0	0	0.204134	0	0.484513	0	0.079495	0	1.43173	0	14.0693	0
FBgn0034412	abba	CR32265	0.348114	0	NA	7.88544	NA	1	18.8554	NA	0	0.16785	0	0.468446	0	0.07889	0	0.648474	0	15.1542	1
FBgn0028550	A3-3	CG4677	1.18539	-1	1	6.09811	1	-1	18.6704	0	-1	2.9428	-1	0.319743	-1	0.613396	-1	1.8421	-1	3.7488	-1
FBgn0000244	by	CG11337	2.13533	-1	1	5.8869	0	-1	18.6607	0	-1	0.183866	-1	0.578573	-1	1.10869	-1	2.9809	-1	4.06542	-1
FBgn0031685	CG14035	CG33205	0.427186	-1	0	11.4106	0	-1	18.4208	0	-1	0.185295	-1	0.575978	-1	1.10459	-1	3.1135	-1	4.31584	-1
FBgn0042696	NfI	CG4035	0.307517	0	0	5.63741	0	0	18.263	0	0	0.545199	-1	0.577202	-1	0.981094	-1	5.41596	-1	3.19375	-1
FBgn0025632	CG4313	CG10121	2.91117	-1	1	7.99054	1	-1	18.2095	1	-1	4.3254	-1	0.858579	-1	1.53584	-1	2.4393	-1	3.42252	-1
FBgn0053205	CG33205	CG5177	0.538145	0	0	12.5466	1	0	18.0143	0	0	0.414189	0	0.734374	0	0.123075	0	0.41786	0	14.1106	0
FBgn0036945	CG6981	CG33472	2.25417	0	NA	7.57086	NA	0	17.9965	NA	0	0.389258	0	0.617452	0	1.87238	0	2.93654	0	12.4624	0
FBgn0036282	Smyd4	CG2330	1.82995	1	1	9.75329	1	1	17.9961	0	1	0.209635	0	0.623732	0	1.74203	1	6.37308	1	12.2516	1
FBgn0036672	Lmpt	CR30210	1.18393	0	NA	4.91994	NA	1	17.8235	NA	1	0.320997	0	0.318569	0	0.972135	0	5.2819	1	11.0967	1
FBgn0010424	TpnC73F	CG3961	0.374433	0	0	10.3328	0	1	17.7972	0	0	0.237347	0	0.604449	0	0.093301	0	0.122818	0	15.2806	1
FBgn0003149	Prm	CG7526	0.460016	-1	0	9.12934	1	-1	17.7278	1	-1	0.111834	-1	0.643214	-1	1.1977	-1	0.049907	-1	4.46102	-1
FBgn0037144	CG7458	CG1322	0.627953	-1	1	4.62272	0	-1	17.7101	0	-1	11.539	-1	0.179758	-1	0.336318	-1	5.8634	-1	3.14792	-1
FBgn0004919	gol	CG1753	1.22815	0	0	3.28457	0	1	17.7005	0	0	10.2417	0	0.419297	0	1.15712	0	8.39223	1	10.6049	1
FBgn0036279	Ncc69	CG15629	1.69409	-1	NA	9.37493	NA	-1	17.6778	NA	-1	1.00964	-1	0.581452	-1	1.01894	-1	5.83262	-1	3.14422	-1
FBgn0033446	CG1648	CG1737	0.123492	0	NA	4.51466	NA	1	17.5464	NA	1	0.265976	0	0.169351	0	0.0283	0	1.50385	0	11.0943	1
FBgn0020269	mspo	CG5001	0.221232	0	NA	8.29677	NA	1	17.4107	NA	0	0.325825	0	0.29678	0	0.05004	0	1.38484	0	11.0905	1
FBgn0032428	CG6405	CG11873	0.668757	0	0	4.61833	0	0	17.3346	0	0	0.198429	0	0.21562	0	0.613424	0	5.78616	0	11.081	0
FBgn0025701	CG14709	CG3000	0.122392	-1	0	4.01694	0	-1	17.2295	0	-1	0.210609	-1	0.1638	-1	0.314799	-1	3.93927	-1	3.01654	-1
FBgn0020439	fau	CG3299	0.12199	0	0	4.58569	1	1	17.1572	0	0	0.223805	0	0.163435	0	0.027561	0	1.2862	0	10.9834	1
FBgn0040600	CG13631	CG5490	1.7514	0	NA	4.50389	NA	0	16.966	NA	0	0.539117	0	0.472196	0	1.44068	0	2.12685	0	11.8663	0
FBgn0032469	CG9932	CG34455	0.199033	-1	NA	4.37808	NA	-1	16.8829	NA	-1	0.203284	-1	0.266974	-1	0.512735	-1	3.67113	-1	2.98029	-1
FBgn0037114	Cpr78E	CG6405	2.29304	0	0	10.8028	0	0	16.8656	0	0	0.249393	0	0.826697	0	2.28248	0	4.75465	0	13.5304	0
FBgn0030797	CG13004	CG2179	0.352015	0	NA	4.55312	NA	0	16.7337	NA	0	0.291258	0	0.934657	0	0.07982	0	0.197495	0	12.4933	0
FBgn0037565	CG9626	CG9258	4.32432	-1	0	9.44131	0	-1	16.546	0	-1	0.393327	-1	3.40452	-1	2.88508	-1	2.80581	-1	3.06114	-1
FBgn0052365	CG32365	CG33197	0.246931	-1	NA	5.85207	NA	-1	16.4301	NA	-1	3.09461	-1	0.362501	-1	0.671987	-1	1.65242	-1	3.35139	-1
FBgn0036821	CG3961	CG17836	1.10981	0	NA	5.02012	NA	0	16.3796	NA	0	0.424692	0	0.299005	0	0.911253	0	6.78588	0	10.4091	0
FBgn0031064	CG12531	CG10367	0.12422	-1	0	4.48827	0	-1	16.2891	0	-1	0.402784	-1	0.174994	-1	0.329135	-1	4.6566	-1	3.00669	-1
FBgn0064227	Rdh	CG14391	0.351221	-1	NA	5.3924	NA	-1	16.1815	NA	-1	0.186933	-1	1.44566	-1	1.18983	-1	3.10708	-1	2.94427	-1
FBgn0036935	CG14186	CG32711	0.140635	0	0	4.49324	0	0	15.9907	0	0	0.358258	0	0.245401	0	0.037516	0	1.51014	0	10.5463	0
FBgn0054007	CG34007	CG8342	1.20846	-1	0	5.37375	0	-1	15.9697	0	-1	8.49083	-1	0.365215	-1	0.670466	-1	4.34465	-1	3.03444	-1
FBgn0037447	Neurochondrin	CG16983	0.605219	0	0	4.40531	0	1	15.9276	0	0	0.380093	0	0.162695	0	0.496458	0	5.58453	0	10.5504	1
FBgn0032209	Hand	CG9813	3.14177	-1	NA	8.31623	NA	-1	15.9154	NA	-1	2.07823	-1	1.48029	-1	1.93511	-1	1.9442	-1	3.59655	-1
FBgn0039007	Ccap	CG3851	0.303433	-1	1	3.63481	0	-1	15.9106	0	-1	0.212748	-1	0.661057	-1	0.956471	-1	3.79304	-1	2.7318	-1
FBgn0050240	tRNA:CR30240	CG34341	0.257316	-1	0	8.26395	0	-1	15.811	0	-1	0.217316	-1	0.449163	-1	0.782239	-1	3.21289	-1	2.96608	-1
FBgn0032156	CG13124	CG6424	2.62248	0	NA	7.81242	NA	1	15.6835	NA	0	0.275596	0	1.38316	0	2.67902	0	3.33646	0	11.012	1
FBgn0039008	CG6972	CG2909	0.302835	0	0	3.62833	0	1	15.6297	0	1	0.207213	0	0.659676	0	0.083796	0	1.28002	1	9.62944	1
FBgn0051619	CG31619	CG42542	0.121343	0	NA	4.47769	NA	0	15.596	NA	0	0.255475	0	0.183781	0	0.027635	0	1.09874	0	10.4712	0
FBgn0039430	CG5455	CG11883	0.441821	0	0	7.51756	0	0	15.5604	0	0	0.214791	0	0.598388	0	0.10061	0	1.3544	0	9.41888	0
FBgn0034999	CG3394	CG13280	0.122506	-1	NA	1.91176	NA	-1	15.5389	NA	-1	0.209427	-1	0.164602	-1	0.315512	-1	3.80325	-1	2.65025	-1
FBgn0015776	nrv1	CG33261	1.33042	0	0	5.11563	0	0	15.5162	0	0	0.171094	0	0.677083	0	1.33691	0	3.70033	0	10.4374	0
FBgn0259209	Mlp60A	CG10734	0.149103	-1	NA	4.57474	NA	-1	15.4265	NA	-1	7.94586	-1	0.284083	-1	0.479471	-1	3.77716	-1	2.93875	-1
FBgn0002023	Lim3	CG6930	0.22546	0	1	5.93525	0	0	15.3407	0	0	0.172171	0	0.30288	0	0.051042	0	0.889221	0	10.3221	0
FBgn0031630	CG15629	CG18769	1.41587	0	0	3.71888	0	0	15.2464	0	0	6.10497	-1	0.793247	-1	0.979407	-1	3.82096	-1	2.75703	-1
FBgn0038256	CG7530	CG8519	0.676776	0	NA	9.27349	NA	0	15.2265	NA	0	0.3397	-1	1.05792	-1	1.86712	-1	3.17347	-1	2.91819	-1
FBgn0035711	CG8519	CG7571	0.501172	-1	0	11.9256	0	-1	15.1338	0	-1	0.162672	-1	1.14976	-1	1.39837	-1	2.33822	-1	3.16087	-1
FBgn0000116	Argk	CG2078	1.7515	-1	0	7.13949	0	-1	15.0964	0	-1	0.129296	-1	0.530571	-1	0.945146	-1	0.401072	-1	3.56097	-1
FBgn0013433	beat-Ia	CG32541	0.229812	0	NA	2.74679	NA	0	15.037	NA	0	1.71348	0	0.381376	0	0.059368	0	1.88703	0	9.33151	0
FBgn0037275	CG14655	CG9412	0.214031	0	0	4.15042	0	1	15.0237	0	0	0.213956	0	1.19656	0	0.065376	0	1.22678	0	9.28229	1
FBgn0050080	CG30080	CG4347	1.47228	-1	0	4.81347	0	-1	14.9691	0	-1	0.833006	-1	0.787249	-1	0.963323	-1	4.20635	-1	2.59654	-1
FBgn0035798	CG7526	CG32268	0.122002	0	NA	1.89187	NA	1	14.9647	NA	1	0.1984	0	0.163315	0	0.027551	0	1.22182	0	9.24426	1
FBgn0067709	mir-282	CG31522	0.215678	-1	0	2.54583	0	-1	14.9481	0	-1	0.229907	-1	0.289406	-1	0.555742	-1	3.65729	-1	2.59924	-1
FBgn0016660	H15	CG14709	4.87679	-1	NA	10.7588	NA	-1	14.9073	NA	-1	12.2787	-1	4.08819	-1	3.26541	-1	4.1417	-1	2.75074	-1
FBgn0032400	CG6770	CG3505	2.30689	-1	0	6.90651	0	-1	14.8833	0	-1	0.578176	-1	0.687421	-1	1.22384	-1	1.9102	-1	2.91899	-1
FBgn0033782	sug	CG4393	1.71071	0	NA	8.80043	NA	1	14.8684	NA	0	0.161393	0	0.533282	0	1.53407	0	3.89948	0	12.7639	1
FBgn0002922	nau	CG3268	2.33188	-1	0	4.0122	0	-1	14.8567	0	-1	11.5322	-1	4.56237	-1	1.9388	-1	4.36795	-1	2.59402	-1
FBgn0034137	CG4945	CG13737	0.332351	0	0	3.64152	0	1	14.8374	0	0	0.333047	0	0.447578	0	0.075329	0	1.02265	0	9.19187	1
FBgn0034638	CG10433	CG17800	1.18832	0	0	3.0879	0	0	14.7601	0	0	0.260494	0	0.319524	0	0.975632	0	2.17685	0	10.1943	0
FBgn0039075	CG4393	CG13177	1.46084	-1	NA	4.17644	NA	-1	14.7077	NA	-1	2.24328	-1	0.395328	-1	0.75639	-1	4.18381	-1	2.7248	-1
FBgn0032889	CG9331	CG8354	1.17674	0	NA	5.71396	NA	0	14.6559	NA	0	3.64992	0	0.317732	0	0.967828	0	0.893308	0	11.3134	0
FBgn0032497	CG6043	CG34410	0.341503	-1	NA	6.67406	NA	-1	14.6178	NA	-1	0.193437	-1	1.35866	-1	1.06291	-1	3.21294	-1	3.08964	-1
FBgn0039761	CG18404	CG4846	0.42513	-1	0	9.19267	0	-1	14.5672	0	-1	0.186807	-1	0.99902	-1	1.39539	-1	2.91291	-1	3.59855	-1
FBgn0001258	ImpL3	CG5517	0.758946	1	NA	4.35651	NA	1	14.5195	NA	0	0.303813	0	0.551026	0	0.809775	0	3.57594	1	9.73597	1
FBgn0004858	elB	CG9194	6.65725	-1	0	14.7073	1	-1	14.3329	0	-1	0.159908	-1	8.82802	-1	4.83955	-1	2.32094	-1	2.8089	-1
FBgn0020429	GluRIIB	CG42637	0.120827	-1	NA	3.25718	NA	-1	14.2178	NA	-1	0.2021	-1	0.162177	-1	0.310773	-1	2.7485	-1	2.67069	-1
FBgn0000015	Abd-B	CG8991	5.80399	0	0	17.609	1	0	14.1721	1	0	5.08227	-1	4.70618	-1	4.06359	-1	0	-1	3.86009	-1
FBgn0052645	CG32645	CG3638	0.295247	-1	NA	4.26546	NA	-1	14.0078	NA	-1	0.179651	-1	0.399165	-1	0.764979	-1	2.87171	-1	2.54331	-1
FBgn0029974	dpr14	CG3665	0.335484	0	NA	5.71615	NA	0	13.9455	NA	0	3.16537	0	0.451304	0	0.076027	0	0.707225	0	10.0928	0
FBgn0038143	CG9813	CG42238	0.225421	-1	NA	2.57577	NA	-1	13.8907	NA	-1	0.186323	-1	0.30274	-1	0.581124	-1	3.23601	-1	2.46751	-1
FBgn0031322	CG5001	CG10747	0.602706	-1	NA	2.5312	NA	-1	13.8117	NA	-1	0.16568	-1	0.161628	-1	0.310658	-1	2.43763	-1	2.57307	-1
FBgn0001092	Gapdh2	CG1770	1.31542	-1	NA	5.82103	NA	-1	13.77	NA	-1	1.87349	-1	0.703762	-1	0.837145	-1	0	-1	3.31119	-1
FBgn0038494	beat-IIb	CG10543	0.265083	-1	0	5.91382	0	-1	13.7687	0	-1	5.44233	-1	0.52952	-1	0.774601	-1	2.67494	-1	2.80561	-1
FBgn0085370	Pde11	CG2010	1.17112	-1	0	7.68594	1	-1	13.7021	0	-1	0.181237	-1	0.351019	-1	0.646263	-1	2.41961	-1	2.53791	-1
FBgn0085376	CG34347	CG17871	3.20587	-1	NA	14.5965	NA	-1	13.5459	NA	-1	9.49227	-1	0.956983	-1	1.76139	-1	3.9382	-1	3.31877	-1
FBgn0033504	CAP	CG12214	5.71658	0	0	18.4086	0	0	13.4709	0	1	12.8524	0	5.20715	0	5.75713	0	5.44381	0	9.66167	1
FBgn0039536	CG18437	CG10250	0.349127	-1	NA	8.87165	NA	-1	13.2761	NA	-1	0.542173	-1	0.475739	-1	0.903188	-1	0.41572	-1	3.54843	-1
FBgn0026087	CG3600	CG18249	2.46012	-1	NA	6.51747	NA	-1	13.245	NA	-1	3.35426	-1	0.751401	-1	1.36501	-1	3.41299	-1	2.62995	-1
FBgn0039897	CG1674	CG10082	0.271152	0	0	4.4781	0	1	13.156	0	0	0.273089	0	0.589786	0	0.068978	0	0.846751	0	11.0896	1
FBgn0035710	SP1173	CG9379	2.19276	1	NA	11.5719	NA	1	13.0448	NA	1	0.126387	0	0.592427	0	1.80657	0	1.74938	1	13.7935	1
FBgn0043841	vir-1	CG15877	0.131188	0	NA	4.52001	NA	0	12.9492	NA	0	0.12304	-1	0.21103	-1	0.37765	-1	1.35984	-1	2.71152	-1
FBgn0083956	CG34120	CG31997	0.253549	-1	NA	3.36797	NA	-1	12.8292	NA	-1	0.201377	-1	0.633384	-1	0.758459	-1	3.64262	-1	2.48187	-1
FBgn0004911	Eip63F-2	CG17565	0.120496	-1	0	1.84949	0	-1	12.8237	0	-1	0.155285	-1	0.161238	-1	0.309864	-1	2.15641	-1	2.40877	-1
FBgn0028494	CG6424	CG1927	1.95047	-1	0	6.75429	0	-1	12.7974	0	-1	0.417015	-1	0.977856	-1	1.31507	-1	0.033475	-1	3.10994	-1
FBgn0036946	CG32223	CR30206	2.0303	0	NA	6.76242	NA	0	12.627	NA	0	0.15343	-1	0.554953	-1	1.05938	-1	2.05904	-1	2.38672	-1
FBgn0027596	CG10249	CG8772	2.17889	0	0	6.46164	0	0	12.5382	0	0	4.51663	0	1.8762	0	2.19878	0	0	0	11.906	1
FBgn0259680	Pkcdelta	CG5093	0.223032	-1	0	3.97071	0	-1	12.4365	0	-1	0.23507	-1	0.299657	-1	0.575143	-1	2.3151	-1	2.33274	-1
FBgn0035649	CG10483	CG17334	0.256207	-1	1	6.13408	1	-1	12.1157	0	-1	0.11926	-1	0.431179	-1	0.757089	-1	0.854417	-1	3.18242	-1
FBgn0039667	CG2010	CG34374	1.22974	0	1	5.22134	0	1	12.1135	0	0	4.34754	0	0.381813	0	1.06621	0	0.918272	0	9.16208	1
FBgn0046113	GluRIIC	CG3743	0.121132	-1	0	1.71836	1	-1	12.0422	0	-1	0.173759	-1	0.162064	-1	0.3115	-1	2.39138	-1	2.1553	-1
FBgn0052159	CG32159	CG42281	0.4665	0	0	5.90505	0	0	12.0229	0	0	0.194501	0	1.24009	0	0.13166	0	1.11927	0	7.58627	0
FBgn0039704	CG7802	CG12909	0.607404	0	1	1.65606	1	0	11.9528	0	0	0.324211	0	0.162898	0	0.497721	0	5.2634	0	7.32132	0
FBgn0029824	CG3726	CG18362	0.610825	0	1	1.74137	0	0	11.7512	0	0	0.224554	0	0.163847	0	0.500578	0	5.35711	0	6.92831	0
FBgn0260499	qvr	CG11516	0.146592	-1	NA	4.48513	NA	-1	11.6291	NA	-1	0.436068	-1	0.292643	-1	0.488179	-1	0.720171	-1	2.56017	-1
FBgn0024988	CG14801	CG10798	0.215149	0	1	4.59423	1	0	11.6193	0	0	0.111359	0	0.484696	0	0.054499	0	0.273301	0	8.87533	0
FBgn0039896	yellow-h	CR42549	0.255634	-1	NA	4.20724	NA	-1	11.4201	NA	-1	0.189764	-1	0.572685	-1	0.739316	-1	0	-1	3.06199	-1
FBgn0028422	KaiRIA	CG14033	0.417402	-1	NA	5.36006	NA	-1	11.3147	NA	-1	2.16266	-1	0.928911	-1	1.14555	-1	2.37353	-1	2.01962	-1
FBgn0033538	CG11883	CG14434	0.277839	0	NA	4.52261	NA	0	11.2631	NA	0	0.142243	0	0.843561	0	0.070633	0	0.550079	0	7.75517	0
FBgn0027610	CG8790	CG10922	1.60529	-1	1	3.98743	1	-1	11.0141	1	-1	0.126564	-1	0.432983	-1	0.830724	-1	1.17099	-1	2.26668	-1
FBgn0052785	tRNA:CR32785	CG1640	0.496235	-1	NA	6.68756	NA	-1	10.9979	NA	-1	0.212248	-1	2.61875	-1	1.85108	-1	3.3356	-1	2.59676	-1
FBgn0050460	CG30460	CG10699	0.566689	-1	0	9.37836	0	-1	10.9743	0	-1	2.41245	-1	1.74853	-1	1.64828	-1	0	-1	3.50285	-1
FBgn0040229	Fhos	CR32957	0.212534	-1	NA	3.12183	NA	-1	10.9572	NA	-1	0.214655	-1	0.293507	-1	0.547504	-1	1.24006	-1	2.26888	-1
FBgn0035218	CG9173	CG4696	0.987756	-1	0	14.9284	1	-1	10.8419	1	-1	0.033211	-1	4.06407	-1	3.19429	-1	0	-1	3.33006	-1
FBgn0085387	shakB	CG18408	0.340876	-1	0	8.1832	0	-1	10.8056	1	-1	0.086709	-1	0.465285	-1	0.887729	-1	0.031	-1	2.51293	-1
FBgn0086408	stl	CG7051	0.118446	-1	0	3.97174	0	-1	10.7854	0	-1	2.94353	-1	0.244795	-1	0.42667	-1	0.222406	-1	2.44829	-1
FBgn0025640	CG13369	CG11486	1.71376	-1	0	4.46115	0	-1	10.7797	0	-1	0.059055	-1	0.462933	-1	0.887929	-1	0	-1	3.07238	-1
FBgn0004370	Ptp10D	CG9214	1.20986	-1	NA	3.33973	NA	-1	10.7707	NA	-1	0.210964	-1	0.390855	-1	0.70005	-1	3.38514	-1	1.79296	-1
FBgn0030452	CG4330	CG5580	1.85789	-1	0	5.8781	0	-1	10.6292	0	-1	2.07224	-1	0.590929	-1	1.06285	-1	2.71142	-1	2.1535	-1
FBgn0033402	Myd88	CG15072	1.08474	0	NA	2.20176	NA	0	10.6156	NA	0	0.213426	0	0.331647	0	0.963515	0	3.70181	0	6.21103	0
FBgn0050280	CG30280	CG1629	2.65356	-1	NA	7.56335	NA	-1	10.5533	NA	-1	0.213171	-1	0.720002	-1	1.37906	-1	0.090288	-1	2.52266	-1
FBgn0036043	CG8177	CG7460	0.145636	-1	NA	3.58554	NA	-1	10.4727	NA	-1	0.187065	-1	0.195138	-1	0.374854	-1	2.05608	-1	1.85913	-1
FBgn0036752	Adgf-A	CG6783	2.09075	0	NA	6.74823	NA	1	10.4535	NA	1	0.123349	0	2.14235	0	2.31018	0	1.56002	1	7.696	1
FBgn0043025	Msi	CG7254	2.09113	-1	0	6.74974	1	-1	10.4136	0	-1	0.122499	-1	2.1429	-1	1.45348	-1	1.07558	-1	2.16017	-1
FBgn0030992	CG33253	CG9381	0.590425	0	0	4.18626	0	0	10.4078	0	1	0.101731	0	0.158443	0	0.483857	0	0.33492	1	8.40251	1
FBgn0038149	CG9796	CG4637	1.04497	0	NA	2.38987	NA	0	9.96687	NA	0	1.38666	0	0.304746	0	0.908961	0	1.42952	0	7.2885	0
FBgn0046763	CG17278	CG12340	0.286982	-1	NA	3.30078	NA	-1	9.77873	NA	-1	0.096781	-1	0.754951	-1	0.875216	-1	0.379576	-1	2.18783	-1
FBgn0051057	tau	CG18404	0.338365	0	NA	8.76911	NA	0	9.69585	NA	0	0.02748	0	0.461021	0	0.076836	0	0	0	11.9307	0
FBgn0051485	tRNA:CR31485:Psi	CG7530	1.0383	-1	NA	9.32529	NA	-1	9.63282	NA	-1	0.852243	-1	3.39618	-1	3.34224	-1	6.07684	-1	5.34493	-1
FBgn0052193	CG32193	CG7458	0.549171	-1	0	11.1217	1	-1	9.43598	0	-1	1.50842	-1	0.742304	-1	1.42277	-1	0	-1	2.97077	-1
FBgn0038250	CG3505	CG18144	0.66501	0	NA	9.7128	NA	0	9.40105	NA	0	0.116153	0	4.01851	0	0.210514	0	0	0	8.093	0
FBgn0010263	Rbp9	CG14233	0.215715	-1	1	4.46737	1	-1	9.19239	1	-1	0.064901	-1	0.289519	-1	0.555715	-1	0	-1	2.2887	-1
FBgn0038341	CG14869	CR31951	0.589526	0	NA	2.639	NA	0	9.12159	NA	0	0.086518	0	0.158238	0	0.483325	0	0.062439	0	7.32887	0
FBgn0050206	tRNA:CR30206	CG15927	1.96248	-1	NA	4.25754	NA	-1	9.07597	NA	-1	0.562781	-1	0.624528	-1	1.12238	-1	6.25929	-1	4.91834	-1
FBgn0027547	CG1927	CG5603	0.613914	0	NA	4.36482	NA	0	8.982	NA	0	0.063074	0	0.185609	0	0.535731	0	0	0	8.25671	0
FBgn0004507	GlyP	CG1410	0.118384	-1	0	1.7268	0	-1	8.96579	0	-1	0.095035	-1	0.158393	-1	0.304432	-1	0.267146	-1	1.94948	-1
FBgn0037913	CG6783	CR33682	0.326696	-1	NA	5.58825	NA	-1	8.83788	NA	-1	0.059565	-1	0.4399	-1	0.843482	-1	0	-1	2.3014	-1
FBgn0030478	CG1640	CG13895	0.294726	-1	NA	2.56447	NA	-1	8.79837	NA	-1	10.7882	-1	2.74835	-1	1.31097	-1	0.374378	-1	1.84313	-1
FBgn0033764	CG8776	CG18412	0.298668	0	NA	5.5369	NA	1	8.79312	NA	1	0.053646	0	0.401597	0	0.067665	0	0	0	8.30967	1
FBgn0051028	CG31028	CG4190	2.22184	0	NA	12.7934	NA	0	8.7823	NA	0	0	0	0.804328	0	1.9462	0	0	0	13.9161	0
FBgn0050035	CG30035	CG9796	2.2643	0	0	7.04819	0	0	8.5318	0	0	0.443347	0	0.648489	0	1.94403	0	5.37254	0	11.1972	0
FBgn0086913	Rab26	CG9008	0.289333	0	0	4.69049	0	0	8.428	0	0	0.351674	-1	0.799816	-1	0.94339	-1	0.681563	-1	2.20913	-1
FBgn0012017	tRNA:Y1:22Fb	CG14869	0.421632	-1	0	6.77431	0	-1	8.05078	0	-1	0.037809	-1	1.10449	-1	1.38619	-1	0	-1	2.8825	-1
FBgn0031214	CG11374	CG1915	0.540381	-1	0	5.02915	1	-1	8.02741	0	-1	0.060531	-1	2.9908	-1	1.96945	-1	0	-1	1.98066	-1
FBgn0038874	ETHR	CG3905	0.318145	0	NA	2.91363	NA	0	7.86729	NA	0	0.131744	-1	1.79411	-1	1.1307	-1	0.981114	-1	1.50257	-1
FBgn0025683	CG3164	CG2851	1.71532	0	NA	4.81473	NA	0	7.68831	NA	0	0.269347	0	0.462548	0	1.41103	0	1.15801	0	6.95803	0
FBgn0259822	Ca-beta	CG17492	0.349563	-1	1	4.21909	1	-1	7.54128	1	-1	0.183598	-1	0.471015	-1	0.903232	-1	0.101694	-1	1.81854	-1
FBgn0052030	Fhos	CG1844	1.07736	0	NA	3.01748	NA	0	7.53417	NA	0	0.368871	0	0.300499	0	0.884356	0	4.84663	0	4.6035	0
FBgn0051324	CG31324	CG9704	0.191029	0	0	3.65708	0	0	7.43735	1	0	0.239629	0	0.256509	0	0.043221	0	0.988193	0	4.34074	0
FBgn0037553	CG18249	CG4807	0.191855	-1	NA	2.14168	NA	-1	7.35008	NA	-1	0.074984	-1	0.338189	-1	0.571683	-1	0	-1	1.69109	-1
FBgn0050241	tRNA:CR30241	CG33523	0.489714	-1	NA	2.64391	NA	-1	7.29277	NA	-1	0.933397	-1	0.9895	-1	1.42088	-1	5.75406	-1	3.95854	-1
FBgn0033856	CG13334	CG10654	7.81273	-1	0	11.8805	1	-1	7.17675	0	-1	9.63585	-1	13.6763	-1	6.863	-1	3.17197	-1	5.07689	-1
FBgn0000546	EcR	CG31324	12.8357	0	0	6.53268	0	0	7.08172	0	0	18.8665	0	8.09509	0	13.3749	0	10.3388	0	3.8988	0
FBgn0039109	CG10365	CG5911	0.474853	0	NA	6.58955	NA	0	7.06146	NA	0	0.17401	0	1.02622	0	0.12272	0	0.505735	0	5.6994	0
FBgn0033765	nemy	CG14992	0.145883	0	0	1.30597	0	0	7.0262	0	0	0.343435	0	0.268203	0	0.040297	0	0.507398	0	4.12628	0
FBgn0033519	CG11825	CG1977	0.660132	0	NA	3.80073	NA	0	7.02215	NA	0	13.3756	0	4.91017	0	0.234104	0	1.65023	0	5.94088	0
FBgn0032683	kon	CG10946	6.62278	1	0	8.41056	0	1	6.95155	0	0	6.82288	0	2.48639	0	6.19193	1	3.76815	1	6.08678	1
FBgn0003129	Poxm	CG10109	3.49145	-1	NA	4.46929	NA	-1	6.91084	NA	-1	10.9554	-1	4.40713	-1	2.60479	-1	4.389	-1	3.85317	-1
FBgn0031453	CG9894	CG17299	4.25991	0	NA	2.84086	NA	0	6.88913	NA	0	10.2174	0	3.59711	0	5.1473	0	9.72302	0	3.80637	0
FBgn0000097	aop	CG14322	9.2833	1	NA	3.62557	NA	0	6.86695	NA	0	15.8516	0	12.1536	0	11.679	0	9.99282	1	3.82073	0
FBgn0035583	CG13704	CG4699	0.578206	0	NA	4.10038	NA	0	6.85293	NA	0	0.020607	0	0.155251	0	0.474152	0	0	0	7.52296	0
FBgn0026144	CBP	CG9224	6.38329	-1	0	2.99809	0	-1	6.85147	0	-1	18.266	-1	4.54931	-1	3.91059	-1	7.38112	-1	5.64626	-1
FBgn0003721	Tm1	CG7392	4.31265	-1	NA	2.80565	NA	-1	6.83739	NA	-1	1.52438	-1	1.36435	-1	2.40432	-1	6.73925	-1	5.65579	-1
FBgn0065099	snmRNA:331	CG15816	0.339941	-1	NA	3.7792	NA	-1	6.8342	NA	-1	0.768966	-1	0.574845	-1	1.01066	-1	6.18633	-1	3.82826	-1
FBgn0005630	lola	CR30255	7.81913	0	NA	3.9766	NA	0	6.79662	NA	0	9.37634	0	7.22588	0	9.31362	0	10.2036	0	3.82895	0
FBgn0004860	ph-d	CG6785	5.00946	-1	NA	2.88278	NA	-1	6.75013	NA	-1	19.2211	-1	5.99186	-1	3.71456	-1	6.89136	-1	5.62262	-1
FBgn0086899	tlk	CG7326	6.05106	-1	0	2.69794	0	-1	6.74502	0	-1	13.328	-1	4.41781	-1	4.27112	-1	7.02338	-1	5.59107	-1
FBgn0041096	rols	CG14767	4.92123	0	NA	2.22739	NA	1	6.69109	NA	0	11.7234	0	1.61073	0	4.5953	0	9.27312	1	3.71068	1
FBgn0035626	lin-28	CG5034	2.85249	1	NA	2.33165	NA	1	6.66479	NA	0	18.6058	0	2.89572	0	3.74359	0	10.5016	1	3.67513	1
FBgn0037804	CG11870	CG31919	3.1794	-1	NA	1.70912	NA	-1	6.64012	NA	-1	6.35689	-1	1.11711	-1	1.79388	-1	7.40262	-1	5.42435	-1
FBgn0032026	CG7627	CR34564	0.500625	-1	NA	2.63018	NA	-1	6.59221	NA	-1	0.487917	-1	0.988602	-1	1.40151	-1	3.09161	-1	3.83085	-1
FBgn0039039	lmd	CG4135	7.52114	0	NA	8.26607	NA	1	6.57656	NA	1	1.18928	0	6.88308	0	8.39498	0	7.0882	1	5.2247	1
FBgn0004876	cdi	CG2016	3.85356	0	0	1.92508	0	0	6.5182	0	0	6.48151	0	1.83689	0	3.66241	0	9.42978	0	3.62749	0
FBgn0054021	CG34021	CG30011	0.270985	-1	1	3.16346	0	-1	6.51192	0	-1	0.25422	-1	0.46162	-1	0.810735	-1	2.85923	-1	3.98462	-1
FBgn0026403	Ndg	CG10721	4.30137	-1	NA	2.12955	NA	-1	6.47465	NA	-1	13.8165	-1	4.58789	-1	2.99547	-1	6.42109	-1	5.40136	-1
FBgn0035144	CG17181	CG5820	5.69876	0	0	3.66621	0	2	6.46575	0	2	11.8545	-1	2.16718	-1	3.42882	-1	6.42979	-1	5.61124	-1
FBgn0086910	l(3)neo38	CG15814	6.63861	-1	0	2.79335	0	-1	6.4556	0	-1	21.8974	-1	8.04997	-1	5.24443	-1	6.78019	-1	5.46271	-1
FBgn0086364	rdx	CR33941	9.35624	-1	NA	3.05422	NA	-1	6.44301	NA	-1	16.3359	-1	7.56226	-1	6.35366	-1	6.66508	-1	5.43533	-1
FBgn0034570	CG10543	CG8890	3.86685	0	NA	2.46701	NA	0	6.38854	NA	0	15.1608	0	2.66383	0	3.86604	0	8.26767	0	3.67583	0
FBgn0259176	bun	CG10236	8.6911	-1	1	4.33419	0	-1	6.2995	0	-1	5.87876	-1	2.87518	-1	4.94096	-1	6.13611	-1	5.39421	-1
FBgn0014163	fax	CG10864	4.74316	-1	NA	1.69028	NA	-1	6.29659	NA	-1	1.77553	-1	2.87582	-1	3.11645	-1	6.61745	-1	5.19661	-1
FBgn0039846	CG11337	CG8306	3.7965	-1	0	2.00622	0	-1	6.28677	0	-1	11.0216	-1	1.46145	-1	2.17035	-1	5.95414	-1	5.30712	-1
FBgn0010575	sbb	CG1374	7.08071	-1	1	2.67672	0	-1	6.25319	0	-1	21.1096	-1	8.25644	-1	5.19299	-1	7.36145	-1	5.3239	-1
FBgn0053197	mbl	CG12212	5.52368	-1	0	3.00809	0	-1	6.21624	0	-1	1.46568	-1	1.65678	-1	3.0561	-1	4.67244	-1	5.5129	-1
FBgn0004834	Gprk2	CG4662	3.78666	-1	NA	2.00243	NA	-1	6.21551	NA	-1	10.0879	-1	1.45744	-1	2.16494	-1	5.70436	-1	5.28448	-1
FBgn0041210	HDAC4	CG3189	5.39715	-1	NA	3.61159	NA	-1	6.18963	NA	-1	7.80659	-1	1.89798	-1	3.26533	-1	5.31089	-1	5.53575	-1
FBgn0002632	m6	CG11527	10.3581	-1	0	15.4108	0	-1	6.18813	0	-1	14.1462	-1	15.3881	-1	8.69003	-1	1.28048	-1	1.39736	-1
FBgn0032633	CG6860	CG9650	3.45035	-1	NA	1.50595	NA	-1	6.16739	NA	-1	12.6156	-1	2.57096	-1	2.45123	-1	6.91866	-1	5.20841	-1
FBgn0029504	CHES-1-like	CG7664	4.74851	-1	0	2.3592	0	-1	6.16057	0	-1	4.97099	-1	1.69353	-1	2.69997	-1	5.37764	-1	5.48082	-1
FBgn0003165	pum	CG11791	5.32092	-1	0	2.46158	0	-1	6.12678	0	-1	0.720183	-1	1.87871	-1	3.06628	-1	5.35117	-1	5.32001	-1
FBgn0034420	CG10737	CG30118	2.40214	0	1	1.8255	1	0	6.11411	0	0	2.53896	0	0.649906	0	1.98086	0	10.0285	0	3.43344	0
FBgn0000635	Fas2	CG9535	3.36995	-1	0	2.48899	0	-1	6.09891	0	-1	0.827014	-1	1.22355	-1	1.85874	-1	6.74139	-1	5.13025	-1
FBgn0038535	alt	CG17129	2.66497	0	0	1.85488	0	0	6.09692	0	0	12.2801	0	1.10494	0	2.75091	0	8.90661	0	3.43704	0
FBgn0029538	CG14632	CG31612	1.21063	-1	NA	1.91319	NA	-1	6.09314	NA	-1	8.2567	-1	0.357402	-1	0.670219	-1	2.42763	-1	0.71187	-1
FBgn0053651	CG33651	CG42236	0.115933	-1	NA	1.76054	NA	-1	6.07225	NA	-1	0.0235	-1	0.155125	-1	0.29814	-1	0	-1	1.78423	-1
FBgn0038536	CG7655	CG17180	2.66112	-1	NA	1.85299	NA	-1	6.05575	NA	-1	11.6851	-1	1.10315	-1	1.72785	-1	6.13807	-1	5.12778	-1
FBgn0015218	eIF-4E	CG1228	3.07854	0	0	1.9787	0	0	6.04564	0	0	0.880398	0	0.99286	0	2.77252	0	7.68226	0	3.58461	0
FBgn0037635	CG9837	CG12052	5.66782	0	0	6.27882	0	0	6.04302	0	0	9.62752	0	4.17868	0	6.27234	0	3.05606	0	6.02005	0
FBgn0037607	CG8036	CG32210	3.21178	0	NA	2.12509	NA	0	6.03686	NA	0	0.865324	0	1.05821	0	2.99278	0	8.64606	0	3.55793	0
FBgn0005536	Mbs	CG7147	4.22773	0	NA	2.01594	NA	1	6.02227	NA	1	12.9602	0	2.59551	0	4.24838	0	9.96041	0	3.38946	1
FBgn0065098	RNaseMRP:RNA	CG7471	0.510993	-1	0	3.50403	0	-1	5.99037	0	-1	0.435419	-1	1.1165	-1	1.51228	-1	5.14843	-1	3.37682	-1
FBgn0020503	CLIP-190	CG31232	3.42645	0	0	1.49514	0	0	5.98123	0	0	9.56807	0	2.54539	0	3.86604	0	8.97495	0	3.43749	0
FBgn0036030	CG6767	CG4238	0.230658	-1	NA	2.78038	NA	-1	5.96287	NA	-1	0.065128	-1	0.309607	-1	0.594282	-1	0	-1	1.94425	-1
FBgn0003435	sm	CG1548	4.42279	0	0	1.66755	0	0	5.95911	0	0	1.08586	0	2.32838	0	4.49983	0	7.21739	0	3.42935	0
FBgn0038678	mRpL55	CG11035	3.19631	0	0	1.34708	0	0	5.95231	0	0	1.07062	0	1.55604	0	2.9568	0	8.34419	0	3.35738	0
FBgn0020386	Pk61C	CG17888	7.40613	0	NA	3.67993	NA	0	5.94447	NA	0	10.3812	0	4.74786	0	7.52192	0	6.0201	0	3.62002	0
FBgn0004861	ph-p	CG10261	5.91841	-1	NA	2.35286	NA	-1	5.94195	NA	-1	19.596	-1	4.27773	-1	4.22437	-1	6.37988	-1	5.16502	-1
FBgn0036428	CG9238	CG8573	4.32653	-1	NA	2.53015	NA	-1	5.93335	NA	-1	11.6497	-1	2.38734	-1	2.7633	-1	5.54438	-1	5.34918	-1
FBgn0010609	l(2)44DEa	CG10579	2.49668	0	0	1.73345	0	0	5.93118	0	0	14.0077	-1	2.12603	-1	1.55626	-1	6.11277	-1	5.21695	-1
FBgn0016120	ATPsyn-d	CG10681	3.1924	-1	NA	1.34533	NA	-1	5.9147	NA	-1	1.02848	-1	1.55393	-1	1.8579	-1	5.7522	-1	5.00931	-1
FBgn0035145	MED14	CG31349	5.61328	0	1	3.62933	0	0	5.90892	0	0	12.102	-1	2.11237	-1	3.3655	-1	5.08337	-1	5.50298	-1
FBgn0037819	CG14688	CG33937	4.22945	-1	NA	1.54183	NA	-1	5.86799	NA	-1	1.43885	-1	1.66578	-1	2.40947	-1	6.49727	-1	4.9536	-1
FBgn0002578	m1	CG8127	2.3828	0	0	19.2585	0	0	5.82507	0	0	1.75856	0	17.2872	0	0.873158	0	0	0	9.03085	0
FBgn0030745	CG4239	CG13389	4.13315	0	0	2.08363	0	1	5.80982	0	0	4.2407	0	1.56853	0	4.00537	0	9.60129	0	3.27873	1
FBgn0040487	BobA	CG4456	10.2272	-1	0	13.1902	0	-1	5.80679	0	-1	10.4173	-1	15.1963	-1	8.73499	-1	0.677635	-1	0.896765	-1
FBgn0050389	CG30389	CG12154	3.13105	-1	NA	1.47276	NA	-1	5.80411	NA	-1	0.872717	-1	0.966854	-1	1.74025	-1	5.75655	-1	4.88425	-1
FBgn0036844	Mkp3	CG13602	3.65781	-1	0	1.97747	0	-1	5.80296	0	-1	11.1143	-1	1.38929	-1	2.10252	-1	6.30091	-1	5.15999	-1
FBgn0038078	CG14391	CG17100	0.245676	-1	NA	5.23095	NA	-1	5.799	NA	-1	0.006696	-1	0.409293	-1	0.724459	-1	0	-1	2.07651	-1
FBgn0003870	ttk	CG5060	8.06325	0	0	2.53346	0	0	5.78443	0	0	14.4026	0	5.27476	0	8.65887	0	10.1446	0	3.27126	0
FBgn0046776	CG14033	CG11648	5.842	-1	NA	8.48128	NA	-1	5.77103	NA	-1	1.25356	-1	5.23639	-1	4.14646	-1	0	-1	4.90046	-1
FBgn0026188	ps	CG5654	5.47631	0	NA	2.44982	NA	0	5.76734	NA	0	8.16896	0	2.50907	0	5.32029	0	7.66073	0	3.27168	0
FBgn0260233	CG42507	CG8807	2.21189	-1	NA	1.78021	NA	-1	5.73958	NA	-1	9.09061	-1	2.1704	-1	1.61919	-1	6.49375	-1	4.99208	-1
FBgn0003502	Btk29A	CG11210	7.00101	-1	0	2.52504	0	-1	5.72449	0	-1	19.9995	-1	7.90496	-1	4.85669	-1	6.91303	-1	4.93126	-1
FBgn0259938	cwo	CG7393	2.87205	-1	1	1.30298	1	-1	5.72351	1	-1	10.1487	-1	0.778551	-1	1.4918	-1	6.42462	-1	5.08614	-1
FBgn0001142	Gs1	CG10772	1.7277	-1	NA	4.82815	NA	-1	5.7185	NA	-1	0.265488	-1	0.465901	-1	0.894009	-1	1.18095	-1	2.1039	-1
FBgn0030900	Him	CG16721	3.70117	1	0	2.26892	0	1	5.69246	0	1	18.5886	0	5.84213	0	4.66289	1	7.88128	1	3.36031	1
FBgn0085403	Rapgap1	CG2093	7.30067	-1	NA	2.92199	NA	-1	5.68698	NA	-1	6.47633	-1	7.33008	-1	5.29445	-1	5.30475	-1	5.1013	-1
FBgn0002543	lea	CG8490	12.5848	-1	0	4.06977	0	-1	5.67168	0	-1	12.9796	-1	10.4159	-1	8.9375	-1	6.46406	-1	5.16547	-1
FBgn0028582	lqf	CG30482	2.37316	0	NA	1.13904	NA	0	5.6619	NA	0	13.4575	0	1.85409	0	2.25589	0	9.51113	0	3.19857	0
FBgn0014388	sty	CG3340	5.84362	-1	0	2.1623	0	-1	5.66011	0	-1	11.5081	-1	3.92	-1	3.87587	-1	6.20286	-1	4.96367	-1
FBgn0038071	CG6234	CG8962	4.97615	-1	0	2.00145	0	-1	5.65669	0	-1	12.5239	-1	5.53883	-1	3.92977	-1	6.18608	-1	4.85737	-1
FBgn0003396	shn	CG32276	5.73274	-1	1	2.66583	0	-1	5.63083	0	-1	22.9448	-1	8.00908	-1	4.34629	-1	6.59073	-1	5.20008	-1
FBgn0013263	Trl	CG31109	2.78742	-1	0	1.89543	0	-1	5.61628	0	-1	5.99566	-1	2.32566	-1	1.91746	-1	6.12834	-1	4.94749	-1
FBgn0000721	for	CG3217	2.59149	-1	NA	1.40993	NA	-1	5.61551	NA	-1	6.44182	-1	1.81384	-1	1.6418	-1	5.50331	-1	4.90279	-1
FBgn0052177	CG32177	CR31044	5.40532	-1	0	2.1309	0	-1	5.61498	0	-1	2.81731	-1	2.15936	-1	3.13835	-1	5.99001	-1	4.93207	-1
FBgn0052179	Krn	CG3424	5.40532	0	1	2.1309	0	0	5.61498	0	0	2.81731	0	2.15936	0	4.98917	0	8.49588	0	3.2969	0
FBgn0032130	CG3838	CG30159	2.5504	-1	0	1.24661	1	-1	5.60483	0	-1	1.01951	-1	1.42618	-1	1.44816	-1	5.9275	-1	4.69007	-1
FBgn0086906	sls	CG3836	4.64429	-1	0	3.12133	0	-1	5.60407	0	-1	4.46487	-1	1.59497	-1	2.79434	-1	6.88097	-1	4.75719	-1
FBgn0015803	rtGEF	CG6143	2.08985	-1	NA	1.45276	NA	-1	5.59542	NA	-1	7.89363	-1	2.20176	-1	1.51034	-1	5.94182	-1	4.80061	-1
FBgn0038661	Xrp1	CG4984	3.37075	-1	0	1.64816	1	-1	5.58751	0	-1	1.43454	-1	1.60209	-1	2.09739	-1	5.50901	-1	4.73153	-1
FBgn0250788	beta-Spec	CG8814	3.48299	-1	0	1.68254	0	-1	5.57697	0	-1	0.631305	-1	2.68081	-1	1.87026	-1	4.11951	-1	5.06898	-1
FBgn0011872	tRNA:G3:57BCb	CG6255	2.00142	-1	0	1.27577	0	-1	5.56157	0	-1	0.784923	-1	0.669444	-1	1.18524	-1	6.36159	-1	4.79077	-1
FBgn0000046	Act87E	CG4802	3.56133	-1	NA	1.48046	NA	-1	5.5609	NA	-1	14.3611	-1	4.06833	-1	2.49211	-1	6.32186	-1	4.78802	-1
FBgn0037363	CG1347	CG6210	3.1879	-1	1	1.04975	0	-1	5.55455	1	-1	8.94603	-1	1.54004	-1	1.89071	-1	5.36194	-1	4.72908	-1
FBgn0050209	tRNA:CR30209	CG8376	0.401086	-1	0	1.27581	1	-1	5.54819	0	-1	0.774714	-1	0.669403	-1	1.18514	-1	6.26302	-1	4.78686	-1
FBgn0050055	CG30055	CG32264	2.36115	-1	0	1.76144	0	-1	5.53902	0	-1	17.5591	-1	2.34267	-1	1.91376	-1	6.16955	-1	4.91404	-1
FBgn0026869	Thd1	CG34264	2.88758	-1	NA	1.28365	NA	-1	5.52773	NA	-1	8.16789	-1	1.66993	-1	1.84036	-1	6.25584	-1	4.67793	-1
FBgn0035983	CG4080	CG4221	2.39754	0	1	1.52163	0	0	5.51446	0	0	0.4613	0	1.0023	0	2.30404	0	7.71792	0	3.25218	0
FBgn0051630	CG31630	CG12203	2.99095	-1	0	1.22442	1	-1	5.51094	0	-1	8.67976	-1	1.06815	-1	1.75435	-1	5.70077	-1	4.62463	-1
FBgn0005427	ewg	CG7943	2.42137	-1	0	0.906629	0	-1	5.50939	0	-1	9.21513	-1	0.671553	-1	1.27459	-1	7.11753	-1	4.61128	-1
FBgn0028540	CG9008	CG14502	1.18622	0	0	2.04508	0	0	5.49933	0	0	2.43529	0	0.31943	0	0.974738	0	2.23013	0	2.80482	1
FBgn0001168	h	CR32326	2.62022	0	NA	1.25126	NA	0	5.4993	NA	0	0.679877	-1	1.12805	-1	1.571	-1	5.14325	-1	4.80815	-1
FBgn0036745	CG7484	CR33963	4.93721	-1	NA	1.8502	NA	-1	5.49118	NA	-1	3.31146	-1	2.02268	-1	2.88638	-1	5.15223	-1	4.88841	-1
FBgn0004509	Fur1	CG17765	4.35403	0	0	2.01971	0	0	5.48592	0	0	0.743215	-1	1.65462	-1	2.67899	-1	5.97119	-1	4.76562	-1
FBgn0010323	Gsc	CG14962	0.88622	0	NA	2.19801	NA	0	5.47918	NA	0	14.6315	-1	1.98411	-1	0.807052	-1	5.82437	-1	3.03516	-1
FBgn0035978	UGP	CG9319	2.10723	0	NA	0.786983	NA	0	5.47083	NA	0	1.54745	0	1.00489	0	2.09367	0	8.18742	0	3.11985	0
FBgn0260635	th	CG8846	8.60801	-1	0	2.30044	0	-1	5.46833	0	-1	22.7493	-1	7.75788	-1	6.61023	-1	6.96715	-1	4.38657	-1
FBgn0086655	jing	CG12483	6.8688	-1	0	2.54037	0	-1	5.46759	0	-1	7.98117	-1	3.84408	-1	4.57002	-1	4.88695	-1	5.11209	-1
FBgn0052039	CG32039	CG14104	2.10735	0	NA	0.786952	NA	0	5.46091	NA	0	1.48292	0	1.00587	0	2.09395	0	8.13706	0	3.11766	0
FBgn0086901	cv-c	CG17870	8.14357	-1	NA	3.15697	NA	-1	5.45484	NA	-1	8.72323	-1	5.23757	-1	5.32597	-1	6.16451	-1	5.04756	-1
FBgn0005624	Psc	CG2679	8.17117	-1	1	10.9976	1	-1	5.45417	0	-1	12.4678	-1	9.87429	-1	6.39129	-1	6.56184	-1	3.94649	-1
FBgn0003867	tsl	CG11238	0.612876	0	0	2.01291	0	0	5.44732	0	0	0.208546	0	0.167808	0	0.509016	0	3.21616	0	3.08665	0
FBgn0050227	tRNA:CR30227	CG9768	2.56759	-1	NA	1.38875	NA	-1	5.443	NA	-1	0.591427	-1	1.05729	-1	1.57492	-1	6.06425	-1	4.5606	-1
FBgn0011868	tRNA:G3:55E	CG6359	0.514563	-1	NA	1.38922	NA	-1	5.4397	NA	-1	0.574116	-1	1.05638	-1	1.57458	-1	6.03853	-1	4.56236	-1
FBgn0030150	CG15321	CG1728	3.96197	-1	NA	1.54337	NA	-1	5.41902	NA	-1	21.0694	-1	5.24474	-1	3.03357	-1	6.47584	-1	4.52133	-1
FBgn0084245	tre-3	CG31028	6.42505	-1	0	6.69018	0	-1	5.41795	0	-1	16.0001	-1	7.45294	-1	4.92491	-1	4.26382	-1	3.29911	-1
FBgn0259745	wech	CG1800	5.12507	-1	NA	1.35109	NA	-1	5.40852	NA	-1	8.04053	-1	6.60499	-1	4.08717	-1	5.73028	-1	4.36942	-1
FBgn0036134	Mnf	CG15358	2.71997	0	NA	1.71662	NA	0	5.40169	NA	0	0.871122	0	1.37788	0	2.82505	0	8.04318	0	3.16383	0
FBgn0004606	zfh1	CG6235	8.59605	-1	NA	2.77899	NA	-1	5.39836	NA	-1	17.9292	-1	10.4801	-1	6.71875	-1	5.44892	-1	5.13378	-1
FBgn0039633	CG11873	CG7224	4.45334	0	1	1.69593	0	0	5.38267	1	0	21.2784	0	3.30266	0	4.76354	0	9.2687	0	2.98641	0
FBgn0003891	tud	CR32285	1.99067	-1	NA	1.26638	NA	-1	5.36645	NA	-1	0.738832	-1	0.665023	-1	1.17792	-1	6.20886	-1	4.71372	-1
FBgn0260400	elav	CG3298	3.6802	-1	NA	1.44858	NA	-1	5.32828	NA	-1	14.2672	-1	2.60682	-1	2.47919	-1	6.3279	-1	4.52405	-1
FBgn0000472	dm	CG6318	5.9537	-1	NA	2.99611	NA	-1	5.3238	NA	-1	8.83357	-1	6.95519	-1	4.20791	-1	6.24069	-1	4.91739	-1
FBgn0004397	Vinc	CG18810	3.31454	-1	NA	1.83587	NA	-1	5.31134	NA	-1	0.5157	-1	1.18565	-1	1.82123	-1	5.17228	-1	4.80659	-1
FBgn0034082	CG10734	CG4357	0.704787	0	NA	11.0417	NA	0	5.30609	NA	0	0.034669	-1	4.93206	-1	2.79767	-1	0	-1	2.68804	-1
FBgn0029830	Grip	CG5149	3.99238	-1	0	1.61177	0	-1	5.28489	0	-1	3.94946	-1	2.14724	-1	2.17302	-1	5.23196	-1	4.7228	-1
FBgn0034520	CG13424	CG32666	1.32339	0	0	1.96159	0	1	5.26419	0	0	0.512316	0	0.4387	0	1.23493	0	6.17211	1	3.91508	1
FBgn0010382	CycE	CG17332	7.17815	-1	0	1.60849	0	-1	5.2533	0	-1	2.00847	-1	6.85047	-1	5.13974	-1	6.55674	-1	4.32534	-1
FBgn0010772	Xe7	CG31472	1.7889	-1	0	0.797988	0	-1	5.25106	0	-1	8.70928	-1	0.55909	-1	0.957166	-1	4.71213	-1	4.56424	-1
FBgn0010768	sqz	CG8770	3.16254	0	0	1.68672	0	0	5.24926	0	0	0.870062	-1	1.07256	-1	1.78556	-1	4.67589	-1	4.5678	-1
FBgn0029915	CG14434	CG32178	0.847202	-1	NA	7.065	NA	-1	5.23296	NA	-1	8.11078	-1	5.88194	-1	3.11395	-1	2.99294	-1	4.13775	-1
FBgn0010300	brat	CG14057	5.8392	-1	NA	2.14611	NA	-1	5.21926	NA	-1	19.847	-1	4.24812	-1	4.00342	-1	7.04957	-1	4.59482	-1
FBgn0030293	CG1737	CR30224	2.06042	-1	NA	1.32498	NA	-1	5.2172	NA	-1	0.597309	-1	0.936319	-1	1.30208	-1	5.20383	-1	4.43482	-1
FBgn0035337	CG15877	CG5319	3.38383	-1	NA	1.91018	NA	-1	5.21678	NA	-1	0.485175	-1	0.919567	-1	1.76106	-1	3.94531	-1	4.91858	-1
FBgn0050122	CG30122	CR31434	2.56016	-1	NA	1.3822	NA	-1	5.21456	NA	-1	0.571331	-1	1.05553	-1	1.57047	-1	5.43894	-1	4.46306	-1
FBgn0028691	Rpn9	CG32174	5.61061	-1	NA	2.21032	NA	-1	5.2133	NA	-1	1.68075	-1	2.25946	-1	3.33126	-1	5.43925	-1	4.63516	-1
FBgn0005672	spi	CG2140	3.36237	-1	0	1.56148	0	-1	5.19353	0	-1	19.7754	-1	3.88745	-1	2.38498	-1	6.56326	-1	4.34986	-1
FBgn0036980	RhoBTB	CR30508	1.785	0	NA	1.14177	NA	0	5.19105	NA	0	8.21631	0	1.60004	0	1.75798	0	8.2288	0	3.12765	0
FBgn0003717	Tl	CG8649	5.68879	-1	NA	2.17616	NA	-1	5.17937	NA	-1	7.59664	-1	5.00975	-1	3.82085	-1	4.70126	-1	4.93799	-1
FBgn0005631	robo	CG9663	6.57677	-1	1	2.56712	1	-1	5.17026	0	-1	1.86423	-1	9.29982	-1	5.4131	-1	5.63802	-1	4.47225	-1
FBgn0052711	CG32711	CG31122	4.95001	0	0	1.87709	0	0	5.16854	0	0	6.38518	0	1.92718	0	4.78237	0	6.31368	0	3.16292	0
FBgn0001205	Hmgcr	CG12653	5.60778	0	0	2.20917	0	0	5.16687	0	0	1.60441	0	2.2587	0	5.29302	0	7.23112	0	3.08979	0
FBgn0004551	Ca-P60A	CG4394	3.12093	-1	0	1.61892	0	-1	5.16627	0	-1	0.438288	-1	1.24503	-1	1.82129	-1	4.42165	-1	4.58473	-1
FBgn0003328	scb	CG9015	5.3366	-1	1	1.72544	0	-1	5.16509	0	-1	11.0201	-1	4.69264	-1	3.62407	-1	5.09649	-1	4.4643	-1
FBgn0051603	tRNA:CR31603	CG1782	1.35357	-1	1	1.23059	0	-1	5.16379	0	-1	0.628249	-1	0.451296	-1	0.799585	-1	6.39907	-1	4.44637	-1
FBgn0004369	Ptp99A	CG18273	3.56369	-1	1	1.75258	1	-1	5.1551	0	-1	6.19007	-1	5.21662	-1	2.51488	-1	5.62049	-1	4.71116	-1
FBgn0034644	CG10082	CG13570	1.95931	0	NA	1.01455	NA	0	5.12162	NA	0	16.2127	0	1.65552	0	2.2996	0	8.91158	0	2.87783	0
FBgn0037206	CG12768	CG4869	1.28499	0	NA	1.86425	NA	0	5.1144	NA	0	8.80676	-1	0.538499	-1	0.775298	-1	4.20725	-1	0.57629	-1
FBgn0260659	CG42542	CG6775	2.2155	-1	0	1.1961	0	-1	5.09488	0	-1	0.992225	-1	0.915706	-1	1.454	-1	6.58839	-1	4.3171	-1
FBgn0040089	meso18E	CG17574	3.54159	1	0	1.87538	0	1	5.07915	0	1	11.9772	0	3.17494	0	4.48338	1	7.75205	1	3.2529	1
FBgn0001332	L	CG1745	2.67888	-1	NA	1.67372	NA	-1	5.07752	NA	-1	2.84935	-1	2.50787	-1	1.78206	-1	6.05123	-1	4.7439	-1
FBgn0035397	CG11486	CG33993	6.03091	0	0	2.40066	0	0	5.0623	0	0	13.7201	0	4.71404	0	6.41509	0	8.07211	0	3.03574	0
FBgn0025639	Suv4-20	CG31021	3.84107	0	NA	1.05818	NA	0	5.0609	NA	0	2.39931	-1	1.63626	-1	2.22973	-1	5.40712	-1	4.22509	-1
FBgn0039858	CycG	CG3870	5.90592	-1	NA	2.46017	NA	-1	5.05861	NA	-1	7.5754	-1	2.8745	-1	3.80216	-1	2.47988	-1	4.99444	-1
FBgn0025637	skpA	CG7507	4.89755	0	NA	1.88827	NA	0	5.05714	NA	0	2.38544	0	1.93157	0	4.43387	0	7.60039	0	3.14296	0
FBgn0033048	CG7881	CG9606	0.305582	0	1	2.24684	0	0	5.05534	0	0	7.58022	0	0.835308	0	0.081876	0	0.758438	0	3.04112	0
FBgn0011225	jar	CG8315	2.86601	-1	0	1.344	0	-1	5.05236	0	-1	3.48527	-1	2.80367	-1	2.04671	-1	5.55678	-1	4.35036	-1
FBgn0030360	CG1806	CR33597	1.74387	0	NA	1.25892	NA	0	5.04872	NA	0	1.58083	0	0.678841	0	1.67731	0	7.82108	0	2.87607	0
FBgn0052576	CG32576	CG6814	1.81345	0	NA	1.0832	NA	0	5.04494	NA	0	0.514055	0	0.70211	0	1.95464	0	6.2334	0	3.0298	0
FBgn0250818	CG34360	CG31815	7.37146	-1	NA	3.284	NA	-1	5.03697	NA	-1	11.8538	-1	6.61766	-1	5.26435	-1	4.91494	-1	4.58087	-1
FBgn0085484	CG34455	CG6523	2.09209	-1	0	0.779942	0	-1	5.02905	0	-1	0.866083	-1	1.00852	-1	1.30971	-1	4.43763	-1	4.49988	-1
FBgn0030733	CG3560	CG34299	1.8025	-1	NA	1.09486	NA	-1	5.02051	NA	-1	0.529992	-1	0.700671	-1	1.22573	-1	5.1028	-1	4.55315	-1
FBgn0037847	SelR	CG3953	1.92991	-1	0	1.52473	0	-1	5.01668	0	-1	0.379691	-1	0.641995	-1	1.12935	-1	5.10215	-1	4.47073	-1
FBgn0032210	CYLD	CG17611	3.0814	0	0	1.19353	1	0	5.01443	0	0	0.594982	-1	1.42904	-1	1.88752	-1	5.13345	-1	4.34544	-1
FBgn0020518	snoRNA:Me28S-G764	CG9475	1.34424	-1	NA	2.66242	NA	-1	5.00812	NA	-1	0.176379	-1	0.653891	-1	0.864288	-1	2.82893	-1	2.97791	-1
FBgn0001247	Ide	CG15863	1.77711	-1	NA	1.13597	NA	-1	4.97382	NA	-1	8.13566	-1	1.59752	-1	1.10166	-1	5.56992	-1	4.60154	-1
FBgn0002526	LanA	CG5394	3.61415	1	NA	1.30963	NA	0	4.97201	NA	0	3.86496	0	2.7062	0	3.68386	1	9.65785	1	2.81847	0
FBgn0034180	CG15609	CG5857	1.39576	-1	0	0.914294	0	-1	4.97193	0	-1	8.28823	-1	0.417825	-1	0.769943	-1	6.28314	-1	4.22488	-1
FBgn0013984	InR	CG3401	8.16053	-1	1	2.82837	1	-1	4.9694	0	-1	6.16332	-1	9.55771	-1	6.081	-1	5.11329	-1	4.82624	-1
FBgn0037848	Tsp86D	CG12177	1.92771	-1	1	1.52303	0	-1	4.96406	0	-1	0.371008	-1	0.641261	-1	1.12806	-1	4.93403	-1	4.44963	-1
FBgn0011571	caz	CG7220	1.80913	0	NA	1.07924	NA	0	4.96363	NA	0	0.476718	0	0.700662	0	1.95053	0	6.51297	0	3.00623	0
FBgn0026160	tna	CG8651	9.06337	0	1	2.87286	0	0	4.95469	0	0	18.5613	-1	13.3144	-1	7.28936	-1	6.45164	-1	4.60143	-1
FBgn0026875	CG3638	CG1691	5.88806	-1	0	1.73278	0	-1	4.9536	0	-1	9.7678	-1	4.9429	-1	4.12383	-1	5.05238	-1	4.44114	-1
FBgn0046834	mir-1	CR34619	5.34911	-1	NA	2.55032	NA	-1	4.94965	NA	-1	2.73419	-1	6.53915	-1	4.63988	-1	5.57717	-1	4.90874	-1
FBgn0037659	CG11033	CG30156	1.21175	-1	NA	0.886374	NA	-1	4.949	NA	-1	6.43825	-1	0.383757	-1	0.705858	-1	5.27016	-1	4.24367	-1
FBgn0030389	CG15927	CG18212	0.267921	-1	0	5.71547	0	-1	4.94533	0	-1	0	-1	0.360803	-1	0.691938	-1	0	-1	1.70873	-1
FBgn0037439	CG10286	CR30244	3.42776	-1	NA	1.21673	NA	-1	4.94241	NA	-1	19.1272	-1	4.68879	-1	2.22412	-1	5.06025	-1	4.33682	-1
FBgn0016917	Stat92E	CR31480	2.61889	-1	NA	1.05304	NA	-1	4.93501	NA	-1	11.5995	-1	2.39384	-1	1.73964	-1	5.55291	-1	4.28956	-1
FBgn0003501	Src64B	CG8636	3.12817	-1	0	1.72969	0	-1	4.93341	0	-1	16.1758	-1	2.17831	-1	2.04143	-1	3.42874	-1	4.70434	-1
FBgn0053097	CG33097	CG8722	3.43179	-1	NA	1.4706	NA	-1	4.92327	NA	-1	19.1642	-1	5.2642	-1	2.38985	-1	5.74806	-1	4.31923	-1
FBgn0051800	CG31800	CG7207	2.81664	-1	0	1.82636	0	-1	4.91879	0	-1	2.17097	-1	1.20264	-1	1.80003	-1	4.59102	-1	4.6647	-1
FBgn0086442	mib2	CG8318	2.81594	-1	NA	1.82593	NA	-1	4.90461	NA	-1	2.10113	-1	1.20235	-1	1.79958	-1	4.55757	-1	4.66019	-1
FBgn0050281	CG30281	CG14801	2.70406	0	0	7.56803	0	0	4.89918	0	0	0	0	0.733842	0	2.23436	0	0	0	7.52886	0
FBgn0017397	how	CG30190	5.73742	-1	NA	2.42639	NA	-1	4.89016	NA	-1	6.00539	-1	5.90782	-1	3.86194	-1	4.19016	-1	4.77815	-1
FBgn0260722	CR42549	CG6072	2.59108	-1	0	0.833735	0	-1	4.88624	0	-1	5.00897	-1	1.02281	-1	1.59218	-1	6.08585	-1	4.17492	-1
FBgn0037705	mura	CG8176	2.59108	0	NA	0.833735	NA	0	4.88624	NA	0	5.00897	0	1.02281	0	2.53115	0	8.63184	0	2.79078	0
FBgn0030858	CG8211	CG10777	3.46808	-1	NA	1.66793	NA	-1	4.87771	NA	-1	0.405094	-1	2.69901	-1	1.86213	-1	0.870411	-1	4.88502	-1
FBgn0040759	CG13177	CG6778	0.149492	-1	1	2.1787	1	-1	4.86378	0	-1	0.231951	-1	0.284759	-1	0.481655	-1	3.25093	-1	2.93158	-1
FBgn0000439	Dfd	CG6890	0.138573	-1	NA	1.71538	NA	-1	4.85858	NA	-1	13.3308	-1	1.44811	-1	0.588855	-1	5.26499	-1	2.68207	-1
FBgn0015778	rin	CG7724	3.72636	0	0	1.09108	0	0	4.85132	0	0	4.72846	0	1.57533	0	3.65563	0	7.72123	0	2.72852	0
FBgn0051720	CG31720	CG14938	2.34974	-1	0	0.785445	0	-1	4.84295	0	-1	0.486208	-1	0.774164	-1	1.26775	-1	4.6957	-1	4.12616	-1
FBgn0086023	snoRNA:Me28S-A2589a	CG17786	1.29161	-1	0	1.62186	0	-1	4.8359	0	-1	0.362889	-1	0.500092	-1	0.747473	-1	1.06363	-1	3.09114	-1
FBgn0011259	Sema-1a	CG10962	4.73951	-1	0	2.11391	0	-1	4.8339	0	-1	3.77438	-1	3.43536	-1	3.16038	-1	3.14947	-1	4.40349	-1
FBgn0031037	CG14207	CG42375	1.35207	-1	NA	1.05613	NA	-1	4.83026	NA	-1	0.355542	-1	0.46338	-1	0.80033	-1	4.62622	-1	4.24996	-1
FBgn0001104	G-ialpha65A	CG10711	5.26553	0	NA	1.78769	NA	0	4.81486	NA	0	6.1693	0	2.11701	0	5.0989	0	7.35686	0	3.1585	0
FBgn0259170	alpha-Man-I	CG15482	1.81912	-1	NA	0.743242	NA	-1	4.81395	NA	-1	8.02437	-1	0.515293	-1	0.949138	-1	6.30951	-1	3.9959	-1
FBgn0038364	CG4699	CG32380	3.19022	-1	0	0.869522	0	-1	4.80765	0	-1	2.54878	-1	1.49902	-1	1.95543	-1	6.4797	-1	3.98627	-1
FBgn0034897	CG11299	CR31579	2.55949	0	NA	1.33853	NA	0	4.80665	NA	0	4.53242	0	1.53053	0	2.51994	0	6.54411	0	2.80928	0
FBgn0001090	bnb	CR31971	2.92238	1	NA	1.30353	NA	0	4.7981	NA	0	0.768668	0	1.60711	1	3.05406	0	6.75164	0	2.80336	0
FBgn0050254	tRNA:CR30254	CG11291	1.34555	-1	NA	0.885363	NA	-1	4.79462	NA	-1	0.580647	-1	0.444196	-1	0.789411	-1	6.08751	-1	4.11455	-1
FBgn0039379	CG5886	CR30451	1.2107	-1	NA	1.04082	NA	-1	4.79027	NA	-1	0.380949	-1	0.327753	-1	0.627796	-1	4.71858	-1	4.14897	-1
FBgn0028954	CG3287	CG31478	2.54534	-1	0	1.07404	1	-1	4.78855	0	-1	0.758089	-1	0.900317	-1	1.44768	-1	5.7104	-1	4.06462	-1
FBgn0052549	CG32549	CG13517	1.7263	-1	NA	1.01193	NA	-1	4.78808	NA	-1	1.08954	-1	0.485225	-1	0.915962	-1	5.17542	-1	4.12779	-1
FBgn0033715	CG8490	CR33661	1.36975	0	NA	0.931902	NA	0	4.78666	NA	0	0.357221	0	0.46707	0	1.30468	0	7.09499	0	2.80724	0
FBgn0053798	CG33798	CG9894	1.06063	-1	0	6.41444	0	-1	4.78592	0	-1	6.08099	-1	3.64253	-1	3.50066	-1	0	-1	3.67045	-1
FBgn0031011	CG8034	CG5375	1.94627	0	NA	1.40256	NA	0	4.78487	NA	0	9.16785	0	1.12854	0	2.17386	0	7.27085	0	2.84739	0
FBgn0003984	vn	CG18617	8.54262	-1	NA	2.81054	NA	-1	4.77955	NA	-1	6.93269	-1	4.31903	-1	4.94918	-1	5.21853	-1	4.34234	-1
FBgn0001234	Hsromega	CG3642	1.55518	-1	NA	1.09242	NA	-1	4.77951	NA	-1	15.2491	-1	2.2202	-1	1.20965	-1	6.14208	-1	4.137	-1
FBgn0025574	Pli	CG9124	2.70134	-1	0	1.84606	0	-1	4.77625	0	-1	0.538806	-1	1.35122	-1	1.84336	-1	1.42964	-1	4.90366	-1
FBgn0260746	Ect3	CG1824	0.122274	-1	0	1.01404	0	-1	4.77427	0	-1	0.204662	-1	0.16393	-1	0.314806	-1	4.24622	-1	2.61083	-1
FBgn0017581	Lk6	CG6378	5.97002	-1	0	1.58357	0	-1	4.76134	0	-1	7.76687	-1	2.95782	-1	3.3537	-1	6.09831	-1	3.99311	-1
FBgn0003200	rap	CG9565	3.45801	0	NA	1.44979	NA	0	4.75049	NA	0	17.5578	0	3.94068	0	4.00391	0	7.87189	0	2.83813	0
FBgn0020257	ppa	CG11887	7.55291	-1	1	2.75899	1	-1	4.74635	0	-1	14.4612	-1	10.7948	-1	6.14827	-1	5.52606	-1	4.42322	-1
FBgn0031820	DLP	CG11152	1.83331	-1	NA	0.945533	NA	-1	4.74555	NA	-1	7.30736	-1	0.547112	-1	0.999181	-1	5.1943	-1	3.94	-1
FBgn0028579	phtf	CG13162	2.34936	-1	NA	1.3343	NA	-1	4.743	NA	-1	0.631626	-1	0.665482	-1	1.25246	-1	5.99277	-1	4.46083	-1
FBgn0038296	CG6752	CR31486	2.21396	0	NA	1.19249	NA	0	4.73133	NA	0	0.853601	0	0.91275	0	2.30633	0	7.79213	0	2.78701	0
FBgn0034821	CG9876	CG32280	1.22306	0	NA	2.47407	NA	0	4.72024	NA	0	11.0367	0	1.36795	0	1.3366	0	6.32742	0	2.32243	0
FBgn0011204	cue	CG5927	2.17766	-1	NA	0.896551	NA	-1	4.70973	NA	-1	3.63434	-1	1.62071	-1	1.69352	-1	4.67123	-1	4.04804	-1
FBgn0011638	La	CG10073	1.50349	-1	0	0.865853	0	-1	4.70687	0	-1	0.55509	-1	0.861622	-1	1.01967	-1	5.67147	-1	3.94116	-1
FBgn0010909	msn	CG13732	3.59443	-1	NA	1.55993	NA	-1	4.69945	NA	-1	0.58486	-1	1.31488	-1	1.99573	-1	2.42408	-1	4.59295	-1
FBgn0050251	tRNA:CR30251	CG13362	1.36682	-1	0	0.92887	0	-1	4.69179	0	-1	0.343555	-1	0.465944	-1	0.818783	-1	4.83338	-1	4.15674	-1
FBgn0011915	tRNA:M2:48Ba	CG7825	1.34209	-1	NA	0.883581	NA	-1	4.69112	NA	-1	0.557103	-1	0.443164	-1	0.787506	-1	5.82779	-1	4.073	-1
FBgn0011706	rpr	CR33921	3.6143	0	NA	1.37348	NA	0	4.6885	NA	0	14.3603	-1	3.77693	-1	2.47944	-1	5.92481	-1	4.03265	-1
FBgn0035100	CG7051	CG42309	0.799023	0	0	9.38892	1	0	4.68078	0	0	0	0	4.59693	0	0.250898	0	0	0	8.09554	0
FBgn0035954	Doc3	CG5215	8.32223	0	0	2.58145	0	0	4.67438	0	0	17.8082	0	11.0182	0	10.8142	0	8.54462	1	2.97446	1
FBgn0085257	CG34228	CG8208	1.34399	-1	NA	0.880749	NA	-1	4.66783	NA	-1	0.538789	-1	0.442859	-1	0.78755	-1	5.2527	-1	4.05133	-1
FBgn0003209	raw	CG30481	2.04993	-1	NA	1.15196	NA	-1	4.66337	NA	-1	0.37615	-1	0.553854	-1	1.06225	-1	4.72663	-1	4.26383	-1
FBgn0010415	Sdc	CG32675	4.27849	-1	NA	1.81992	NA	-1	4.66249	NA	-1	0.787675	-1	1.30654	-1	2.39329	-1	6.51777	-1	4.6422	-1
FBgn0037707	RnpS1	CG2212	2.57864	-1	NA	0.829754	NA	-1	4.66181	NA	-1	4.46861	-1	1.01787	-1	1.58451	-1	5.25246	-1	4.09012	-1
FBgn0033421	CG1888	CG32443	3.10586	-1	NA	1.23896	NA	-1	4.65893	NA	-1	5.4456	-1	1.29226	-1	1.87589	-1	5.58559	-1	4.33982	-1
FBgn0030701	CG16952	CG5495	1.89972	0	NA	1.01333	NA	0	4.65273	NA	0	4.5697	0	1.95221	0	2.08515	0	7.02576	0	2.78077	0
FBgn0004373	fwd	CG13472	3.38062	-1	0	1.7756	0	-1	4.65137	0	-1	9.40499	-1	5.60132	-1	2.67459	-1	6.28693	-1	4.11872	-1
FBgn0051352	CG31352	CG32595	2.47243	2	NA	1.55803	NA	2	4.63988	NA	0	0.4026	-1	0.850016	-1	1.37986	-1	5.06708	-1	4.40841	-1
FBgn0011726	tsr	CG1158	1.22152	-1	0	0.81578	0	-1	4.63901	0	-1	0.635883	-1	0.341169	-1	0.64248	-1	4.79051	-1	4.02865	-1
FBgn0025633	CG13366	CG30415	3.26629	-1	NA	0.900773	NA	-1	4.63542	NA	-1	0.535399	-1	2.13605	-1	1.99677	-1	4.47494	-1	3.96496	-1
FBgn0027936	vih	CG4743	2.82954	0	NA	1.48582	NA	0	4.63261	NA	0	1.36935	0	1.55263	0	2.89199	0	6.09341	0	2.85407	0
FBgn0028953	CG14478	CG14798	3.1732	0	0	1.12765	0	0	4.6313	0	0	13.5557	0	3.82345	0	4.08946	0	7.93526	0	2.68189	0
FBgn0052767	CG32767	CG12444	1.79607	0	NA	0.921985	NA	0	4.63122	NA	0	8.52795	0	1.60916	0	1.7573	0	7.21017	0	2.72094	0
FBgn0026369	Sara	CG17957	4.10002	-1	0	1.66395	0	-1	4.63111	0	-1	0.775259	-1	1.21402	-1	2.24894	-1	6.541	-1	4.35298	-1
FBgn0026417	Hus1-like	CG3156	4.29535	0	NA	1.72368	NA	0	4.62329	NA	0	9.26904	0	2.44355	0	4.39959	0	7.30812	0	3.18236	0
FBgn0002527	LanB1	CR31552	2.05945	-1	NA	0.987245	NA	-1	4.61574	NA	-1	0.579777	-1	0.856104	-1	1.29096	-1	4.21339	-1	4.07608	-1
FBgn0003659	Sxl	CG13190	4.19106	-1	NA	1.5933	NA	-1	4.61091	NA	-1	17.997	-1	2.79696	-1	2.71783	-1	6.08382	-1	4.02631	-1
FBgn0024232	gprs	CG7074	0.654249	-1	NA	0.91143	NA	-1	4.60741	NA	-1	11.0501	-1	3.98102	-1	2.45109	-1	5.83817	-1	3.90898	-1
FBgn0030292	CG11752	CG13393	2.03418	-1	NA	1.30825	NA	-1	4.60722	NA	-1	0.451406	-1	0.9243	-1	1.28542	-1	3.18835	-1	4.1955	-1
FBgn0033639	CG9003	CG8745	1.34268	-1	1	0.87842	0	-1	4.60633	0	-1	0.516356	-1	0.442087	-1	0.78639	-1	4.98559	-1	4.01933	-1
FBgn0029529	CG13365	CR34597	1.7934	0	NA	0.658418	NA	0	4.60218	NA	0	0.470512	0	0.484564	0	1.47743	0	6.26664	0	2.64507	0
FBgn0011573	Cdc37	CG13598	1.53086	-1	NA	1.11249	NA	-1	4.59796	NA	-1	11.8432	-1	0.860732	-1	1.03458	-1	5.24165	-1	4.01499	-1
FBgn0037280	CG1126	CG32562	1.53745	-1	NA	2.93809	NA	-1	4.59603	NA	-1	0.012557	-1	0.549539	-1	0.841218	-1	0	-1	1.49146	-1
FBgn0003716	tkv	CG13140	8.7349	-1	NA	3.43727	NA	-1	4.59181	NA	-1	15.7703	-1	6.5933	-1	6.17528	-1	4.67686	-1	5.30178	-1
FBgn0085430	CG34401	CG1943	3.17084	-1	NA	1.23195	NA	-1	4.59046	NA	-1	11.8713	-1	1.07062	-1	1.90392	-1	5.28708	-1	3.99436	-1
FBgn0053505	U3-55K	CG16708	1.82112	-1	0	1.37123	0	-1	4.59002	0	-1	0.574163	-1	0.578277	-1	1.04221	-1	5.74088	-1	4.22905	-1
FBgn0036135	mRpL2	CG11518	1.38655	-1	NA	0.842912	NA	-1	4.5846	NA	-1	0.69687	-1	0.607169	-1	0.88845	-1	5.31793	-1	4.01685	-1
FBgn0053506	CG33506	CG17559	1.32921	-1	NA	1.23918	NA	-1	4.58427	NA	-1	0.359147	-1	0.439831	-1	0.781007	-1	4.49376	-1	4.22812	-1
FBgn0024189	sns	CG1772	4.10482	-1	0	2.19788	0	-1	4.5785	0	-1	14.0435	-1	5.2507	-1	3.20406	-1	5.41116	-1	4.82053	-1
FBgn0046827	mir-14	CG6358	2.3048	-1	NA	1.24087	NA	-1	4.57029	NA	-1	0.40486	-1	0.668116	-1	1.24536	-1	3.98884	-1	4.04865	-1
FBgn0250789	alpha-Spec	CG1221	1.53101	-1	1	1.11216	0	-1	4.56705	1	-1	11.8793	-1	0.861359	-1	1.03476	-1	5.19727	-1	4.0015	-1
FBgn0024510	dlt	CG1877	1.53101	0	0	1.11216	0	0	4.56677	0	0	11.8797	0	0.861367	0	1.645	0	7.37104	0	2.67477	0
FBgn0031812	CG9523	CG10623	2.77294	0	0	1.34932	0	0	4.56306	0	0	0.429878	0	1.01745	0	2.44419	0	4.81419	0	2.762	0
FBgn0034603	Glycogenin	CR32844	1.76631	-1	NA	1.19735	NA	-1	4.56285	NA	-1	0.330058	-1	0.477112	-1	0.915064	-1	3.62309	-1	4.30839	-1
FBgn0030866	CG15816	CG6829	1.427	-1	0	0.864482	0	-1	4.56038	0	-1	17.2959	-1	2.04602	-1	1.07821	-1	6.21608	-1	3.91802	-1
FBgn0013983	imd	CG15119	1.20578	0	NA	0.801803	NA	0	4.55725	NA	0	0.672989	0	0.325665	0	0.992107	0	7.77563	0	2.66609	0
FBgn0243512	puc	CG32491	1.90507	-1	0	1.23922	0	-1	4.55574	0	-1	10.8777	-1	2.55436	-1	1.44211	-1	5.48919	-1	3.9295	-1
FBgn0039335	Vps33B	CG12124	2.06118	-1	NA	0.778278	NA	-1	4.5471	NA	-1	0.544748	-1	0.742227	-1	1.26328	-1	4.78734	-1	3.91133	-1
FBgn0014467	CrebB-17A	CG9339	2.30536	-1	0	0.861479	0	-1	4.54556	0	-1	0.529376	-1	0.627025	-1	1.19998	-1	4.29516	-1	3.93107	-1
FBgn0028372	isopeptidase-T-3	CG33920	1.37028	-1	NA	0.800844	NA	-1	4.53693	NA	-1	0.543999	-1	0.516772	-1	0.842364	-1	5.61956	-1	3.89119	-1
FBgn0013733	shot	CG5010	2.35972	-1	0	1.1934	0	-1	4.52897	0	-1	2.20455	-1	0.742845	-1	1.35042	-1	6.0483	-1	3.96013	-1
FBgn0033547	CG12935	CR32942	2.0329	-1	NA	0.975119	NA	-1	4.5213	NA	-1	1.44652	-1	1.77229	-1	1.22796	-1	4.75476	-1	3.8509	-1
FBgn0003963	ush	CG13396	2.49257	0	0	0.819419	0	0	4.50773	0	0	8.08229	0	1.61455	0	2.33569	0	7.07615	0	2.54651	0
FBgn0032724	CG10428	CG14425	4.25721	-1	NA	2.11672	NA	-1	4.49429	NA	-1	3.90826	-1	2.45101	-1	2.72086	-1	4.24639	-1	4.8995	-1
FBgn0000054	Adf1	CR30519	1.96937	-1	NA	0.985952	NA	-1	4.49257	NA	-1	0.927823	-1	0.656299	-1	1.1388	-1	4.71644	-1	3.90663	-1
FBgn0036476	CG6945	CG9438	1.20327	0	NA	0.521931	NA	0	4.48501	NA	0	5.84191	0	1.28357	0	1.01578	0	6.18001	0	2.60931	0
FBgn0086600	snoRNA:Psi18S-1347c	CG8385	1.23426	-1	NA	1.57121	NA	-1	4.48377	NA	-1	0.275722	-1	0.522333	-1	0.788553	-1	0.656433	-1	2.94526	-1
FBgn0040505	Alk	CR34565	0.625352	-1	NA	2.99385	NA	-1	4.48276	NA	-1	2.75508	-1	3.81368	-1	2.34164	-1	0	-1	3.37043	-1
FBgn0042185	CG18769	CG10637	2.49154	0	1	0.763805	0	0	4.47681	0	0	0.885996	0	0.724142	0	2.08364	0	8.24886	0	2.40632	0
FBgn0042650	disco-r	CG1856	4.7895	-1	0	5.37268	0	-1	4.4732	0	-1	7.23801	-1	4.46743	-1	3.27451	-1	4.41161	-1	2.537	-1
FBgn0086902	kis	CG10610	2.76829	-1	0	0.824153	1	-1	4.46317	1	-1	4.90304	-1	2.46955	-1	1.75202	-1	6.67371	-1	3.69152	-1
FBgn0015949	hrg	CG4550	2.01777	0	0	0.898837	0	0	4.45164	0	0	0.497784	0	0.995527	0	2.03558	0	7.1624	0	2.58057	0
FBgn0040602	CG14545	CG10072	1.20186	0	NA	1.03328	NA	0	4.45087	NA	0	0.326267	0	0.325352	0	0.990729	0	5.21573	0	2.68156	0
FBgn0016694	Pdp1	CG31694	4.26377	0	NA	1.74545	NA	2	4.45058	NA	0	5.0183	-1	2.21277	-1	2.4473	-1	6.72955	-1	3.94472	-1
FBgn0001215	Hrb98DE	CG9972	2.00413	0	0	0.617795	0	0	4.44988	0	0	1.74397	0	1.1015	0	1.95539	0	7.0804	0	2.53298	0
FBgn0052246	CG32246	CG11374	0.906561	-1	NA	6.60748	NA	-1	4.43042	NA	-1	5.50991	-1	4.74072	-1	3.15335	-1	0	-1	4.13664	-1
FBgn0013272	Gp150	CG34050	2.10027	0	NA	0.597238	NA	0	4.428	NA	0	15.9415	0	1.92268	0	2.64634	0	8.91192	0	2.40827	0
FBgn0052772	CG32772	CG11236	1.8082	0	0	0.646746	0	0	4.42779	0	0	0.804919	-1	0.937457	-1	0.977367	-1	5.00319	-1	3.77593	-1
FBgn0053967	CG33967	CG7180	5.11505	-1	0	1.74247	0	-1	4.41542	0	-1	8.26847	-1	4.19862	-1	3.675	-1	4.57131	-1	4.04211	-1
FBgn0013955	PR2	CG1430	2.35913	-1	1	1.09507	1	-1	4.40997	0	-1	2.02918	-1	0.956276	-1	1.3379	-1	3.47025	-1	4.05063	-1
FBgn0032482	Pect	CG30360	1.85765	-1	NA	0.721081	NA	-1	4.40951	NA	-1	8.16886	-1	0.698749	-1	1.18261	-1	4.40788	-1	3.87515	-1
FBgn0036382	CG13737	CG5155	0.118186	0	NA	1.52342	NA	0	4.40926	NA	0	0.088037	0	0.158548	0	0.026727	0	0.006803	0	3.24103	0
FBgn0004108	Nrt	CG2988	5.08138	-1	NA	1.93409	NA	-1	4.40751	NA	-1	11.4011	-1	3.8945	-1	3.52221	-1	2.48046	-1	4.14585	-1
FBgn0026173	slim	CG32262	1.35668	-1	NA	0.89857	NA	-1	4.3979	NA	-1	12.4668	-1	1.62862	-1	1.03382	-1	5.24828	-1	3.97991	-1
FBgn0002985	odd	CG13363	5.50849	1	NA	4.41852	NA	0	4.39642	NA	0	7.3511	1	5.98681	1	6.56431	1	5.20403	1	3.38468	0
FBgn0003177	pyd	CG8228	7.61249	-1	NA	2.5959	NA	-1	4.39142	NA	-1	0.49736	-1	7.26634	-1	5.23721	-1	2.33959	-1	4.45526	-1
FBgn0030189	CG2909	CG33218	1.80977	0	NA	0.737503	NA	0	4.39069	NA	0	6.6902	0	0.512794	0	1.50106	0	8.41936	0	2.55076	0
FBgn0034434	Rgk1	CG7234	0.47199	-1	NA	8.56432	NA	-1	4.38952	NA	-1	0.021889	-1	0.682641	-1	1.23689	-1	0	-1	2.64816	-1
FBgn0032297	CG17124	CG10428	1.80894	0	1	3.7374	1	0	4.38884	1	1	0.631442	0	0.514386	0	1.53645	0	5.46044	1	2.59889	1
FBgn0038532	CG14322	CG12244	3.64612	-1	NA	1.93117	NA	-1	4.38876	NA	-1	0.522267	-1	1.25817	-1	2.20289	-1	1.38008	-1	4.34104	-1
FBgn0032723	ssp3	CG32663	1.92103	-1	NA	1.00171	NA	-1	4.3859	NA	-1	6.76029	-1	1.7296	-1	1.32996	-1	6.17404	-1	3.82583	-1
FBgn0016038	mod(r)	CG5384	1.78373	0	NA	0.65503	NA	0	4.38202	NA	0	0.413832	0	0.481935	0	1.46944	0	5.2624	0	2.58675	0
FBgn0260794	CG42574	CG2079	1.7663	-1	0	3.30224	0	-1	4.37908	0	-1	5.44698	-1	2.15149	-1	1.27539	-1	0.070772	-1	3.33869	-1
FBgn0003345	sd	CG15744	3.80797	0	NA	1.43199	NA	0	4.37685	NA	0	3.23929	0	2.42821	0	3.68189	0	5.32194	0	2.74779	0
FBgn0000625	eyg	CG3151	3.14827	0	NA	6.80793	NA	0	4.37	NA	0	13.3684	0	3.25942	0	3.48148	0	6.4601	0	2.53155	0
FBgn0010313	corto	CG34012	7.03486	0	NA	2.43519	NA	0	4.36813	NA	0	5.63928	0	6.67272	0	8.04581	0	6.5936	0	2.71731	0
FBgn0033083	Dpit47	CG9930	1.96705	-1	NA	0.9837	NA	-1	4.36799	NA	-1	0.886728	-1	0.655284	-1	1.13722	-1	4.43439	-1	3.85245	-1
FBgn0004873	hts	CG12156	4.74761	-1	0	2.2658	0	-1	4.36372	0	-1	5.22124	-1	1.76008	-1	2.89694	-1	6.47318	-1	3.69405	-1
FBgn0033638	CG9005	CG15118	2.84398	-1	0	1.39507	0	-1	4.35999	0	-1	7.11523	-1	2.945	-1	1.97124	-1	5.57303	-1	3.88242	-1
FBgn0010105	comm	CG11489	6.94513	0	NA	2.77168	NA	0	4.35884	NA	0	3.90458	0	5.85012	0	7.17861	0	3.88005	0	2.81245	0
FBgn0086897	sqd	CG18572	2.80926	-1	NA	0.855916	NA	-1	4.35767	NA	-1	6.32736	-1	1.2962	-1	1.80136	-1	5.30924	-1	3.86477	-1
FBgn0004390	Gap1	CG4558	3.65095	-1	0	0.859106	0	-1	4.35421	0	-1	21.8416	-1	5.47726	-1	2.86846	-1	6.83403	-1	3.49695	-1
FBgn0010452	trn	CG1849	7.60264	0	1	2.71511	0	0	4.35189	0	0	19.6091	0	8.09658	0	8.53191	0	9.30829	0	2.72415	0
FBgn0036749	CG7460	CG12162	2.20515	-1	0	1.18053	0	-1	4.34889	0	-1	0.335423	-1	1.8541	-1	1.47902	-1	4.40426	-1	3.99819	-1
FBgn0038363	Acyp2	CG31413	1.22128	-1	NA	0.504251	NA	-1	4.34406	NA	-1	1.47651	-1	0.362667	-1	0.645532	-1	4.82316	-1	3.74959	-1
FBgn0030499	CG11178	CG18536	3.14395	0	NA	2.04436	NA	0	4.34042	NA	0	0.708784	-1	0.949469	-1	1.74445	-1	3.93927	-1	4.66461	-1
FBgn0086040	snoRNA:Me28S-A3365	CG5848	0.120616	-1	NA	2.09445	NA	-1	4.33789	NA	-1	9.9616	-1	1.35947	-1	0.499345	-1	2.60021	-1	2.76433	-1
FBgn0050202	tRNA:CR30202	CR30199	2.12943	-1	NA	1.04417	NA	-1	4.33639	NA	-1	6.73949	-1	0.989324	-1	1.36395	-1	5.11864	-1	3.73503	-1
FBgn0050394	CG30394	CG33509	1.32684	0	NA	0.487361	NA	0	4.33154	NA	0	0.728259	0	0.514824	0	1.22165	0	7.46265	0	2.39698	0
FBgn0041184	Socs36E	CR30509	3.87621	2	NA	1.06311	NA	0	4.32661	NA	0	11.9652	-1	4.39843	-1	2.84896	-1	5.10629	-1	3.59919	-1
FBgn0004567	slp2	CG33111	3.28061	0	NA	1.1977	NA	0	4.32573	NA	1	13.3965	0	3.59021	0	3.67199	0	7.77538	0	2.56592	1
FBgn0250823	gish	CR30253	2.78181	-1	NA	1.16979	NA	-1	4.32032	NA	-1	13.0325	-1	1.34424	-1	1.91866	-1	5.85498	-1	4.29342	-1
FBgn0036697	rogdi	CG4922	2.52604	0	1	1.63743	0	0	4.31553	0	0	0.407401	0	0.848994	0	2.3523	0	3.7376	0	2.88274	0
FBgn0027835	Dp1	CG8414	1.79537	-1	1	0.919439	1	-1	4.30846	0	-1	0.742503	-1	0.485983	-1	0.930721	-1	4.24556	-1	3.87934	-1
FBgn0040233	cana	CG32672	1.78567	-1	0	1.05516	0	-1	4.30794	0	-1	0.666907	-1	0.608802	-1	1.08585	-1	4.53755	-1	4.01865	-1
FBgn0052831	CG33695	CR30239	1.78567	-1	NA	1.05516	NA	-1	4.30794	NA	-1	0.666907	-1	0.608802	-1	1.08585	-1	4.53755	-1	4.01865	-1
FBgn0013765	cnn	CG42506	6.52208	-1	NA	2.74574	NA	-1	4.30208	NA	-1	6.34345	-1	3.5341	-1	4.20971	-1	3.62719	-1	3.84131	-1
FBgn0033109	coro	CG11563	2.37781	-1	NA	1.52495	NA	-1	4.3014	NA	-1	0.514363	-1	0.673646	-1	1.25824	-1	2.83475	-1	4.14356	-1
FBgn0043364	cbt	CG4269	3.17937	-1	NA	1.89398	NA	-1	4.29885	NA	-1	15.8531	-1	2.09767	-1	2.11913	-1	5.71482	-1	4.18607	-1
FBgn0026063	KP78b	CG8922	4.20265	-1	0	1.29166	0	-1	4.29566	0	-1	21.9008	-1	5.50708	-1	3.50811	-1	6.70184	-1	3.50378	-1
FBgn0026064	KP78a	CG15897	4.20265	-1	NA	1.29166	NA	-1	4.29566	NA	-1	21.9008	-1	5.50708	-1	3.50811	-1	6.70184	-1	3.50378	-1
FBgn0015805	Rpd3	CG9323	3.10748	0	0	1.71405	0	0	4.29317	0	0	12.6968	0	2.15803	0	3.22101	0	2.49792	0	3.00927	0
FBgn0029738	CG4068	CG32813	2.89834	0	1	1.69101	1	0	4.28686	1	0	8.09948	0	2.93966	0	3.69905	0	4.90458	0	2.78893	0
FBgn0023507	CG3835	CG9380	4.2942	0	NA	1.9479	NA	0	4.28101	NA	0	0.4378	0	2.80881	0	4.32256	0	4.34306	0	3.16008	0
FBgn0036149	CG18490	CR31946	1.20953	-1	NA	0.519862	NA	-1	4.26834	NA	-1	0.376766	-1	0.326297	-1	0.625835	-1	4.42096	-1	3.62814	-1
FBgn0034013	unc-5	CG31811	5.29892	-1	0	1.46307	0	-1	4.26764	0	-1	14.7298	-1	7.57221	-1	4.25734	-1	4.74775	-1	3.61864	-1
FBgn0053474	CG33474	CG6869	3.29829	-1	0	1.11087	0	-1	4.25559	0	-1	15.8127	-1	4.94555	-1	2.67736	-1	4.64534	-1	4.26074	-1
FBgn0020306	dom	CG4569	1.32417	-1	NA	0.486384	NA	-1	4.2505	NA	-1	0.703575	-1	0.513804	-1	0.766924	-1	5.02463	-1	3.55196	-1
FBgn0031836	CG11050	CG6470	2.05847	-1	0	0.650374	0	-1	4.23439	0	-1	6.06501	-1	1.68542	-1	1.2827	-1	4.68697	-1	3.74356	-1
FBgn0030790	CG4768	CG13306	1.56685	-1	NA	0.882101	NA	-1	4.2233	NA	-1	8.97689	-1	1.85008	-1	1.14283	-1	4.4551	-1	3.85829	-1
FBgn0030465	CG15743	CR34684	3.67234	0	NA	1.97201	NA	0	4.22096	NA	0	5.35439	0	1.41057	0	3.72863	0	6.23706	0	2.70766	0
FBgn0039219	CG13630	CG9288	2.62919	-1	NA	1.05602	NA	-1	4.21596	NA	-1	0.627289	-1	1.11371	-1	1.54808	-1	5.2127	-1	3.42833	-1
FBgn0032233	dpr19	CR34599	1.43561	-1	NA	1.02587	NA	-1	4.21413	NA	-1	12.2656	-1	1.91583	-1	1.06609	-1	5.50486	-1	3.65853	-1
FBgn0027865	Tsp96F	CG8386	1.29957	-1	0	0.722879	0	-1	4.20882	0	-1	0.549737	-1	0.41617	-1	0.747107	-1	4.58301	-1	3.86776	-1
FBgn0030482	CG1673	CG42371	1.3316	0	NA	0.901939	NA	0	4.20857	NA	0	3.143	0	0.486122	0	1.32391	0	4.29536	0	2.66134	0
FBgn0031079	jog	CG4622	4.12048	-1	0	1.72146	0	-1	4.20671	0	-1	10.7282	-1	5.2585	-1	2.95619	-1	5.1465	-1	4.34829	-1
FBgn0085407	Pvf3	CG15445	2.87136	-1	0	1.77782	0	-1	4.20645	0	-1	0.425358	-1	0.963997	-1	1.68188	-1	3.32874	-1	3.85286	-1
FBgn0034282	Mapmodulin	CG31851	2.52411	0	NA	0.878191	NA	0	4.20375	NA	0	7.27607	-1	1.93931	-1	1.6037	-1	3.53428	-1	4.16521	-1
FBgn0036292	CG10646	CR34650	2.80782	0	NA	1.47448	NA	0	4.20121	NA	0	0.383767	0	1.54062	0	2.86966	0	4.76532	0	2.74988	0
FBgn0016977	spen	CR34592	2.84805	0	NA	1.55347	NA	0	4.19831	NA	0	4.21793	0	3.05179	0	3.61987	0	3.01471	0	2.8561	0
FBgn0013334	Sap47	CG10413	1.87439	-1	0	0.624326	0	-1	4.19682	0	-1	0.407709	-1	1.73149	-1	1.25273	-1	4.99991	-1	3.44963	-1
FBgn0000246	c(3)G	CG3982	1.21716	-1	NA	0.502555	NA	-1	4.19343	NA	-1	1.34987	-1	0.361441	-1	0.64335	-1	4.25861	-1	3.68879	-1
FBgn0051635	CG31635	CG13599	4.09174	0	0	1.43677	0	0	4.19039	0	0	0.904386	0	2.66683	0	4.38727	0	5.35227	0	2.54448	0
FBgn0035153	CG3371	CG14548	1.40209	-1	0	1.10114	0	-1	4.18874	0	-1	0.302469	-1	0.650247	-1	1.04048	-1	4.59909	-1	3.99851	-1
FBgn0026758	Trf2	CG8002	4.88396	-1	NA	1.84934	NA	-1	4.18873	NA	-1	4.27554	-1	1.89898	-1	2.96619	-1	2.5924	-1	4.42015	-1
FBgn0051997	CG31997	CG3245	0.380717	-1	NA	0.950167	NA	-1	4.18343	NA	-1	0.293403	-1	0.548276	-1	1.02438	-1	3.68328	-1	3.76493	-1
FBgn0035152	CG3386	CG7434	2.16016	0	0	0.832445	0	0	4.18313	0	0	5.2951	-1	1.15734	-1	1.55619	-1	6.20355	-1	3.67803	-1
FBgn0029943	Atg5	CG3560	9.49131	0	NA	4.36747	NA	0	4.18211	NA	0	9.04788	0	8.10601	0	10.3157	0	3.87339	0	2.92756	0
FBgn0011278	lbe	CG2099	4.04471	-1	0	1.41166	0	-1	4.17496	0	-1	11.3302	-1	5.53094	-1	2.93416	-1	3.89244	-1	3.78254	-1
FBgn0029996	Ubc-E2H	CG4016	1.20461	-1	0	0.770733	0	-1	4.17176	0	-1	16.2288	-1	1.50236	-1	0.798857	-1	5.32673	-1	3.66858	-1
FBgn0022361	Pur-alpha	CG18469	1.68101	0	NA	0.584712	NA	0	4.16954	NA	0	4.49523	0	0.673069	0	1.47061	0	6.33822	0	2.37692	0
FBgn0034251	CG11423	CG34358	0.448701	-1	0	7.32375	0	-1	4.16755	0	-1	0.125314	-1	0.997264	-1	1.34933	-1	0	-1	1.63582	-1
FBgn0034135	Syn2	CG32549	0.414829	0	0	4.07611	1	0	4.15923	0	0	0.616823	0	0.559781	0	0.094159	0	0.341358	0	1.65207	0
FBgn0028397	Tob	CG10713	1.91262	-1	NA	1.04479	NA	-1	4.15084	NA	-1	7.39393	-1	0.599285	-1	1.0855	-1	3.85592	-1	3.76454	-1
FBgn0037186	CG11241	CG9198	0.572087	0	0	1.7334	0	0	4.14919	0	0	0	0	0.272465	0	0.738326	0	0	0	5.64132	0
FBgn0031148	CG1753	CG7369	0.657359	0	0	1.90036	0	0	4.12855	0	0	6.81522	0	0.250967	0	0.598658	0	2.41589	0	2.35108	0
FBgn0037279	CG1129	CG10281	1.42003	0	NA	0.748797	NA	0	4.12719	NA	0	5.19475	0	1.34858	0	1.65473	0	8.08139	0	2.48176	0
FBgn0020556	bxd	CG9267	11.0335	-1	0	2.82274	0	-1	4.11384	0	-1	10.6393	-1	11.8157	-1	8.16498	-1	3.29041	-1	3.65813	-1
FBgn0033548	CG7637	CG8191	2.01683	-1	0	0.96158	0	-1	4.10985	0	-1	0.859653	-1	1.74884	-1	1.21945	-1	3.43241	-1	3.65944	-1
FBgn0029944	Dok	CG3606	9.76211	0	0	4.29171	0	0	4.10277	0	0	10.1324	0	7.907	0	10.2084	0	5.08137	0	2.85205	0
FBgn0027499	CG12340	CG15347	2.02057	-1	0	0.967359	0	-1	4.10084	0	-1	1.39519	-1	1.75745	-1	1.2199	-1	3.55492	-1	3.67478	-1
FBgn0011656	Mef2	CG1142	8.47554	-1	NA	3.25944	NA	-1	4.09878	NA	-1	4.10033	-1	8.20391	-1	6.00585	-1	5.83983	-1	4.64424	-1
FBgn0031645	CG3036	CG1309	3.36281	-1	0	1.12166	0	-1	4.09551	0	-1	9.73008	-1	1.82556	-1	2.09663	-1	5.32698	-1	3.3491	-1
FBgn0051815	CG31815	CG4591	0.346916	-1	NA	4.32311	NA	-1	4.08826	NA	-1	0	-1	2.01076	-1	1.23429	-1	0	-1	2.18346	-1
FBgn0015513	mbc	CG9884	4.84425	-1	0	1.39672	0	-1	4.08768	0	-1	19.7456	-1	3.8527	-1	3.12338	-1	6.48553	-1	3.80566	-1
FBgn0044047	Ilp6	CG12157	4.67772	-1	1	1.77685	1	-1	4.08261	0	-1	12.6573	-1	4.4079	-1	3.19458	-1	4.14705	-1	3.80659	-1
FBgn0037504	CG1142	CG13539	1.70827	-1	0	1.10896	0	-1	4.07424	0	-1	0.763893	-1	0.577118	-1	1.01585	-1	4.05404	-1	3.65501	-1
FBgn0033549	mms4	CR33326	2.59018	0	NA	1.07301	NA	0	4.06489	NA	0	2.14201	0	1.96744	0	2.43207	0	4.2867	0	2.44027	0
FBgn0260654	CG42637	CG6685	3.76795	-1	NA	1.59692	NA	-1	4.06424	NA	-1	2.08859	-1	1.77757	-1	2.32644	-1	0.985079	-1	4.23341	-1
FBgn0004885	tok	CG33183	2.63816	0	0	1.05502	0	0	4.05816	0	0	0.678095	0	1.11816	0	2.46911	0	7.08785	0	2.23257	0
FBgn0004924	Top1	CG11877	2.01939	-1	0	0.594088	0	-1	4.05623	0	-1	15.1037	-1	1.06992	-1	1.34991	-1	5.26409	-1	3.35305	-1
FBgn0000404	CycA	CG31904	2.74765	-1	0	0.725361	0	-1	4.05464	0	-1	8.33963	-1	1.55746	-1	1.84569	-1	4.99539	-1	3.28307	-1
FBgn0025743	mbt	CG11312	1.97759	-1	0	1.29955	0	-1	4.04959	0	-1	1.44035	-1	0.913253	-1	1.27765	-1	4.19213	-1	3.94984	-1
FBgn0003079	phl	CG9623	4.6603	-1	NA	1.77153	NA	-1	4.04607	NA	-1	12.7946	-1	4.39318	-1	3.18313	-1	3.88039	-1	3.7832	-1
FBgn0082957	snoRNA:Psi28S-3405d	CG5728	1.99011	-1	0	2.06387	1	-1	4.03549	0	-1	0.574685	-1	1.10428	-1	1.22486	-1	0	-1	3.04225	-1
FBgn0029764	yu	CG3656	1.90435	-1	0	1.00883	0	-1	4.0293	0	-1	0.424853	-1	0.740219	-1	1.08032	-1	2.50556	-1	3.88629	-1
FBgn0004895	fd64A	CG33323	3.93319	2	0	1.40451	0	0	4.02661	0	2	8.20086	-1	2.22552	-1	2.24038	-1	4.00779	-1	3.65606	-1
FBgn0040673	CG15234	CG9731	2.17862	0	NA	0.650226	NA	0	4.02562	NA	0	13.154	-1	1.33868	-1	1.61955	-1	5.72079	-1	3.48831	-1
FBgn0003118	pnt	CG7439	8.59001	-1	NA	1.94318	NA	-1	4.01736	NA	-1	19.9301	-1	9.89933	-1	6.44179	-1	5.99953	-1	3.10578	-1
FBgn0002643	mam	CG5059	7.45458	-1	0	3.17736	0	-1	4.01139	0	-1	4.66018	-1	5.71165	-1	4.54046	-1	2.82734	-1	4.50566	-1
FBgn0003371	sgg	CG2219	1.7373	0	0	1.00662	0	0	4.01027	0	0	0.485412	0	0.468934	0	1.42936	0	7.23878	0	2.83802	0
FBgn0001230	Hsp68	CG6811	1.34553	-1	0	0.79613	0	-1	4.00849	0	-1	3.04191	-1	0.579417	-1	0.947893	-1	5.66198	-1	3.38973	-1
FBgn0011219	Bsg	CG11534	2.49385	-1	0	1.17631	0	-1	3.99193	0	-1	12.7261	-1	1.93783	-1	1.51598	-1	4.71644	-1	3.94729	-1
FBgn0067688	mir-316	CG6312	2.30214	-1	NA	1.54624	NA	-1	3.98656	NA	-1	4.21281	-1	0.827655	-1	1.43917	-1	1.88018	-1	4.02789	-1
FBgn0026400	Noa36	CG33914	1.39969	-1	NA	0.51753	NA	-1	3.98476	NA	-1	1.38361	-1	0.658849	-1	0.821448	-1	3.497	-1	3.57409	-1
FBgn0039120	Nup98	CG15094	4.69212	-1	0	1.35454	0	-1	3.98325	0	-1	19.0116	-1	3.80466	-1	3.04123	-1	6.31175	-1	3.75651	-1
FBgn0010241	Mdr50	CG10279	0.259079	-1	0	3.16167	0	-1	3.97945	0	-1	0	-1	1.96278	-1	1.02188	-1	0	-1	1.54426	-1
FBgn0037007	CG5059	CG7948	2.52535	-1	NA	0.863231	NA	-1	3.97126	NA	-1	3.08338	-1	1.03303	-1	1.63227	-1	2.98222	-1	3.78265	-1
FBgn0010651	l(2)08717	CG15880	3.33885	0	NA	1.36957	NA	0	3.96445	NA	0	6.43644	0	1.83071	0	3.56374	0	2.71108	0	2.67582	0
FBgn0037632	Tcp-1eta	CG17376	1.63189	-1	NA	0.941086	NA	-1	3.95585	NA	-1	0.227252	-1	0.440093	-1	0.844438	-1	4.04561	-1	3.71106	-1
FBgn0001170	H2.0	CR34652	3.05479	0	NA	4.13929	NA	0	3.95532	NA	1	15.6124	0	2.40299	0	3.05527	0	5.23482	1	1.95515	1
FBgn0032481	CG16972	CG4466	1.8386	-1	0	0.71386	0	-1	3.95077	0	-1	6.90624	-1	0.691591	-1	1.17054	-1	2.95616	-1	3.68703	-1
FBgn0013576	l(3)82Fd	CG1484	5.87863	-1	0	2.06296	0	-1	3.94858	0	-1	2.90576	-1	5.62852	-1	3.99494	-1	4.97872	-1	3.57995	-1
FBgn0020249	stck	CG42325	2.47456	-1	0	0.872663	0	-1	3.94509	0	-1	15.9919	-1	3.31733	-1	1.76141	-1	5.25308	-1	3.39389	-1
FBgn0050011	gem	CG3589	1.21793	-1	0	0.720376	0	-1	3.9446	0	-1	6.46911	-1	0.343375	-1	0.648221	-1	6.08834	-1	3.30393	-1
FBgn0003261	Rm62	CG9988	1.52768	0	NA	0.905935	NA	0	3.94329	NA	0	0.677075	0	0.889532	0	1.69026	0	8.50637	0	2.24547	0
FBgn0004907	14-3-3zeta	CG18783	2.39627	-1	0	1.483	0	-1	3.94278	0	-1	1.47347	-1	0.757012	-1	1.29171	-1	0.586796	-1	4.06845	-1
FBgn0026262	bip2	CG33182	2.05726	0	0	0.735703	0	0	3.93738	0	0	0.26922	0	0.562857	0	1.70639	0	5.27834	0	2.41506	0
FBgn0259735	CG42389	CG9149	2.22596	-1	0	1.08381	0	-1	3.9373	0	-1	14.1558	-1	2.28057	-1	1.52176	-1	5.73712	-1	3.36279	-1
FBgn0030349	CG10353	CG14926	1.50082	-1	NA	0.903002	NA	-1	3.9332	NA	-1	0.410163	-1	0.815364	-1	0.983744	-1	4.57949	-1	3.397	-1
FBgn0011763	Dp	CG4286	2.8875	-1	0	0.726773	0	-1	3.9289	0	-1	11.7987	-1	1.72592	-1	2.04711	-1	5.82399	-1	3.22159	-1
FBgn0030299	CG11727	CG6580	1.18994	0	NA	0.511579	NA	0	3.92811	NA	0	0.330811	0	0.319955	0	0.97696	0	4.1631	0	2.44682	0
FBgn0013726	pnut	CR30246	3.26031	-1	NA	1.18502	NA	-1	3.9268	NA	-1	13.6491	-1	2.86801	-1	2.32699	-1	5.22571	-1	3.67136	-1
FBgn0259936	Uhg3	CG8358	1.71765	-1	0	0.548051	0	-1	3.92676	0	-1	11.3316	-1	1.64375	-1	1.04646	-1	4.577	-1	3.24951	-1
FBgn0053303	CG33303	CG16989	1.42197	-1	0	1.01768	0	-1	3.92495	0	-1	8.63341	-1	1.88986	-1	1.05486	-1	3.9703	-1	3.5407	-1
FBgn0003459	stwl	CG9541	1.21843	0	NA	0.518965	NA	0	3.92319	NA	0	0.560641	0	0.412221	0	1.17404	0	7.05606	0	2.18643	0
FBgn0051365	CG31365	CG2916	1.34581	-1	0	0.780858	0	-1	3.91264	0	-1	0.564262	-1	0.448097	-1	0.79389	-1	5.99152	-1	3.31458	-1
FBgn0004419	me31B	CG31626	2.33062	0	0	0.774972	0	0	3.90579	0	0	0.251632	0	0.773911	0	2.00226	0	2.75211	0	2.52801	0
FBgn0052406	CG32406	CG10249	1.11538	0	0	7.76541	0	0	3.90536	0	0	3.09197	0	9.05888	0	0.362149	0	0.17748	0	1.92008	0
FBgn0024250	brk	CG3036	6.53054	0	1	3.28307	0	0	3.90501	0	0	7.01077	0	4.79825	0	7.04221	0	4.00012	0	2.91915	0
FBgn0036144	GlcAT-P	CG5933	1.39185	-1	NA	2.94843	NA	-1	3.88894	NA	-1	0.204816	-1	0.377628	-1	0.721338	-1	1.30567	-1	0.600783	-1
FBgn0027108	inx2	CR31943	1.95171	0	NA	0.877822	NA	0	3.8887	NA	0	2.15633	0	2.16958	0	2.31364	0	8.04477	0	2.12363	0
FBgn0033159	Dscam	CR30220	3.32711	0	NA	1.4023	NA	0	3.8766	NA	0	0.989168	0	3.94551	0	3.89576	0	6.63001	0	2.27183	0
FBgn0023534	CG17778	CG10667	0.120189	0	NA	0.886622	NA	0	3.87646	NA	0	0.148023	0	0.160933	0	0.027146	0	0.665227	0	3.24445	0
FBgn0028577	pUf68	CG9289	2.80685	0	NA	1.15451	NA	0	3.87152	NA	0	0.45291	0	1.29641	0	2.85424	0	7.2715	0	2.19575	0
FBgn0031150	bves	CG3539	2.51579	0	0	1.22052	0	0	3.86772	0	0	7.58105	-1	0.896539	-1	1.4805	-1	4.1991	-1	3.41846	-1
FBgn0039938	Sox102F	CR33628	4.33067	0	NA	1.34396	NA	0	3.86769	NA	0	1.31506	0	1.88514	0	4.55652	0	6.75779	0	2.02897	0
FBgn0031842	Tango1	CG3707	4.07198	-1	NA	1.42866	NA	-1	3.86732	NA	-1	0.77977	-1	2.65086	-1	2.74577	-1	2.79053	-1	3.67509	-1
FBgn0053207	pxb	CG3479	9.20882	1	0	2.86215	0	1	3.8617	0	0	5.77698	1	12.7822	1	11.1969	1	8.33811	1	2.38368	1
FBgn0041005	pncr013:4	CG6702	2.04063	-1	0	0.73072	0	-1	3.85759	0	-1	0.268527	-1	0.558253	-1	1.06458	-1	2.68513	-1	3.58483	-1
FBgn0085384	CG34355	CG9205	0.24693	-1	NA	1.90993	NA	-1	3.85318	NA	-1	2.50113	-1	0.601897	-1	0.740562	-1	0.693616	-1	0.679776	-1
FBgn0039178	CG6356	CG33747	1.92544	-1	NA	0.604078	NA	-1	3.85088	NA	-1	15.3686	-1	0.896683	-1	1.2403	-1	5.94331	-1	3.23759	-1
FBgn0039000	CG6954	CG3871	4.21303	0	NA	1.33468	NA	0	3.85066	NA	0	13.3563	-1	4.93449	-1	3.15219	-1	4.26144	-1	3.32468	-1
FBgn0033166	Eaf	CG9281	4.0912	0	0	1.94557	1	0	3.85001	0	0	0.674243	0	2.64499	0	4.18136	0	8.44007	0	2.16668	0
FBgn0035424	CG11505	CG3997	2.50641	-1	0	0.71763	0	-1	3.84307	0	-1	0.797438	-1	1.10934	-1	1.52626	-1	4.40067	-1	3.51381	-1
FBgn0033539	Git	CG42569	1.49348	-1	0	0.895593	0	-1	3.84194	0	-1	0.750555	-1	0.403044	-1	0.772725	-1	5.71461	-1	3.25847	-1
FBgn0030350	SelG	CG34451	1.49818	-1	NA	0.901157	NA	-1	3.83749	NA	-1	0.397467	-1	0.814086	-1	0.982019	-1	4.30644	-1	3.35412	-1
FBgn0033374	CG13741	CG5080	1.41344	0	1	2.48483	1	0	3.83681	1	0	0.309214	0	0.643046	0	1.42383	0	1.29368	0	3.5995	0
FBgn0003053	peb	CG4030	2.45983	0	0	1.16584	0	0	3.8322	0	0	0.960562	0	1.43694	0	2.62729	0	7.77573	0	2.19851	0
FBgn0030930	GalNAc-T2	CG6036	1.84963	0	NA	0.644984	NA	0	3.8288	NA	0	0.413113	0	0.561943	0	1.63267	0	6.74005	0	2.2667	0
FBgn0000308	chic	CG1401	2.71414	-1	NA	1.06274	NA	-1	3.82294	NA	-1	13.5583	-1	2.17729	-1	1.98487	-1	4.33982	-1	3.35317	-1
FBgn0004132	boca	CG7793	1.76488	0	NA	0.666626	NA	0	3.81669	NA	0	0.564747	-1	0.840677	-1	1.05744	-1	5.49703	-1	3.12414	-1
FBgn0040091	Ugt58Fa	CG6017	2.35029	0	1	0.683826	1	0	3.81383	1	1	2.71812	0	0.637666	0	1.93902	0	7.61434	0	2.18993	1
FBgn0004859	ci	CG8532	3.32867	0	0	5.19489	0	0	3.80479	0	0	14.6782	0	4.25649	0	4.1666	0	4.55271	0	3.98674	0
FBgn0085424	nub	CG13123	3.74312	-1	0	1.36468	0	-1	3.80458	0	-1	0.439682	-1	2.95582	-1	2.49102	-1	4.09193	-1	3.42003	-1
FBgn0028978	trbl	CG7421	3.55683	-1	1	0.783528	1	-1	3.79566	0	-1	0.930478	-1	3.22124	-1	2.6412	-1	4.48081	-1	3.03485	-1
FBgn0003463	sog	CG10006	1.91092	0	NA	0.841013	NA	0	3.79426	NA	0	0.532316	0	1.09681	0	1.99138	0	6.4699	0	2.15758	0
FBgn0037743	CG8412	CG14680	1.20416	-1	NA	0.752545	NA	-1	3.78667	NA	-1	0.380791	-1	0.324094	-1	0.621961	-1	3.83898	-1	3.21779	-1
FBgn0030931	Rad51D	CR33686	1.85412	-1	NA	0.646238	NA	-1	3.78522	NA	-1	0.416834	-1	0.563141	-1	1.02933	-1	4.55806	-1	3.4013	-1
FBgn0035542	CG11347	CG7111	3.58351	-1	0	1.13196	0	-1	3.78144	0	-1	5.48971	-1	1.74211	-1	2.36218	-1	2.01488	-1	3.9886	-1
FBgn0082932	snoRNA:Me28S-G1083d	CG12072	0.330187	-1	NA	2.33136	NA	-1	3.781	NA	-1	0.255726	-1	1.17198	-1	1.19331	-1	1.68193	-1	2.30991	-1
FBgn0034091	mrj	CG5341	1.91243	-1	0	1.66083	0	-1	3.77295	0	-1	0.185603	-1	0.73777	-1	1.18005	-1	1.37837	-1	3.95363	-1
FBgn0015773	NetA	CG2762	3.10607	1	0	3.74019	0	1	3.77288	0	1	0.30208	1	2.39458	1	3.42984	1	4.43322	1	2.9175	1
FBgn0038660	CG14291	CR30314	2.00201	0	NA	1.33265	NA	0	3.77103	NA	0	0.213277	0	0.889143	0	1.93964	0	2.75433	0	2.66427	0
FBgn0025549	unc-119	CG4404	1.42456	0	0	0.587574	0	0	3.76823	0	0	15.2368	0	3.35322	0	1.96606	0	5.30906	0	2.3512	0
FBgn0259744	CG42377	CG9331	0.678974	-1	0	8.77764	0	-1	3.76586	0	-1	0.417674	-1	3.84182	-1	2.51579	-1	1.4857	-1	1.31136	-1
FBgn0012000	tRNA:V3b:84Dc	CG5127	0.337124	-1	NA	3.76215	NA	-1	3.7626	NA	-1	0.235082	-1	0.566119	-1	0.997817	-1	0.244408	-1	3.00341	-1
FBgn0011953	tRNA:R:12Ef	CG6030	0.442482	-1	0	5.49377	1	-1	3.76193	0	-1	0.421947	-1	0.639614	-1	1.19331	-1	4.50111	-1	2.16661	-1
FBgn0035226	Psa	CG4551	3.19266	0	1	1.46275	1	0	3.75996	1	0	0.417938	0	1.65784	0	3.35805	0	6.66888	0	2.14515	0
FBgn0035917	Zasp66	CG6904	1.74318	0	1	1.03521	1	0	3.75766	1	0	0.246701	0	0.536236	0	1.58073	0	3.38003	0	2.64074	0
FBgn0259933	CG42456	CG30290	1.35656	-1	0	0.771515	0	-1	3.75359	0	-1	0.431584	-1	0.462414	-1	0.81556	-1	4.34192	-1	3.18685	-1
FBgn0014037	Su(Tpl)	CG3039	3.22738	-1	0	1.07949	0	-1	3.75159	0	-1	7.74978	-1	1.32788	-1	1.98902	-1	3.87463	-1	3.63247	-1
FBgn0002609	HLHm3	CG6033	11.0052	-1	0	2.57594	0	-1	3.74677	0	-1	16.1307	-1	16.3171	-1	9.17214	-1	6.45578	-1	3.24485	-1
FBgn0035436	CG12016	CG5924	1.35653	0	NA	0.771389	NA	0	3.74483	NA	0	0.431651	0	0.462385	0	1.29647	0	6.12278	0	2.12742	0
FBgn0039139	CG5933	CG17962	4.63678	0	NA	1.50765	NA	0	3.74455	NA	0	1.01784	-1	1.95848	-1	2.56875	-1	4.7249	-1	3.17706	-1
FBgn0028554	xl6	CG6554	2.03896	0	0	0.620299	0	0	3.74158	0	0	3.04832	-1	1.05265	-1	1.30303	-1	2.30354	-1	3.40843	-1
FBgn0038202	CG12402	CG11793	1.91684	-1	0	0.870214	0	-1	3.73197	0	-1	11.0203	-1	0.791398	-1	1.26682	-1	5.53472	-1	3.14152	-1
FBgn0033194	Vps13	CG6743	1.77011	-1	0	0.669866	0	-1	3.72948	0	-1	0.54747	-1	0.840383	-1	1.05952	-1	5.02511	-1	3.08339	-1
FBgn0028974	xmas-2	CR31905	2.40478	-1	NA	0.981981	NA	-1	3.72941	NA	-1	0.451432	-1	1.1174	-1	1.56367	-1	4.56158	-1	3.19496	-1
FBgn0259832	CG34229	CG4993	2.44966	-1	NA	1.20101	NA	-1	3.72931	NA	-1	0.242168	-1	0.750364	-1	1.37069	-1	0.366813	-1	4.11742	-1
FBgn0036398	CG9007	CR32362	2.44448	0	NA	1.2055	NA	0	3.72672	NA	0	0.391258	-1	0.737914	-1	1.35148	-1	2.51378	-1	3.92938	-1
FBgn0041160	comm2	CG12598	5.97123	0	NA	1.8261	NA	0	3.72108	NA	0	15.8626	0	7.61094	0	7.41505	0	7.53578	0	2.10768	0
FBgn0020647	KrT95D	CG1747	5.16719	-1	0	1.79327	0	-1	3.71191	0	-1	1.10476	-1	2.80569	-1	2.99724	-1	4.40194	-1	3.16513	-1
FBgn0023479	Tequila	CG14049	0.217674	-1	NA	3.26698	NA	-1	3.71006	NA	-1	0.05655	-1	0.456357	-1	0.662226	-1	0	-1	0.896881	-1
FBgn0008654	Su(z)2	CG1619	5.79289	-1	NA	1.98665	NA	-1	3.70947	NA	-1	11.1956	-1	3.79066	-1	3.83343	-1	5.53758	-1	3.72375	-1
FBgn0037710	CG9393	CG10075	1.21388	0	1	0.687917	1	0	3.70642	0	0	0.421124	0	0.327474	0	0.998048	0	5.94137	0	2.06821	0
FBgn0002945	nkd	CG1245	4.65228	-1	0	1.58176	0	-1	3.70549	0	-1	7.19207	-1	5.24019	-1	3.30745	-1	3.3646	-1	3.39875	-1
FBgn0033373	CG8080	CG4803	1.41511	0	NA	0.743492	NA	0	3.70515	NA	0	0.255826	-1	0.640121	-1	0.897367	-1	4.41834	-1	3.19516	-1
FBgn0051812	CG31812	CG9396	1.28831	-1	NA	0.751689	NA	-1	3.70459	NA	-1	0.21508	-1	0.549157	-1	0.799639	-1	4.62605	-1	3.19234	-1
FBgn0082938	snoRNA:Me28S-C2645a	CG3713	1.70735	-1	NA	0.544833	NA	-1	3.70007	NA	-1	10.2754	-1	1.63426	-1	1.04023	-1	3.90666	-1	3.15346	-1
FBgn0030049	Trf4-1	CG3270	1.33487	-1	NA	0.494778	NA	-1	3.69829	NA	-1	10.4229	-1	1.785	-1	0.917585	-1	3.55751	-1	3.37296	-1
FBgn0032399	CG6785	CR33652	0.466852	-1	NA	0.988182	NA	-1	3.69781	NA	-1	0.703066	-1	0.694776	-1	1.23603	-1	3.5592	-1	3.25238	-1
FBgn0036815	l(3)neo26	CG9111	1.18908	-1	NA	0.486871	NA	-1	3.6958	NA	-1	0.255135	-1	0.320008	-1	0.61443	-1	2.46915	-1	3.43388	-1
FBgn0003016	osp	CG4994	3.83197	0	0	2.24103	0	0	3.69394	0	0	5.49101	0	3.90104	0	3.87364	0	5.06218	0	2.68753	0
FBgn0036695	Papst2	CG34399	1.83623	-1	NA	1.44088	NA	-1	3.69362	NA	-1	0.939837	-1	0.600103	-1	1.05241	-1	6.20327	-1	4.02524	-1
FBgn0053229	CG33229	CG7415	2.11044	0	0	0.966288	0	0	3.69352	0	0	0.621772	0	0.745551	0	2.02035	0	3.98942	0	2.30545	0
FBgn0003862	trx	CG7122	2.46988	-1	NA	0.832648	NA	-1	3.69352	NA	-1	4.03078	-1	2.29052	-1	1.62833	-1	4.14923	-1	3.31263	-1
FBgn0025803	SNF4Agamma	CG33936	5.10597	0	0	2.05781	0	0	3.69219	0	0	0.991048	-1	1.89844	-1	2.90945	-1	1.779	-1	4.40603	-1
FBgn0004838	Hrb27C	CG11901	1.46619	0	0	0.471069	0	0	3.69158	0	0	0.492926	0	0.839315	0	1.54474	0	5.25429	0	2.16854	0
FBgn0039790	CG2246	CG4062	2.40539	-1	NA	0.677743	NA	-1	3.69141	NA	-1	1.36893	-1	0.863385	-1	1.37568	-1	4.68424	-1	2.91829	-1
FBgn0050015	CG30015	CG10694	4.06897	-1	0	1.52978	0	-1	3.68501	0	-1	14.7629	-1	4.45589	-1	3.10668	-1	5.52485	-1	3.19212	-1
FBgn0260457	CG16971	CG11450	2.10978	-1	1	0.965923	0	-1	3.6832	0	-1	0.625581	-1	0.745323	-1	1.27049	-1	2.78995	-1	3.44366	-1
FBgn0025355	SuUR	CG1216	1.46313	-1	0	0.812666	0	-1	3.68069	0	-1	0.218756	-1	0.483368	-1	0.858496	-1	4.54853	-1	3.17933	-1
FBgn0064121	CG33692	CG10724	5.02288	-1	0	2.13801	1	-1	3.68005	0	-1	0.55091	-1	5.86854	-1	3.55358	-1	2.9148	-1	4.10987	-1
FBgn0064122	CG33691	CG7269	5.02288	-1	0	2.13801	1	-1	3.68005	0	-1	0.55091	-1	5.86854	-1	3.55358	-1	2.9148	-1	4.10987	-1
FBgn0086347	Myo31DF	CG4096	3.16362	-1	NA	1.38	NA	-1	3.67965	NA	-1	0.639544	-1	1.16294	-1	1.88012	-1	5.99152	-1	3.92023	-1
FBgn0052075	CG32075	CG11228	1.4616	-1	NA	0.812285	NA	-1	3.67732	NA	-1	0.218462	-1	0.482942	-1	0.857691	-1	4.53828	-1	3.17781	-1
FBgn0003888	betaTub60D	CG8411	3.9154	1	0	2.64609	0	1	3.67671	0	0	7.98652	0	2.35026	0	3.93952	1	4.45199	1	3.04166	1
FBgn0033688	Prp8	CG18136	0.755319	-1	0	0.645286	1	-1	3.67073	0	-1	0.293943	-1	0.288376	-1	0.487775	-1	5.02956	-1	3.16887	-1
FBgn0032524	CG9267	CG33096	0.755155	-1	NA	0.651438	NA	-1	3.6693	NA	-1	0.210064	-1	0.288208	-1	0.487641	-1	4.51543	-1	3.1729	-1
FBgn0032919	CG9253	CG34191	0.755435	-1	NA	0.651804	NA	-1	3.6678	NA	-1	0.272381	-1	0.389395	-1	0.605887	-1	4.52634	-1	3.16874	-1
FBgn0002732	malpha	CG7238	8.97159	-1	0	2.20836	0	-1	3.66697	0	-1	23.1212	-1	10.9952	-1	7.13084	-1	6.02386	-1	3.09379	-1
FBgn0039350	jigr1	CG32531	4.82145	0	NA	1.33677	NA	0	3.66501	NA	0	7.41115	-1	2.13777	-1	2.93111	-1	4.83114	-1	3.2839	-1
FBgn0035656	CG10479	CR32908	4.23017	-1	NA	1.67824	NA	-1	3.66437	NA	-1	13.6666	-1	3.78412	-1	2.76201	-1	4.87521	-1	4.07391	-1
FBgn0052076	Alg10	CG1343	1.9662	0	0	0.917858	0	0	3.66437	0	0	0.253686	0	0.617589	0	1.77596	0	6.56885	0	2.15469	0
FBgn0028670	Vha100-2	CG31369	1.35537	0	0	0.828881	0	0	3.66434	0	0	0.396069	-1	0.515433	-1	0.874593	-1	5.36235	-1	3.44797	-1
FBgn0034210	CG6568	CG11741	0.733866	0	NA	0.649625	NA	0	3.66336	NA	0	0.283881	0	0.270091	0	0.734894	0	6.56923	0	2.10489	0
FBgn0044323	Cka	CG14569	1.22627	0	0	0.528923	0	0	3.65732	0	0	6.63326	-1	0.386578	-1	0.697181	-1	3.98156	-1	3.1659	-1
FBgn0003031	pAbp	CG3204	2.48388	0	NA	0.756986	NA	0	3.65562	NA	0	0.576129	0	1.07878	0	2.4145	0	3.85923	0	2.34217	0
FBgn0250753	exba	CR33445	2.52514	-1	NA	0.735184	NA	-1	3.65166	NA	-1	1.08025	-1	0.860426	-1	1.41564	-1	5.48419	-1	2.9064	-1
FBgn0033846	mip120	CG7626	2.21315	-1	0	1.43684	0	-1	3.65071	0	-1	7.90895	-1	0.623289	-1	1.17664	-1	4.16486	-1	3.66138	-1
FBgn0030873	CG15814	CG1119	0.764099	0	1	0.650265	0	0	3.64165	0	0	8.17461	0	0.434674	0	1.01888	0	6.32252	0	2.10778	0
FBgn0030874	CG6506	CR33551	0.764099	0	NA	0.650265	NA	0	3.64165	NA	0	8.17461	0	0.434674	0	1.01888	0	6.32252	0	2.10778	0
FBgn0031384	CG4238	CG18766	2.77626	-1	1	1.56505	0	-1	3.64068	0	-1	0.509568	-1	1.397	-1	1.93022	-1	2.57698	-1	3.90641	-1
FBgn0052043	CG32043	CG3365	4.48825	-1	1	1.69776	1	-1	3.63555	0	-1	6.17225	-1	3.27808	-1	2.9345	-1	2.93072	-1	3.871	-1
FBgn0004889	tws	CG42368	1.91252	-1	NA	0.976974	NA	-1	3.63447	NA	-1	1.23461	-1	0.676749	-1	1.19063	-1	3.86928	-1	3.38612	-1
FBgn0020299	stumps	CG34008	7.32316	1	NA	2.46201	NA	0	3.63256	NA	1	10.0566	1	8.03176	1	7.99099	1	4.95732	1	2.96424	1
FBgn0025702	CG11489	CG10682	0.392794	0	0	3.87893	0	0	3.63164	0	0	0	-1	2.07264	-1	1.42519	-1	0	-1	1.88312	-1
FBgn0011747	Ank	CG4937	1.3306	-1	NA	0.900978	NA	-1	3.62778	NA	-1	0.205917	-1	0.433002	-1	0.773516	-1	4.38217	-1	3.15622	-1
FBgn0028399	TMS1	CG8580	1.19712	-1	NA	0.734819	NA	-1	3.62626	NA	-1	0.211863	-1	0.334002	-1	0.630925	-1	3.54097	-1	3.587	-1
FBgn0033540	StIP	CG10575	1.77427	1	NA	0.948617	NA	1	3.62624	NA	0	0.792125	0	0.487957	0	1.47643	0	8.07677	1	2.10768	1
FBgn0037533	CD98hc	CG13089	0.754278	-1	0	0.653054	0	-1	3.62565	0	-1	5.17472	-1	0.301533	-1	0.502794	-1	5.90165	-1	3.15064	-1
FBgn0025186	ari-2	CG3808	1.91629	-1	1	1.24507	0	-1	3.62174	0	-1	12.4967	-1	0.634185	-1	1.14411	-1	5.18305	-1	3.08433	-1
FBgn0031869	CG18304	CG10616	0.611609	-1	NA	0.643567	NA	-1	3.61938	NA	-1	1.55852	-1	0.16504	-1	0.316428	-1	3.832	-1	3.14681	-1
FBgn0000405	CycB	CG16753	2.12691	0	NA	0.809915	NA	0	3.61625	NA	0	6.6807	0	1.48654	0	2.66951	0	6.24006	0	2.11222	0
FBgn0050466	CG30466	CR32128	0.73062	-1	NA	0.647072	NA	-1	3.61489	NA	-1	0.208969	-1	0.267698	-1	0.45902	-1	4.24756	-1	3.14723	-1
FBgn0033987	CG12424	CG4600	2.04095	0	0	1.18527	0	0	3.61487	0	0	13.2142	0	2.30788	0	2.36307	0	4.28891	0	2.35442	0
FBgn0040284	SF2	CR30521	2.45293	0	NA	1.20274	NA	0	3.61137	NA	0	3.35988	0	1.12685	0	2.42426	0	6.2577	0	2.3133	0
FBgn0083006	snoRNA:Psi28S-1153	CR32287	2.96741	-1	NA	1.28374	NA	-1	3.61108	NA	-1	3.20661	-1	4.45036	-1	2.34878	-1	2.97707	-1	3.71716	-1
FBgn0034724	CG3624	CG7424	2.71745	0	NA	1.16527	NA	0	3.60309	NA	0	0.482493	0	0.763615	0	2.291	0	5.27562	0	2.36283	0
FBgn0052541	CG32541	CG8050	1.16121	-1	1	0.712513	0	-1	3.6018	0	-1	0.208715	-1	0.963886	-1	0.838436	-1	4.38124	-1	3.12856	-1
FBgn0260232	CG42506	CG18643	1.16121	-1	NA	0.712513	NA	-1	3.6018	NA	-1	0.208715	-1	0.963886	-1	0.838436	-1	4.38124	-1	3.12856	-1
FBgn0037715	CG9399	CG14324	1.72556	0	0	1.16011	0	0	3.59675	0	0	0.778931	0	0.588192	0	1.64435	0	8.5685	0	2.05661	0
FBgn0067779	dbr	CG11254	1.49145	-1	1	0.761973	0	-1	3.5937	0	-1	12.2909	-1	1.16759	-1	1.143	-1	5.62025	-1	3.0341	-1
FBgn0038244	CG7987	CG3504	1.83908	-1	0	0.534612	0	-1	3.59023	0	-1	0.57634	-1	0.516	-1	0.974781	-1	4.08872	-1	2.89218	-1
FBgn0034873	CG5360	CG32119	1.3826	-1	0	0.76982	0	-1	3.58843	0	-1	0.411143	-1	0.520955	-1	0.83362	-1	3.93417	-1	3.10989	-1
FBgn0051523	CG31523	CR32617	1.99337	0	NA	0.966596	NA	0	3.58774	NA	0	0.230854	0	0.840717	0	1.91932	0	6.27648	0	2.07431	0
FBgn0082960	snoRNA:Psi28S-3405a	CG7157	2.00232	-1	0	0.611492	0	-1	3.5866	0	-1	1.20281	-1	1.10725	-1	1.23115	-1	1.72106	-1	3.4319	-1
FBgn0050497	CG30497	CG9416	0.744244	0	0	13.7028	1	0	3.58609	1	0	0.150075	0	1.15572	0	0.184324	0	0.211422	0	6.67001	0
FBgn0051782	CG31782	CG5187	1.28811	0	0	0.750184	0	0	3.5849	1	0	0.204882	0	0.549303	0	1.27087	0	6.04226	0	2.09786	0
FBgn0011860	tRNA:G3:22BCb	CG2827	0.263397	-1	0	1.39596	0	-1	3.58199	1	-1	0.209433	-1	0.731658	-1	0.937877	-1	3.38459	-1	1.93343	-1
FBgn0036662	CG9706	CG7120	1.54145	0	NA	1.33431	NA	0	3.5764	NA	0	0.201432	0	0.500797	0	1.42316	0	5.98597	0	2.09374	0
FBgn0035640	mad2	CG1975	1.30959	-1	0	0.75131	0	-1	3.57221	0	-1	4.42622	-1	1.01233	-1	0.945983	-1	4.22682	-1	3.15963	-1
FBgn0051163	SKIP	CG6637	6.40552	0	NA	1.88415	NA	0	3.57145	NA	0	9.60375	-1	8.19703	-1	4.53601	-1	5.95131	-1	2.84461	-1
FBgn0003300	run	CG17142	6.00817	1	NA	2.16381	NA	0	3.57145	NA	0	3.19422	1	5.4596	0	6.83693	0	5.56789	0	2.53469	0
FBgn0030970	CG7326	CG7622	3.13709	0	NA	1.21486	NA	0	3.57032	NA	0	11.8323	0	1.06015	0	2.99671	0	5.80639	0	2.39631	0
FBgn0013762	Cdk5	CG7986	0.729815	-1	1	0.646359	0	-1	3.56863	0	-1	0.205003	-1	0.267402	-1	0.458514	-1	4.10998	-1	3.12638	-1
FBgn0031717	Oscillin	CG4931	1.8631	0	NA	1.55464	NA	0	3.56807	NA	0	7.63017	0	2.08153	0	2.28783	0	5.7327	0	2.56171	0
FBgn0035767	CG8596	CG14808	0.609555	0	NA	0.651909	NA	0	3.56754	NA	0	0.741734	0	0.163846	0	0.500199	0	6.21652	0	2.09248	0
FBgn0030717	CG8931	CG5993	0.63388	0	NA	0.646264	NA	0	3.56754	NA	0	0.264922	0	0.185011	0	0.546421	0	6.39452	0	2.08969	0
FBgn0043853	snoRNA:MeU5-C46	CG32486	1.69943	-1	1	1.10605	1	-1	3.55714	0	-1	0.586669	-1	0.573421	-1	1.00979	-1	1.99707	-1	3.44427	-1
FBgn0035416	gry	CG33679	0.704743	-1	NA	0.646199	NA	-1	3.55472	NA	-1	0.459488	-1	0.246833	-1	0.428838	-1	5.62011	-1	3.1196	-1
FBgn0011655	Med	CG2371	1.90309	-1	0	0.968703	0	-1	3.54677	0	-1	0.97903	-1	0.615561	-1	1.08853	-1	4.44916	-1	3.47855	-1
FBgn0030291	CG1738	CG5656	1.99511	0	0	1.28335	0	0	3.54622	0	0	0.233351	0	0.906415	0	2.00406	0	0.418043	0	2.54274	0
FBgn0014001	Pak	CR31985	2.76076	-1	NA	1.26761	NA	-1	3.54538	NA	-1	10.8021	-1	4.47321	-1	2.05296	-1	3.56672	-1	3.61962	-1
FBgn0030771	sing	CG17746	1.76125	0	0	0.827639	0	1	3.54423	0	0	0.251284	0	1.26963	0	1.90227	0	6.39107	0	2.07325	1
FBgn0022960	vimar	CG3733	1.801	-1	NA	0.713443	NA	-1	3.54337	NA	-1	8.56486	-1	0.497718	-1	0.938203	-1	5.12265	-1	2.97113	-1
FBgn0003866	tsh	CG18102	5.7707	1	NA	1.95265	NA	0	3.54192	NA	0	2.21455	1	6.05716	1	6.95415	0	6.06214	0	2.04023	0
FBgn0040070	Trx-2	CG42614	0.747966	-1	NA	0.628896	NA	-1	3.5398	NA	-1	8.54176	-1	0.324376	-1	0.52764	-1	4.52016	-1	3.07555	-1
FBgn0011566	Bzd	CG6897	1.69128	-1	0	0.830089	0	-1	3.53824	0	-1	0.231165	-1	0.548505	-1	0.974536	-1	4.28004	-1	3.14687	-1
FBgn0047135	CG32276	CG10045	0.704432	-1	0	0.645914	0	-1	3.53623	0	-1	0.455913	-1	0.246724	-1	0.428647	-1	5.54418	-1	3.11126	-1
FBgn0037742	Rpt3R	CG4943	1.19702	-1	NA	0.748113	NA	-1	3.535	NA	-1	0.335336	-1	0.322168	-1	0.618264	-1	3.14605	-1	3.10721	-1
FBgn0011202	dia	CG34045	4.31173	-1	NA	0.965921	NA	-1	3.53306	NA	-1	0.834354	-1	3.11387	-1	2.82796	-1	3.8154	-1	2.87262	-1
FBgn0036237	viaf	CR33444	0.702761	-1	NA	0.651351	NA	-1	3.5293	NA	-1	0.200448	-1	0.244471	-1	0.426548	-1	4.08213	-1	3.11325	-1
FBgn0033122	CG17002	CG15442	1.80031	0	0	0.713169	0	0	3.52851	0	0	8.49197	0	0.497528	0	1.49093	0	7.17428	0	1.98206	0
FBgn0004449	Ten-m	CG42279	5.02884	-1	0	1.54264	0	-1	3.5261	0	-1	13.1799	-1	7.4386	-1	4.01839	-1	5.51746	-1	3.55697	-1
FBgn0005695	gcl	CG9025	1.44778	0	NA	0.784036	NA	0	3.52095	NA	0	1.74577	0	0.545951	0	1.45585	0	8.13893	0	2.04706	0
FBgn0038058	CG5608	CG31720	1.60141	-1	NA	4.14377	NA	-1	3.51848	NA	-1	0.055522	-1	0.670216	-1	1.04568	-1	0	-1	0.942899	-1
FBgn0053523	CG33523	CR33794	1.31472	-1	NA	0.882029	NA	-1	3.51473	NA	-1	0.169846	-1	0.441666	-1	0.776496	-1	1.32938	-1	3.70967	-1
FBgn0036534	Dcp2	CG14339	1.7467	0	NA	0.82041	NA	0	3.51455	NA	0	7.89865	0	0.594328	0	1.6808	0	7.17572	0	1.97271	0
FBgn0034379	CG15073	CG13610	1.55859	0	0	0.927303	0	0	3.51436	0	0	0.451339	-1	0.702874	-1	0.942232	-1	5.5614	-1	3.08427	-1
FBgn0082933	snoRNA:Me28S-G1083c	CG3090	0.328567	-1	NA	2.31999	NA	-1	3.51119	NA	-1	0.209082	-1	1.16621	-1	1.18743	-1	1.15231	-1	2.23601	-1
FBgn0000463	Dl	CG4719	7.43224	-1	NA	1.76039	NA	-1	3.51011	NA	-1	0.372308	-1	8.49658	-1	5.62015	-1	3.58436	-1	3.1168	-1
FBgn0082937	snoRNA:Me28S-C2645b	CG13902	1.69887	-1	NA	0.542181	NA	-1	3.50894	NA	-1	9.39938	-1	1.62644	-1	1.03509	-1	3.30801	-1	3.07401	-1
FBgn0011984	tRNA:S7:23Ea	CG10068	0.655326	-1	0	0.531951	0	-1	3.50747	0	-1	0.262864	-1	0.202459	-1	0.368415	-1	4.48751	-1	3.00661	-1
FBgn0000146	aub	CG14357	0.74584	-1	NA	0.650934	NA	-1	3.50481	NA	-1	0.448346	-1	0.281613	-1	0.478158	-1	5.42075	-1	3.10181	-1
FBgn0029975	CG1444	CG6340	1.65665	-1	0	0.810416	0	-1	3.50404	0	-1	4.40893	-1	0.446659	-1	0.857128	-1	3.91066	-1	3.09709	-1
FBgn0023130	a6	CG42557	0.608723	0	0	0.643115	0	0	3.50364	0	0	0.267404	0	0.163431	0	0.499149	0	5.88919	0	2.06494	0
FBgn0029002	miple2	CG33463	3.35859	-1	NA	1.28435	NA	-1	3.49938	NA	-1	18.6455	-1	4.11333	-1	2.56242	-1	5.38724	-1	3.1651	-1
FBgn0005511	mid	CG3242	5.76346	-1	1	1.71636	0	-1	3.49622	0	-1	13.9583	-1	4.90218	-1	3.89117	-1	4.77933	-1	3.14389	-1
FBgn0028388	capt	CG8200	2.83283	-1	0	1.54725	0	-1	3.49304	0	-1	0.193095	-1	0.813829	-1	1.52329	-1	3.72925	-1	3.87468	-1
FBgn0035435	CG12077	CG9425	1.3521	-1	NA	0.767262	NA	-1	3.49126	NA	-1	0.410578	-1	0.460631	-1	0.812587	-1	3.58118	-1	3.06386	-1
FBgn0053522	scaf6	CG33152	0.750755	0	NA	0.649054	NA	0	3.48898	NA	0	0.863355	0	0.287222	0	0.770412	0	7.60129	0	2.06761	0
FBgn0037471	Alh	CG10379	7.13947	-1	1	3.2613	1	-1	3.48697	1	-1	1.12733	-1	6.93624	-1	4.92162	-1	2.81277	-1	4.34219	-1
FBgn0030294	CG11750	CG1922	1.73422	0	NA	0.894453	NA	0	3.48659	NA	0	0.492862	0	0.584387	0	1.65517	0	7.74218	0	2.01988	0
FBgn0040297	Nhe2	CG9630	2.0766	1	1	0.842337	1	1	3.48608	0	0	3.69306	0	1.24385	1	2.51134	1	6.11264	1	2.02065	1
FBgn0260863	Vps45	CG33348	1.21304	-1	NA	0.684994	NA	-1	3.48339	NA	-1	0.418225	-1	0.32725	-1	0.627376	-1	3.71303	-1	2.98671	-1
FBgn0001219	Hsc70-4	CG4744	2.13172	0	0	0.620716	0	0	3.48209	0	0	16.1727	0	1.05592	0	2.2894	0	8.92877	0	1.88858	0
FBgn0035273	CG12020	CG13929	0.717023	-1	0	2.12805	0	-1	3.48129	0	-1	3.23134	-1	0.27951	-1	0.463637	-1	0.263161	-1	2.51599	-1
FBgn0036133	CG7638	CG2543	1.99666	-1	NA	1.42562	NA	-1	3.48015	NA	-1	0.196532	-1	1.09775	-1	1.36557	-1	3.9449	-1	3.09086	-1
FBgn0004654	Pgd	CG1168	3.3416	0	NA	1.38935	NA	0	3.47934	NA	0	0.216633	-1	1.00756	-1	1.86639	-1	3.75845	-1	3.84484	-1
FBgn0031662	CG3792	CG42589	0.611216	0	NA	0.563994	NA	0	3.47896	NA	0	0.330005	0	0.372178	0	0.798471	0	5.88784	0	2.00515	0
FBgn0034618	CG9485	CG13784	1.69011	-1	1	0.831956	0	-1	3.47821	0	-1	1.02035	-1	0.997957	-1	1.10557	-1	5.42807	-1	3.07804	-1
FBgn0036126	CG6272	CG12785	0.609172	0	NA	0.64995	NA	0	3.47697	NA	0	4.72418	0	0.164453	0	0.500834	0	5.11281	0	2.06496	0
FBgn0038251	CG3508	CG2207	3.5328	-1	0	1.44882	0	-1	3.47682	0	-1	0.341147	-1	4.27174	-1	2.55105	-1	4.51584	-1	2.97314	-1
FBgn0047178	CG32147	CG12264	0.611735	0	0	0.626101	0	0	3.47399	0	0	0.200732	0	0.16579	0	0.504361	0	4.9361	0	2.03537	0
FBgn0085372	sick	CG4427	6.99248	-1	0	3.51282	1	-1	3.46973	0	-1	0.32509	-1	2.60978	-1	4.03257	-1	3.55271	-1	3.64279	-1
FBgn0031516	CG9663	CG8103	1.90551	-1	NA	0.855631	NA	-1	3.46945	NA	-1	12.0765	-1	0.591078	-1	1.07522	-1	3.80229	-1	3.0302	-1
FBgn0017453	Zn72D	CG2264	0.673749	-1	NA	0.552681	NA	-1	3.46817	NA	-1	0.210442	-1	0.222727	-1	0.396101	-1	4.18039	-1	3.00957	-1
FBgn0250867	CG42238	CG42358	7.43453	-1	1	1.87424	1	-1	3.46763	0	-1	12.9117	-1	6.65136	-1	5.45592	-1	4.99508	-1	3.55	-1
FBgn0259100	CG42248	CG12630	1.22414	-1	NA	0.74622	NA	-1	3.46318	NA	-1	5.25427	-1	0.414597	-1	0.730204	-1	5.26764	-1	3.07197	-1
FBgn0004638	drk	CG6980	0.630806	-1	0	0.538427	0	-1	3.46235	0	-1	0.215753	-1	0.191377	-1	0.350327	-1	4.02104	-1	2.98484	-1
FBgn0036650	Baldspot	CG4786	0.743065	0	NA	0.62921	NA	0	3.46168	NA	0	4.75963	0	0.281091	0	0.755189	0	7.66383	0	2.03229	0
FBgn0035158	CG13895	CG10064	0.755062	-1	0	0.633413	0	-1	3.46038	0	-1	0.265556	-1	0.407826	-1	0.588767	-1	4.15544	-1	3.0268	-1
FBgn0038418	pad	CG15526	1.29777	-1	NA	0.874276	NA	-1	3.4496	NA	-1	3.1375	-1	0.476802	-1	0.788995	-1	3.9175	-1	3.41972	-1
FBgn0022764	Sin3A	CG11066	1.80853	0	0	0.53851	0	0	3.44716	0	0	17.3581	-1	0.780026	-1	1.31442	-1	5.19786	-1	2.86818	-1
FBgn0030039	CG12123	CG1044	4.87828	-1	NA	1.70558	NA	-1	3.4462	NA	-1	5.26635	-1	5.1094	-1	3.71124	-1	1.30228	-1	3.47137	-1
FBgn0025866	CalpB	CG2411	1.20911	-1	NA	0.745163	NA	-1	3.43847	NA	-1	0.191513	-1	0.39445	-1	0.703752	-1	3.76701	-1	3.03431	-1
FBgn0036405	CG6833	CG18255	1.71685	0	0	0.998986	0	0	3.43651	0	0	0.453445	0	0.540423	0	1.58228	0	4.93409	0	1.94266	0
FBgn0028983	Spn6	CG14658	1.69797	0	NA	0.505564	NA	0	3.43454	NA	0	0.368486	0	0.459724	0	1.40016	0	5.71502	0	1.86084	0
FBgn0051522	CG31522	CG30060	1.95968	0	NA	0.545057	NA	0	3.43443	NA	0	2.21305	0	0.873241	0	1.80711	0	6.04036	0	1.85362	0
FBgn0082976	snoRNA:Psi28S-3305a	CG6665	2.00031	-1	0	0.610193	0	-1	3.43233	0	-1	1.09942	-1	1.10676	-1	1.23011	-1	1.06072	-1	3.36965	-1
FBgn0015286	Rala	CG5454	1.72959	0	0	0.49378	0	0	3.43163	0	0	2.14544	0	1.12801	0	1.60724	0	6.63005	0	1.85585	0
FBgn0038780	CG5060	CG2788	5.15378	0	0	1.53097	0	0	3.42486	0	0	0.817983	0	2.64896	0	4.70908	0	7.08019	0	2.2029	0
FBgn0035346	CG1146	CG11347	1.80757	0	1	2.98694	0	0	3.424	1	0	0.193733	0	0.76614	0	1.74392	0	0.575706	0	1.99492	0
FBgn0026575	hang	CG8062	4.81878	-1	0	1.24545	1	-1	3.42184	0	-1	0.618676	-1	2.55754	-1	3.11242	-1	3.88157	-1	2.88259	-1
FBgn0037606	CG8032	CG4205	3.12833	0	NA	2.0246	NA	0	3.42124	NA	0	0.548877	0	1.0217	0	2.89861	0	6.50138	0	3.04702	0
FBgn0005771	noc	CG3886	12.9189	1	NA	4.67337	NA	0	3.41997	NA	1	13.2043	0	16.0212	0	15.2752	1	8.63125	1	2.69824	1
FBgn0085442	CG34413	CG32073	1.17184	-1	NA	0.735258	NA	-1	3.4187	NA	-1	0.403105	-1	0.319214	-1	0.608156	-1	3.29015	-1	3.06023	-1
FBgn0040688	CG12483	CG2718	0.612647	0	1	5.20141	1	0	3.41803	0	0	0.087012	0	1.09786	0	0.154715	0	0.023002	0	3.46234	0
FBgn0031187	CG14619	CG3445	1.8194	0	NA	0.483261	NA	0	3.40854	NA	0	0.772046	-1	0.659149	-1	1.13443	-1	5.25967	-1	2.74308	-1
FBgn0003567	su(Hw)	CR33395	1.22477	-1	NA	0.387451	NA	-1	3.40771	NA	-1	0.416443	-1	0.338184	-1	0.641378	-1	4.37647	-1	2.74261	-1
FBgn0031969	pes	CG12591	0.744902	0	0	0.645268	0	0	3.40703	0	0	8.93536	0	0.389426	0	0.926245	0	6.14083	0	2.02007	0
FBgn0033636	tou	CG10915	3.49389	0	0	0.943728	0	0	3.40641	0	0	1.43264	0	4.28523	0	4.05515	0	8.95486	0	1.84879	0
FBgn0032845	CG10747	CG18330	2.07632	-1	0	0.758956	0	-1	3.40461	0	-1	0.228816	-1	0.597233	-1	1.116	-1	4.46083	-1	3.08498	-1
FBgn0033259	CG11210	CG9686	0.795433	0	0	0.634913	0	0	3.39616	0	0	0.191792	0	0.406328	0	0.862374	0	5.462	0	2.02229	0
FBgn0040071	tara	CG6398	4.51981	-1	1	2.38632	0	-1	3.39352	0	-1	8.24968	-1	2.67874	-1	3.12088	-1	3.85219	-1	3.05766	-1
FBgn0033845	mars	CG3501	0.629719	-1	NA	0.537499	NA	-1	3.39331	NA	-1	0.209383	-1	0.191047	-1	0.349723	-1	3.81916	-1	2.95397	-1
FBgn0000723	Fps85D	CG32344	1.40273	0	1	1.00129	1	0	3.38995	0	0	0.436332	-1	0.426104	-1	0.780695	-1	5.08789	-1	3.0086	-1
FBgn0026533	Dek	CG15345	1.25049	0	0	0.729963	0	0	3.38841	0	0	0.501175	-1	0.36438	-1	0.678913	-1	3.00777	-1	2.98651	-1
FBgn0032261	CG6094	CG8964	2.75529	0	NA	1.30544	NA	0	3.38521	NA	0	0.589849	0	0.882191	0	2.55711	0	7.38413	0	2.5111	1
FBgn0015754	Lis-1	CG2852	3.51519	0	NA	1.6319	NA	0	3.38246	NA	0	0.221021	0	3.12282	0	3.60606	0	1.70792	0	2.30426	0
FBgn0015222	Fer1HCH	CR31850	2.75917	-1	NA	0.749553	NA	-1	3.38141	NA	-1	12.5001	-1	2.90428	-1	2.21104	-1	4.70202	-1	2.75025	-1
FBgn0001202	hk	CG9432	2.07951	0	NA	1.21606	NA	0	3.38014	NA	0	0.22718	0	0.913433	0	2.09534	0	2.78895	0	2.40976	0
FBgn0003950	unc	CG5181	1.33766	-1	NA	1.64189	NA	-1	3.37648	NA	-1	0.363812	-1	0.723553	-1	0.820772	-1	3.4109	-1	2.16781	-1
FBgn0036397	CG8783	CR32842	2.43095	-1	NA	1.1988	NA	-1	3.37619	NA	-1	0.324607	-1	0.733804	-1	1.34396	-1	1.74902	-1	3.81588	-1
FBgn0259168	mnb	CG42354	1.82649	-1	NA	0.862936	NA	-1	3.37597	NA	-1	2.9707	-1	0.564582	-1	1.03543	-1	3.33973	-1	3.00913	-1
FBgn0031643	CG3008	CG8419	0.629605	-1	NA	0.61149	NA	-1	3.37336	NA	-1	3.88669	-1	0.181872	-1	0.339504	-1	3.29534	-1	2.98762	-1
FBgn0040232	cmet	CG31468	1.41728	-1	0	0.57786	0	-1	3.37324	0	-1	0.719147	-1	0.51055	-1	0.895833	-1	4.17829	-1	2.84199	-1
FBgn0031313	CG5080	CG32099	2.98136	0	0	1.55102	0	1	3.37086	0	1	0.826817	0	0.84942	0	2.536	0	3.96941	0	2.29154	1
FBgn0085339	CG34310	CG14451	0.61038	-1	NA	0.513877	NA	-1	3.36597	NA	-1	0.591879	-1	0.164125	-1	0.315071	-1	4.13173	-1	2.89322	-1
FBgn0053993	CG33993	CG12047	1.19245	-1	NA	1.72728	NA	-1	3.36334	NA	-1	0.268051	-1	0.321364	-1	0.61667	-1	1.80951	-1	0.308513	-1
FBgn0037566	mRpL1	CG6391	3.91095	-1	0	1.25959	0	-1	3.36138	0	-1	0.312578	-1	3.11361	-1	2.61319	-1	2.71513	-1	3.07824	-1
FBgn0259749	mmy	CG18104	0.748745	-1	0	0.64625	0	-1	3.35791	0	-1	6.6044	-1	0.389344	-1	0.604488	-1	4.81084	-1	3.02608	-1
FBgn0004167	kst	CG8380	1.8376	0	0	1.00675	0	0	3.35787	0	1	2.96245	0	1.78834	0	2.08577	0	5.6577	1	1.94776	0
FBgn0027932	Akap200	CR31863	4.88062	0	NA	1.55023	NA	0	3.35662	NA	0	4.6331	0	1.91028	0	4.72185	0	3.33142	0	2.36175	0
FBgn0086757	cbs	CR33222	3.37656	-1	NA	1.06676	NA	-1	3.35623	NA	-1	5.3479	-1	1.72406	-1	2.09904	-1	3.10305	-1	2.76514	-1
FBgn0036423	CG3919	CG31386	1.20127	0	0	0.511672	0	0	3.35406	0	0	0.417296	-1	0.406397	-1	0.728088	-1	3.04794	-1	3.03577	-1
FBgn0031312	Tango14	CG10927	2.84704	-1	0	1.55019	0	-1	3.35187	0	-1	0.163238	-1	0.817353	-1	1.53031	-1	2.68637	-1	3.85014	-1
FBgn0030114	CG17754	CG4827	1.18422	0	0	0.507221	1	0	3.35171	0	0	0.212421	0	0.324438	0	0.981767	0	5.52985	0	1.90179	0
FBgn0052280	CG32280	CG4974	0.749503	-1	NA	0.643858	NA	-1	3.35116	NA	-1	0.4293	-1	0.292285	-1	0.490425	-1	4.874	-1	2.98936	-1
FBgn0031713	CG7277	CG8187	1.94319	-1	0	1.01395	0	-1	3.34952	0	-1	0.481801	-1	0.675265	-1	1.17854	-1	5.69256	-1	3.16068	-1
FBgn0052369	CG32369	CR32481	2.68234	0	NA	1.13508	NA	0	3.34948	NA	0	0.458862	0	0.72811	0	2.21635	0	2.78744	0	2.06502	0
FBgn0041171	ago	CR31895	2.72095	-1	NA	1.01201	NA	-1	3.34942	NA	-1	8.59523	-1	2.91563	-1	2.09789	-1	3.00677	-1	3.03232	-1
FBgn0031661	Gmd	CG1385	0.609208	0	NA	0.562143	NA	0	3.3472	NA	0	0.311533	-1	0.370956	-1	0.500616	-1	3.75769	-1	2.9406	-1
FBgn0001624	dlg1	CG17767	2.80145	-1	NA	1.34483	NA	-1	3.34628	NA	-1	4.54124	-1	0.932177	-1	1.65944	-1	3.48013	-1	2.91349	-1
FBgn0015372	chrw	CG30016	1.37471	0	NA	0.765418	NA	0	3.34567	NA	0	0.3686	-1	0.517973	-1	0.828849	-1	3.17919	-1	3.00171	-1
FBgn0054008	CG34008	CR31130	0.608324	-1	NA	0.526974	NA	-1	3.34326	NA	-1	0.195019	-1	0.163342	-1	0.313797	-1	3.37612	-1	2.93418	-1
FBgn0039266	CG11791	CG1135	1.29251	-1	0	0.844537	0	-1	3.34293	0	-1	10.7678	-1	1.23904	-1	0.834086	-1	4.60493	-1	3.5056	-1
FBgn0003475	spir	CG3183	1.36206	0	0	1.12657	0	0	3.34286	0	0	0.882067	0	0.512289	0	1.38272	0	5.052	0	2.31827	0
FBgn0259934	CG42457	CG33473	0.749169	-1	NA	0.648655	NA	-1	3.34163	NA	-1	11.6777	-1	1.01488	-1	0.656712	-1	4.71748	-1	3.02878	-1
FBgn0040268	Top3alpha	CG10155	1.15733	-1	0	0.730086	0	-1	3.33811	0	-1	0.208553	-1	0.373777	-1	0.686801	-1	4.01327	-1	2.95913	-1
FBgn0040283	SMC1	CR34679	1.3227	0	NA	0.783824	NA	0	3.33767	NA	0	2.25073	-1	0.570107	-1	0.932415	-1	3.13997	-1	3.10523	-1
FBgn0259165	CG42270	CG9593	1.9467	-1	NA	0.950851	NA	-1	3.33583	NA	-1	4.53051	-1	0.893607	-1	1.1586	-1	5.76131	-1	3.44719	-1
FBgn0022959	yps	CG13868	1.40322	-1	0	1.22237	0	-1	3.33397	0	-1	0.180596	-1	0.696467	-1	0.897104	-1	3.14397	-1	3.71444	-1
FBgn0050190	CG30190	CG11081	3.46366	-1	NA	1.07755	NA	-1	3.33277	NA	-1	4.31714	-1	1.31115	-1	2.01847	-1	2.50835	-1	2.87765	-1
FBgn0050193	CG30193	CG7623	3.46366	-1	NA	1.07755	NA	-1	3.33277	NA	-1	4.31714	-1	1.31115	-1	2.01847	-1	2.50835	-1	2.87765	-1
FBgn0036287	CG10663	CR34669	0.68421	-1	NA	3.56746	NA	-1	3.33192	NA	-1	5.7307	-1	2.85252	-1	2.32972	-1	3.12054	-1	2.51684	-1
FBgn0000173	ben	CR34613	3.55269	-1	NA	1.50502	NA	-1	3.33186	NA	-1	11.6775	-1	2.74813	-1	2.37378	-1	4.0793	-1	2.97378	-1
FBgn0019660	roX2	CG4045	1.38019	-1	NA	0.648986	NA	-1	3.32926	NA	-1	0.585141	-1	0.479	-1	0.830985	-1	4.74651	-1	2.74948	-1
FBgn0011836	Taf2	CG34405	1.20553	0	0	0.743128	0	0	3.3278	0	0	0.182154	-1	0.39326	-1	0.70164	-1	3.43574	-1	2.98488	-1
FBgn0054012	CG34012	CG32062	1.21614	-1	NA	1.13819	NA	-1	3.32253	NA	-1	0.183065	-1	0.412767	-1	0.726241	-1	3.46242	-1	3.01975	-1
FBgn0037513	pyd3	CG15284	0.309964	0	NA	0.548855	NA	0	3.32059	NA	0	16.4869	0	0.471294	0	0.075655	0	2.21541	0	1.77745	0
FBgn0037719	bocksbeutel	CG6560	1.89677	0	0	0.731712	0	0	3.31934	0	0	0.210369	-1	0.667534	-1	1.15848	-1	4.41199	-1	2.85627	-1
FBgn0082936	snoRNA:Me28S-C2645c	CR34594	1.6905	-1	NA	0.539564	NA	-1	3.31641	NA	-1	8.52952	-1	1.61872	-1	1.03001	-1	2.67601	-1	2.99474	-1
FBgn0004607	zfh2	CR34686	4.30037	0	NA	1.42398	NA	0	3.3145	NA	0	4.44514	0	3.6717	0	4.89228	0	2.11947	0	2.49501	0
FBgn0052970	CG32970	CG30080	4.74483	-1	NA	9.11015	NA	-1	3.31426	NA	-1	4.22746	-1	2.9235	-1	2.80142	-1	1.47912	-1	0.946729	-1
FBgn0037347	CG1427	CG33980	1.93389	-1	NA	0.608824	NA	-1	3.31216	NA	-1	0.831766	-1	0.661218	-1	1.10016	-1	4.78761	-1	2.73426	-1
FBgn0023215	Mnt	CG17921	3.04734	0	NA	1.21366	NA	0	3.30563	NA	0	0.322577	0	0.978695	0	2.79355	0	5.47021	0	2.3828	0
FBgn0030894	CG7192	CG11912	1.22397	-1	0	0.749107	0	-1	3.30454	0	-1	0.482674	-1	0.398604	-1	0.711767	-1	4.61518	-1	3.01249	-1
FBgn0003448	sna	CG6871	4.3401	1	1	1.4536	0	0	3.30371	0	0	13.0543	1	4.7672	1	5.13721	0	6.72372	0	2.17717	0
FBgn0030813	CG4949	CG7052	1.26177	0	0	0.384292	0	0	3.30345	0	0	1.49643	0	0.480203	0	1.11682	0	5.75306	0	1.80977	0
FBgn0031458	aph-1	CR33436	1.19649	-1	NA	0.424658	NA	-1	3.30177	NA	-1	3.93565	-1	0.364895	-1	0.678278	-1	4.20069	-1	2.74297	-1
FBgn0029983	CG42593	CG16912	1.55131	-1	0	0.715302	0	-1	3.30094	0	-1	7.10142	-1	1.02809	-1	1.21492	-1	3.22862	-1	2.9963	-1
FBgn0004644	hh	CG18817	5.76127	-1	0	1.24392	0	-1	3.29562	0	-1	17.6346	-1	6.34298	-1	4.40707	-1	5.84156	-1	2.77989	-1
FBgn0030870	CG6398	CR34648	2.9341	-1	NA	1.11722	NA	-1	3.29438	NA	-1	7.26105	-1	4.40042	-1	2.37567	-1	2.29854	-1	3.02758	-1
FBgn0031057	Ubqn	CG2991	1.19651	0	NA	0.385778	NA	0	3.29281	NA	0	3.20077	0	0.388401	0	1.11766	0	6.30364	0	1.81932	0
FBgn0051944	tRNA:CR31944	CG18317	0.271758	-1	0	1.88277	0	-1	3.29275	0	-1	0.39847	-1	0.450885	-1	0.799537	-1	3.58864	-1	1.69933	-1
FBgn0082585	sprt	CG18193	3.48047	-1	NA	1.04513	NA	-1	3.29196	NA	-1	16.5047	-1	6.02787	-1	2.90046	-1	5.9022	-1	2.79845	-1
FBgn0052176	CG32176	CG3582	1.75839	-1	0	0.510041	0	-1	3.2901	0	-1	0.354302	-1	0.480958	-1	0.912391	-1	3.49252	-1	2.78439	-1
FBgn0036127	APP-BP1	CG4722	0.606404	-1	1	0.646996	0	-1	3.28653	0	-1	4.33252	-1	0.163706	-1	0.313609	-1	3.07091	-1	3.00322	-1
FBgn0038387	blp	CG3363	2.50219	-1	NA	0.742464	NA	-1	3.28253	NA	-1	0.248986	-1	2.24722	-1	1.74456	-1	2.02599	-1	3.07575	-1
FBgn0030048	CG12112	CG14141	1.32283	-1	0	0.49032	0	-1	3.27989	0	-1	8.22935	-1	1.76889	-1	0.909294	-1	1.66381	-1	3.20856	-1
FBgn0035500	ens	CG5674	1.68817	-1	0	0.836662	0	-1	3.27916	0	-1	0.231153	-1	0.810356	-1	1.08284	-1	3.75327	-1	2.93315	-1
FBgn0000179	bi	CG10908	4.20907	0	NA	1.62425	NA	0	3.27717	NA	0	12.1878	0	4.21943	0	4.67408	0	3.66409	0	1.97493	0
FBgn0039751	CG1983	CG5507	1.72638	-1	0	1.74979	0	-1	3.27702	0	-1	0.109331	-1	0.469964	-1	0.898495	-1	0	-1	4.31236	-1
FBgn0001981	esg	CG1074	2.44619	0	1	0.90546	1	0	3.27555	0	0	9.46983	-1	2.29618	-1	1.66865	-1	5.32542	-1	2.90687	-1
FBgn0002525	Lam	CG7447	1.99928	0	0	1.68065	0	0	3.27313	1	0	12.3229	0	2.27905	0	2.52312	0	6.30599	0	2.47843	0
FBgn0259228	C3G	CG31689	1.3759	-1	0	0.85519	0	-1	3.27111	0	-1	8.97348	-1	1.30629	-1	0.894315	-1	4.4706	-1	2.99995	-1
FBgn0003090	pk	CG9067	3.17441	-1	NA	1.24567	NA	-1	3.2707	NA	-1	0.20547	-1	1.10879	-1	1.73573	-1	3.60127	-1	3.44513	-1
FBgn0016693	Past1	CG1906	1.29301	-1	NA	0.777461	NA	-1	3.27022	NA	-1	5.54221	-1	0.431643	-1	0.764097	-1	3.29648	-1	3.05776	-1
FBgn0011764	Dsp1	CG30285	0.877355	0	NA	0.642909	NA	0	3.26709	NA	0	8.83725	0	1.29312	0	1.305	0	5.29512	0	1.95645	0
FBgn0030505	NFAT	CG11539	3.98081	0	NA	1.72802	NA	0	3.26687	NA	0	0.214461	0	1.68743	0	3.77098	0	5.62701	0	2.38902	0
FBgn0082959	snoRNA:Psi28S-3405b	CR34609	1.99818	-1	NA	0.60882	NA	-1	3.26606	NA	-1	0.989917	-1	1.10624	-1	1.22901	-1	0.4985	-1	3.3029	-1
FBgn0032884	Pomp	CG32335	1.83652	0	NA	0.481711	NA	0	3.26446	NA	0	0.227923	0	0.835907	0	1.7034	0	6.43442	0	1.81562	0
FBgn0003884	alphaTub84B	CG32697	2.61488	-1	NA	1.62438	NA	-1	3.26332	NA	-1	0.070061	-1	2.42044	-1	1.97457	-1	0	-1	4.20937	-1
FBgn0035965	Use1	CG14376	0.609542	-1	NA	0.404221	NA	-1	3.26284	NA	-1	0.20733	-1	0.167856	-1	0.320312	-1	4.18768	-1	2.78924	-1
FBgn0086053	snoRNA:Me18S-G1358a	CG4068	0.857259	-1	0	3.47126	0	-1	3.26267	0	-1	0.307384	-1	0.240115	-1	0.453711	-1	0.180517	-1	0.649573	-1
FBgn0001994	crp	CG31543	1.48439	0	0	0.791741	0	0	3.26221	0	0	13.2777	0	1.98817	0	1.96107	0	7.33453	0	1.98923	0
FBgn0085432	pan	CG11258	1.98163	-1	NA	0.647093	NA	-1	3.25198	NA	-1	13.1424	-1	0.698321	-1	1.22696	-1	6.25922	-1	2.45678	-1
FBgn0022131	aPKC	CR30299	1.38521	-1	NA	1.05686	NA	-1	3.25099	NA	-1	10.7284	-1	1.82185	-1	1.04235	-1	1.29157	-1	3.35264	-1
FBgn0083054	snoRNA:Psi18S-1347a	CG14251	1.24385	-1	NA	0.463089	NA	-1	3.24692	NA	-1	0.353376	-1	0.526413	-1	0.7947	-1	1.77236	-1	3.08239	-1
FBgn0033092	CG9422	CG8910	1.58465	-1	0	0.461099	0	-1	3.24566	0	-1	9.82979	-1	0.519668	-1	0.853638	-1	4.99512	-1	2.71481	-1
FBgn0243505	sdt	CG8989	2.50311	-1	NA	0.959978	NA	-1	3.24509	NA	-1	11.5022	-1	1.3853	-1	1.66795	-1	3.354	-1	3.07834	-1
FBgn0011739	wts	CG2913	1.8729	-1	0	0.536276	0	-1	3.24497	0	-1	7.75824	-1	0.670752	-1	1.055	-1	4.52827	-1	2.67436	-1
FBgn0024273	WASp	CG12534	1.27282	0	0	0.666155	0	0	3.24258	0	0	1.14293	0	0.630556	0	1.27963	0	5.85167	0	1.86697	0
FBgn0002441	l(3)mbt	CG1024	1.33361	-1	NA	0.759003	NA	-1	3.24131	NA	-1	0.287653	-1	0.443236	-1	0.785405	-1	2.68521	-1	2.95756	-1
FBgn0036165	chrb	CG3385	2.20633	-1	0	0.870166	0	-1	3.24058	0	-1	0.583663	-1	1.15495	-1	1.48709	-1	5.5848	-1	2.84839	-1
FBgn0085435	CG34406	CG13445	0.650956	-1	NA	0.528406	NA	-1	3.23941	NA	-1	0.233262	-1	0.20111	-1	0.365959	-1	3.63699	-1	2.8868	-1
FBgn0005585	Crc	CG3461	1.34632	0	0	0.579612	0	0	3.23878	0	0	0.561159	-1	1.69175	-1	0.956607	-1	4.61242	-1	2.78362	-1
FBgn0029800	lin-52	CG14650	1.14417	-1	NA	0.599981	NA	-1	3.23828	NA	-1	5.94851	-1	0.374946	-1	0.653318	-1	4.32746	-1	2.97871	-1
FBgn0027572	CG5009	CG13921	3.53008	2	0	1.39338	0	0	3.23684	0	0	5.21706	-1	3.05348	-1	2.49874	-1	4.48257	-1	3.47893	-1
FBgn0032223	GATAd	CR34688	0.700101	0	NA	0.5582	NA	0	3.23477	NA	0	0.195791	-1	0.242895	-1	0.42411	-1	3.7103	-1	2.86215	-1
FBgn0000286	Cf2	CG34334	0.627454	0	NA	0.609401	NA	0	3.23454	NA	0	3.64477	0	0.181251	0	0.537877	0	4.15496	0	1.95535	0
FBgn0014362	mub	CG4972	1.42075	0	0	0.636971	0	0	3.23427	0	0	11.0652	0	1.85592	0	1.69922	0	6.53268	0	1.80429	0
FBgn0005612	Sox14	CG1360	2.07285	2	0	0.813654	0	0	3.23274	0	0	9.59579	-1	1.67363	-1	1.51265	-1	4.13956	-1	2.85346	-1
FBgn0001254	ImpE2	CG3265	0.114408	0	0	1.57014	0	0	3.23191	0	0	0	0	0.15355	0	0.025857	0	0	0	4.66296	0
FBgn0259730	tal-1A	CG33200	5.72172	-1	NA	1.94318	NA	-1	3.22809	NA	-1	0.764499	-1	2.91953	-1	3.57882	-1	3.90345	-1	3.3389	-1
FBgn0259731	tal-2A	CG17046	5.72172	-1	NA	1.94318	NA	-1	3.22809	NA	-1	0.764499	-1	2.91953	-1	3.57882	-1	3.90345	-1	3.3389	-1
FBgn0259732	tal-3A	CG12155	5.72172	-1	0	1.94318	0	-1	3.22809	0	-1	0.764499	-1	2.91953	-1	3.57882	-1	3.90345	-1	3.3389	-1
FBgn0259733	tal-AA	CG2049	5.72172	-1	NA	1.94318	NA	-1	3.22809	NA	-1	0.764499	-1	2.91953	-1	3.57882	-1	3.90345	-1	3.3389	-1
FBgn0014343	mirr	CG18135	5.48837	-1	0	1.67813	0	-1	3.22804	0	-1	14.0763	-1	5.83184	-1	4.03279	-1	4.08582	-1	3.36275	-1
FBgn0020240	Mcr	CG6656	1.31526	-1	NA	0.793486	NA	-1	3.22537	NA	-1	0.613366	-1	0.354684	-1	0.680303	-1	2.02856	-1	3.10223	-1
FBgn0259217	Csk	CG3226	2.51436	-1	NA	0.758374	NA	-1	3.22474	NA	-1	0.190992	-1	0.682702	-1	1.30525	-1	1.04007	-1	3.25267	-1
FBgn0010389	htl	CG42385	5.87061	1	NA	2.31543	NA	1	3.22193	NA	1	8.27051	1	7.71393	1	7.27982	1	7.24393	1	2.64284	1
FBgn0000181	bic	CR33565	2.52146	-1	NA	0.96282	NA	-1	3.22107	NA	-1	0.888246	-1	0.977257	-1	1.42933	-1	2.12431	-1	2.90302	-1
FBgn0022073	Thor	CG5264	1.79516	0	NA	0.778467	NA	0	3.2162	NA	0	0.47829	0	0.504592	0	1.5143	0	5.57338	0	1.80211	0
FBgn0013753	Bgb	CG8800	1.21516	0	NA	0.552872	NA	0	3.21601	NA	0	1.85716	0	0.330382	0	1.00371	0	5.99711	0	1.76028	0
FBgn0033781	CG13319	CG5864	1.78468	0	NA	1.26139	NA	0	3.21468	NA	0	1.09945	-1	0.559814	-1	1.01062	-1	3.205	-1	3.66502	-1
FBgn0039532	Mtl	CG32982	0.608581	-1	1	0.619655	0	-1	3.21417	0	-1	0.175908	-1	0.166855	-1	0.316743	-1	2.73679	-1	2.94915	-1
FBgn0036484	CG6859	CG7384	0.60782	0	0	0.622092	0	0	3.21188	0	0	0.178089	0	0.164729	0	0.501133	0	3.96889	0	1.95645	0
FBgn0033258	CG8712	CG32086	0.791863	0	0	0.632064	0	0	3.21171	0	0	0.175987	0	0.404504	0	0.858505	0	4.65321	0	1.96665	0
FBgn0015221	Fer2LCH	CG8027	3.05808	-1	0	0.798873	0	-1	3.20613	0	-1	11.0934	-1	3.57544	-1	2.48419	-1	3.8747	-1	2.67789	-1
FBgn0043903	dome	CR42532	1.19744	-1	NA	0.385559	NA	-1	3.20319	NA	-1	3.05114	-1	0.388457	-1	0.703272	-1	4.05362	-1	2.67877	-1
FBgn0034617	CG9754	CG1957	1.69292	0	0	0.829248	0	0	3.20142	0	0	0.898144	0	0.995101	0	1.75743	0	6.07287	0	1.97396	0
FBgn0033089	CG17266	CG17914	1.58367	-1	0	0.460719	0	-1	3.20069	0	-1	9.58004	-1	0.519264	-1	0.853078	-1	4.77381	-1	2.69404	-1
FBgn0016926	Pino	CG10917	2.84095	-1	1	1.65948	0	-1	3.20063	0	-1	5.15222	-1	1.12962	-1	1.65775	-1	3.11643	-1	3.5297	-1
FBgn0024330	MED6	CG15678	1.19684	0	0	0.440407	0	0	3.20041	0	0	0.300586	-1	0.32268	-1	0.61926	-1	2.36193	-1	2.90062	-1
FBgn0020910	RpL3	CG13144	1.21965	-1	NA	0.387821	NA	-1	3.19752	NA	-1	11.6551	-1	0.518935	-1	0.721416	-1	5.95818	-1	2.59789	-1
FBgn0036250	Ir68b	CG3533	0.279034	-1	0	1.2229	0	-1	3.19627	0	-1	0.159044	-1	0.678769	-1	0.883461	-1	0.48699	-1	3.70244	-1
FBgn0036581	MED10	CG10424	0.610617	-1	0	0.277547	0	-1	3.19491	0	-1	0.215113	-1	0.163787	-1	0.314779	-1	4.31355	-1	2.63952	-1
FBgn0025800	Smox	CG7763	1.35037	-1	NA	0.540427	NA	-1	3.19412	NA	-1	0.550917	-1	0.509975	-1	0.862556	-1	4.45841	-1	2.67199	-1
FBgn0004101	bs	CG8534	0.748444	-1	NA	0.606943	NA	-1	3.19403	NA	-1	0.209226	-1	0.284136	-1	0.481111	-1	3.7064	-1	2.81229	-1
FBgn0086041	snoRNA:Me18S-A469	CG31201	0.746879	-1	NA	0.644421	NA	-1	3.19286	NA	-1	0.22049	-1	0.384983	-1	0.599024	-1	3.07976	-1	2.95449	-1
FBgn0036580	PDCD-5	CG8169	0.610581	-1	NA	0.27753	NA	-1	3.19272	NA	-1	0.214896	-1	0.163777	-1	0.31476	-1	4.30624	-1	2.63857	-1
FBgn0033188	CG1600	CG8204	4.36634	-1	NA	1.45572	NA	-1	3.19254	NA	-1	6.16211	-1	4.41341	-1	2.9268	-1	0.583935	-1	3.6285	-1
FBgn0034088	CG8445	CG11765	1.91282	0	0	1.10402	0	0	3.19216	0	0	0.337703	0	1.69833	0	2.12605	0	6.6881	0	1.83257	0
FBgn0000163	baz	CG13581	2.38724	-1	0	0.970582	0	-1	3.19083	0	-1	0.50494	-1	1.11623	-1	1.55618	-1	3.67337	-1	2.93479	-1
FBgn0034089	CG8446	CG12082	2.78479	-1	0	1.89085	0	-1	3.1863	0	-1	0.33679	-1	1.99959	-1	1.86746	-1	4.69404	-1	2.73883	-1
FBgn0029820	CG16721	CG10300	0.737919	0	0	0.601991	0	0	3.18401	0	0	0.182078	0	0.27933	0	0.75142	0	4.54822	0	1.93907	0
FBgn0036000	CG3434	CR31435	3.88746	-1	NA	1.38783	NA	-1	3.18379	NA	-1	4.98205	-1	3.07904	-1	2.5904	-1	2.16946	-1	3.50183	-1
FBgn0051957	CG31957	CG30431	0.753816	-1	NA	0.581502	NA	-1	3.18323	NA	-1	0.213559	-1	0.287611	-1	0.486657	-1	3.564	-1	2.7603	-1
FBgn0023172	RhoGEF2	CG32257	1.25862	-1	NA	0.38667	NA	-1	3.18276	NA	-1	14.7263	-1	0.371824	-1	0.688086	-1	6.45485	-1	2.57883	-1
FBgn0041342	Cct1	CG16890	3.60335	0	NA	0.988038	NA	0	3.1816	NA	0	0.400246	0	2.56579	0	3.60328	0	7.0076	0	1.98042	0
FBgn0029959	Rab39	CG5196	1.27918	0	NA	0.862029	NA	0	3.1811	NA	0	0.259974	0	0.513891	0	1.39745	0	4.94362	0	2.20232	0
FBgn0260642	Antp	CR32863	5.97288	-1	NA	2.69469	NA	-1	3.18099	NA	-1	5.90401	-1	6.49841	-1	4.77393	-1	3.83324	-1	3.33443	-1
FBgn0029067	l(1)G0269	CR34664	1.24185	0	NA	0.38629	NA	0	3.17799	NA	0	0.443123	-1	0.439196	-1	0.744745	-1	3.95384	-1	2.62072	-1
FBgn0015777	nrv2	CG8870	2.38066	0	NA	0.922562	NA	0	3.17675	NA	0	0.399721	0	1.27384	0	2.48901	0	5.02021	0	1.98537	0
FBgn0036846	MESR6	CG10523	1.86513	0	NA	0.899514	NA	0	3.17638	NA	0	0.214	0	0.849723	0	1.81139	0	5.96191	0	2.02528	0
FBgn0036317	CG10948	CR30238	1.45516	-1	NA	1.07214	NA	-1	3.17248	NA	-1	0.310491	-1	0.453483	-1	0.838917	-1	4.166	-1	2.65613	-1
FBgn0031174	CG1486	CR31506	1.66696	0	NA	0.567374	NA	0	3.17087	NA	0	0.443317	0	0.648621	0	1.73616	0	5.58825	0	1.74957	0
FBgn0037878	CG6693	CG15170	1.21631	0	NA	0.387098	NA	0	3.1701	NA	0	11.5627	0	0.517359	0	1.14402	0	8.19536	0	1.73121	0
FBgn0000289	cg	CG11961	1.87777	-1	0	0.86917	0	-1	3.16918	0	-1	8.00515	-1	2.41796	-1	1.11549	-1	2.97201	-1	2.8174	-1
FBgn0031077	CG15618	CG6053	2.25557	-1	NA	0.611223	NA	-1	3.16629	NA	-1	2.75017	-1	0.678545	-1	1.22156	-1	3.46183	-1	2.70052	-1
FBgn0038386	CG5478	CG34348	2.50351	0	NA	0.741847	NA	0	3.16582	NA	0	0.230663	0	2.25291	0	2.77683	0	2.2702	0	2.02484	0
FBgn0026409	Mpcp	CR30198	2.11951	-1	NA	0.975798	NA	-1	3.16545	NA	-1	9.83922	-1	0.872753	-1	1.22765	-1	5.28231	-1	2.64692	-1
FBgn0030789	Rrp45	CG11052	1.5349	-1	0	0.864197	0	-1	3.16428	0	-1	4.85228	-1	1.81217	-1	1.11948	-1	0	-1	3.44924	-1
FBgn0029819	CG3016	CG11399	0.737546	0	NA	0.601686	NA	0	3.16359	NA	0	0.180257	-1	0.279188	-1	0.47243	-1	3.145	-1	2.8916	-1
FBgn0000490	dpp	CR32933	5.96776	-1	NA	1.81186	NA	-1	3.16203	NA	-1	0.585763	-1	5.36707	-1	4.04186	-1	5.319	-1	2.74824	-1
FBgn0039923	MED26	CR33429	1.22958	0	NA	0.41953	NA	0	3.16109	NA	0	1.17651	0	1.6534	0	1.07241	0	8.18611	0	1.7919	0
FBgn0040777	CG14767	CG5670	1.43549	0	NA	0.777373	NA	0	3.16106	NA	0	1.48471	-1	0.541301	-1	0.907991	-1	4.49734	-1	2.904	-1
FBgn0036929	CG7668	CG15126	0.734051	-1	NA	0.266008	NA	-1	3.1568	NA	-1	8.19334	-1	0.319147	-1	0.519755	-1	3.92927	-1	2.64524	-1
FBgn0011013	nero	CG12143	1.46973	-1	0	0.744052	0	-1	3.15649	0	-1	4.64269	-1	1.77201	-1	1.06035	-1	3.99212	-1	2.83447	-1
FBgn0040230	dbo	CG7371	1.20028	0	0	0.697277	0	0	3.15526	0	0	6.40086	0	0.378275	0	1.09687	0	5.3073	0	1.86873	0
FBgn0003997	W	CG15443	2.04271	1	NA	0.884524	NA	0	3.15515	NA	0	12.0008	0	2.70173	1	2.72913	1	6.4388	0	1.89451	0
FBgn0037117	CG11248	CG1311	1.66497	0	NA	1.29382	NA	0	3.15492	NA	0	0.369102	0	0.566763	0	1.5988	0	6.85298	0	1.78936	0
FBgn0000233	btd	CG33303	3.70431	0	NA	3.12176	NA	0	3.15469	NA	0	4.95711	0	3.75184	0	4.3798	0	3.24217	0	3.07722	0
FBgn0002524	lace	CG6821	0.656755	0	0	0.266387	0	0	3.15463	0	0	5.92825	0	0.233062	0	0.651058	0	6.07646	0	1.7311	0
FBgn0037720	CG8312	CG13651	2.08378	0	1	0.822081	0	0	3.15291	0	0	0.194813	0	0.992821	0	2.07433	0	5.47729	0	1.86305	0
FBgn0051044	CR31044	CG9520	1.21594	0	0	1.71889	0	0	3.15238	0	0	0.400787	0	0.356775	0	1.05493	0	1.85848	0	1.04518	0
FBgn0029903	pod1	CG4853	1.37198	-1	0	0.852758	0	-1	3.15206	0	-1	8.39333	-1	1.30257	-1	0.89176	-1	3.9752	-1	2.94859	-1
FBgn0027321	CG3125	CG18619	1.80561	-1	0	0.605043	0	-1	3.15125	0	-1	5.10614	-1	0.552459	-1	1.01535	-1	5.58839	-1	2.62505	-1
FBgn0052425	CG32425	CG12163	3.09309	0	NA	0.934449	NA	0	3.15108	NA	0	0.334731	0	1.49397	0	3.19311	0	4.73802	0	1.85328	0
FBgn0052174	CG32174	CG31191	1.7618	-1	0	0.510058	0	-1	3.15105	0	-1	0.354359	-1	0.48192	-1	0.914176	-1	3.0705	-1	2.71716	-1
FBgn0000416	Sap-r	CR32889	0.610519	0	NA	0.264355	NA	0	3.14748	NA	0	0.46346	-1	0.165776	-1	0.317341	-1	5.28459	-1	2.63542	-1
FBgn0038890	CG7956	CG6475	2.6285	-1	NA	0.639658	NA	-1	3.14636	NA	-1	0.20773	-1	3.85188	-1	1.89475	-1	3.77205	-1	2.64902	-1
FBgn0026375	RhoGAPp190	CG34383	3.60315	0	1	1.60626	0	0	3.14423	1	0	20.4918	0	4.45221	0	3.54371	0	7.27561	0	2.49227	0
FBgn0038194	Cyp6d5	CR33590	0.116399	0	NA	1.26079	NA	0	3.14227	NA	0	0.019568	0	0.161537	0	0.026935	0	0	0	3.11444	0
FBgn0030329	CG1837	CG8644	1.98379	-1	NA	0.502496	NA	-1	3.14017	NA	-1	8.57316	-1	2.06159	-1	1.43382	-1	4.94141	-1	2.50228	-1
FBgn0024191	sip1	CG1519	0.667824	0	0	0.265126	0	0	3.13908	0	0	0.208654	0	0.213446	0	0.609963	0	5.29809	0	1.76389	0
FBgn0036318	CG11009	CG8709	1.05319	-1	0	0.659419	0	-1	3.139	0	-1	0.305663	-1	0.341073	-1	0.626277	-1	4.05697	-1	2.64151	-1
FBgn0034376	CG15072	CG11637	1.79015	-1	NA	0.599764	NA	-1	3.13868	NA	-1	0.530329	-1	0.787556	-1	0.995385	-1	1.7988	-1	2.86559	-1
FBgn0004363	porin	CG6638	0.61082	-1	NA	0.26258	NA	-1	3.13597	NA	-1	0.567492	-1	0.182054	-1	0.314904	-1	4.83783	-1	2.61385	-1
FBgn0003444	smo	CG10581	0.612506	0	NA	0.3322	NA	0	3.13263	NA	0	0.203865	0	0.166231	0	0.505501	0	5.85091	0	1.75278	0
FBgn0010316	dap	CG8481	3.93499	0	NA	1.20965	NA	0	3.13169	NA	0	0.35146	0	2.84542	0	4.32205	0	3.46138	0	1.86518	0
FBgn0023214	edl	CG7823	6.32001	0	1	1.77081	1	0	3.1305	1	0	7.20498	-1	5.39531	-1	4.25235	-1	1.1408	-1	3.60903	-1
FBgn0036510	CG7427	CR32888	0.61029	0	NA	0.263616	NA	0	3.12971	NA	0	0.236579	-1	0.231929	-1	0.314579	-1	3.82562	-1	2.62155	-1
FBgn0002528	LanB2	CG31852	1.46932	-1	NA	0.706374	NA	-1	3.12893	NA	-1	11.6235	-1	2.07104	-1	1.13654	-1	4.81271	-1	2.70709	-1
FBgn0031186	CG14614	CR33616	1.81382	-1	NA	0.48128	NA	-1	3.1275	NA	-1	0.658213	-1	0.656366	-1	1.13008	-1	4.22333	-1	2.62337	-1
FBgn0033182	CG1621	CG9775	1.87568	0	NA	1.81501	NA	0	3.12471	NA	0	0.11431	0	0.824501	0	1.72197	0	0	0	3.3223	0
FBgn0035407	CG14962	CG33136	0.745409	0	NA	0.64034	NA	0	3.12428	NA	0	0.384607	-1	0.29069	-1	0.487746	-1	3.93258	-1	2.88815	-1
FBgn0022349	CG1910	CG7558	1.77135	-1	NA	0.805507	NA	-1	3.12161	NA	-1	4.79002	-1	1.85638	-1	1.21718	-1	3.57922	-1	2.84671	-1
FBgn0001325	Kr	CG31937	6.06175	0	NA	1.58848	NA	0	3.12154	NA	0	10.1666	0	5.09886	0	7.0239	0	7.89929	0	1.72487	0
FBgn0033310	rgr	CG4970	5.44485	0	NA	1.79444	NA	0	3.12139	NA	0	1.89761	-1	2.17014	-1	3.10597	-1	3.37601	-1	3.3915	-1
FBgn0039355	CG4730	CG9918	1.01376	0	NA	0.346512	NA	0	3.12045	NA	0	0.205528	-1	0.281324	-1	0.524635	-1	3.678	-1	2.62924	-1
FBgn0053325	CG33325	CG3001	6.36152	-1	0	15.8194	1	-1	3.11996	0	-1	8.20788	-1	5.90409	-1	4.6958	-1	2.26439	-1	2.22922	-1
FBgn0051999	CG31999	CG12986	1.25514	0	NA	0.577499	NA	1	3.11959	NA	0	0.48794	0	0.573087	0	1.15862	0	7.29287	0	2.0921	1
FBgn0260238	CG42512	CG33134	2.46828	-1	0	0.716419	0	-1	3.11788	1	-1	0.865722	-1	2.58815	-1	1.631	-1	1.64591	-1	3.3709	-1
FBgn0260433	CG42512	CG14637	2.46828	-1	0	0.716419	0	-1	3.11788	0	-1	0.865722	-1	2.58815	-1	1.631	-1	1.64591	-1	3.3709	-1
FBgn0052573	CG32573	CG7065	2.46828	0	NA	0.716419	NA	0	3.11788	NA	0	0.865722	0	2.58815	0	2.59286	0	2.33446	0	2.25332	0
FBgn0086691	UK114	CG7486	0.126647	-1	0	1.80826	0	-1	3.11773	0	-1	0.13886	-1	0.189866	-1	0.349148	-1	0.816689	-1	0.548499	-1
FBgn0022029	l(2)k01209	CG13744	1.6204	-1	NA	0.462505	NA	-1	3.1176	NA	-1	14.7585	-1	2.52074	-1	1.33329	-1	5.50763	-1	2.85719	-1
FBgn0027088	Aats-gly	CG12847	1.31856	-1	0	0.379539	0	-1	3.1175	0	-1	5.85061	-1	1.63904	-1	0.809578	-1	3.52772	-1	2.65547	-1
FBgn0024238	Fim	CG10686	0.610131	-1	0	0.263721	0	-1	3.11582	0	-1	0.20734	-1	0.163687	-1	0.314567	-1	3.70561	-1	2.6176	-1
FBgn0045035	tefu	CG32118	2.11102	-1	NA	0.614708	NA	-1	3.1158	NA	-1	13.7046	-1	1.04558	-1	1.42605	-1	4.76483	-1	2.67866	-1
FBgn0032961	CG1416	CG6354	1.88397	-1	0	0.492807	0	-1	3.11544	0	-1	0.461066	-1	1.01512	-1	1.31388	-1	3.9002	-1	2.46455	-1
FBgn0035113	pyx	CR34603	2.38979	-1	NA	0.985685	NA	-1	3.11489	NA	-1	0.634933	-1	1.09595	-1	1.50353	-1	2.14311	-1	3.18691	-1
FBgn0028734	Fmr1	CG18734	3.812	0	NA	1.8729	NA	0	3.11272	NA	0	10.9057	0	1.36784	0	3.37474	0	2.61282	0	2.42135	0
FBgn0016081	fry	CG13102	1.52582	-1	0	0.728935	0	-1	3.1119	0	-1	0.381133	-1	0.450974	-1	0.834691	-1	3.25889	-1	2.75298	-1
FBgn0003520	stau	CG11253	1.69285	0	NA	0.503173	NA	0	3.11069	NA	0	0.304736	0	0.458322	0	1.39591	0	4.33002	0	1.76927	0
FBgn0259214	PMCA	CG33790	1.39431	-1	NA	0.750036	NA	-1	3.10693	NA	-1	0.372673	-1	0.738138	-1	0.911445	-1	3.79124	-1	2.939	-1
FBgn0030217	CG2124	CG12108	0.610586	-1	NA	0.261593	NA	-1	3.10528	NA	-1	0.826583	-1	0.295671	-1	0.50324	-1	3.82458	-1	2.59243	-1
FBgn0038877	CG3308	CG13478	0.710418	-1	0	0.289985	0	-1	3.10437	0	-1	0.203054	-1	0.294233	-1	0.437711	-1	4.06256	-1	2.63479	-1
FBgn0259750	ab	CG6845	2.80705	-1	NA	1.74759	NA	-1	3.10293	NA	-1	0.325343	-1	0.867363	-1	1.58866	-1	1.98074	-1	2.92196	-1
FBgn0033486	CG11866	CG13742	0.609386	-1	NA	0.264682	NA	-1	3.10214	NA	-1	0.202703	-1	0.163615	-1	0.314364	-1	3.6167	-1	2.624	-1
FBgn0036489	CG7011	CR33037	1.17512	0	NA	0.572329	NA	0	3.10211	NA	0	0.224941	0	0.544399	0	1.1048	0	5.40964	0	1.74168	0
FBgn0030731	CG3415	CG7579	1.37214	-1	NA	0.427981	NA	-1	3.1006	NA	-1	0.277143	-1	0.757953	-1	1.00872	-1	3.59523	-1	2.80198	-1
FBgn0036696	CG14057	CG5109	1.85759	-1	0	1.45227	0	-1	3.09982	0	-1	0.273828	-1	0.603054	-1	1.05942	-1	0	-1	4.15493	-1
FBgn0039356	CG5039	CG16749	1.01301	-1	0	0.346271	0	-1	3.09793	0	-1	0.203328	-1	0.281115	-1	0.524244	-1	3.6108	-1	2.61942	-1
FBgn0015024	CkIalpha	CG8593	1.3692	0	0	0.717425	0	0	3.09691	1	0	11.6505	0	1.73604	0	1.56874	0	5.84687	0	1.81608	0
FBgn0030073	CG10962	CG18214	0.619194	0	NA	1.84789	NA	0	3.09474	NA	0	1.49241	0	0.168956	0	0.510996	0	1.78533	0	1.78579	0
FBgn0023444	ebi	CG15739	0.609959	0	0	0.26448	0	0	3.09346	0	0	0.47394	0	0.169894	0	0.511103	0	8.06955	0	1.75021	0
FBgn0260049	flr	CG6000	1.91741	-1	0	1.42228	0	-1	3.09264	0	-1	0.167635	-1	0.569294	-1	1.05201	-1	2.66682	-1	2.92596	-1
FBgn0014189	Hel25E	CR33566	2.51086	-1	NA	1.90411	NA	-1	3.09249	NA	-1	11.2668	-1	2.46185	-1	1.91018	-1	3.72169	-1	3.6055	-1
FBgn0035247	metl	CG11592	1.21564	0	NA	0.551866	NA	0	3.08993	NA	0	2.00487	0	0.330516	0	1.0041	0	5.4016	0	1.71955	0
FBgn0015567	alpha-Adaptin	CG6962	0.609897	-1	0	0.264453	0	-1	3.08982	0	-1	0.47311	-1	0.169877	-1	0.321469	-1	5.67226	-1	2.61669	-1
FBgn0037116	CG7158	CR31487	2.02563	-1	NA	1.3592	NA	-1	3.08766	NA	-1	0.357395	-1	0.706239	-1	1.2408	-1	4.56824	-1	2.64738	-1
FBgn0010225	Gel	CG10021	1.26061	0	0	1.84941	0	1	3.08638	0	1	0.145276	0	0.544642	0	1.14629	0	0.424763	0	1.85313	1
FBgn0032846	CG10721	CG5664	1.76868	-1	NA	0.693269	NA	-1	3.08596	NA	-1	0.229015	-1	0.511789	-1	0.955112	-1	3.28535	-1	2.9012	-1
FBgn0259743	RhoGEF3	CG32147	6.06584	-1	0	2.58448	0	-1	3.08515	0	-1	3.80501	-1	7.99092	-1	4.43052	-1	0.9782	-1	3.78585	-1
FBgn0036007	path	CR32482	1.45546	-1	NA	0.709834	NA	-1	3.08506	NA	-1	0.56348	-1	1.26956	-1	0.999236	-1	3.53528	-1	2.74969	-1
FBgn0035044	CG3663	CG33192	0.608969	-1	NA	0.264565	NA	-1	3.08096	NA	-1	0.417964	-1	0.163364	-1	0.313931	-1	5.02535	-1	2.61507	-1
FBgn0034475	Obp56h	CG6604	0.541843	-1	NA	9.07711	NA	-1	3.08094	NA	-1	0	-1	3.47801	-1	1.99391	-1	0	-1	1.1053	-1
FBgn0024753	Flo-2	CG5677	1.59804	0	0	0.818732	0	0	3.07918	0	0	7.67772	0	0.510107	0	1.47616	0	5.99877	0	1.83891	0
FBgn0032821	CdGAPr	CG8813	1.64026	-1	0	0.652601	0	-1	3.0761	0	-1	4.44745	-1	0.809163	-1	0.988078	-1	4.54877	-1	2.45	-1
FBgn0052210	CG32210	CG18598	0.873647	-1	NA	0.297683	NA	-1	3.07546	NA	-1	0.210032	-1	0.607734	-1	0.640021	-1	4.29661	-1	2.60029	-1
FBgn0004855	RpII15	CG3082	1.21318	-1	0	0.38389	0	-1	3.07529	0	-1	0.344923	-1	0.334971	-1	0.635289	-1	3.3083	-1	2.60194	-1
FBgn0030749	Anxb11	CG11593	2.68558	0	NA	0.849193	NA	0	3.07392	NA	0	0.614182	0	1.53679	0	2.95565	0	4.80556	0	1.73374	0
FBgn0038769	CG10889	CG6538	0.610928	0	NA	0.260177	NA	0	3.07341	NA	0	0.296641	-1	0.163856	-1	0.314908	-1	4.90006	-1	2.55456	-1
FBgn0019886	CG4589	CG30366	1.11163	0	NA	0.47774	NA	0	3.06848	NA	0	6.06862	0	0.29996	0	0.914261	0	5.35566	0	1.71003	0
FBgn0086855	CG17078	CG7225	0.611411	-1	NA	0.331608	NA	-1	3.06715	NA	-1	0.197516	-1	0.165934	-1	0.317409	-1	3.90376	-1	2.59386	-1
FBgn0083053	snoRNA:Psi18S-1347b	CG33321	1.23882	-1	0	0.461215	0	-1	3.06572	0	-1	0.312605	-1	0.52427	-1	0.791472	-1	1.09211	-1	3.01073	-1
FBgn0029933	CG14425	CG11414	1.26248	-1	NA	0.521833	NA	-1	3.0647	NA	-1	9.17939	-1	0.471474	-1	0.805731	-1	5.62553	-1	2.65676	-1
FBgn0033907	mRpS16	CG2222	1.8727	0	0	0.866821	0	0	3.06259	0	0	7.40407	-1	2.41137	-1	1.11246	-1	2.51064	-1	2.7733	-1
FBgn0030480	Tim9a	CG14073	1.20264	-1	NA	0.370326	NA	-1	3.0603	NA	-1	0.347634	-1	0.323856	-1	0.621409	-1	4.16207	-1	2.42105	-1
FBgn0047114	CG31142	CG32578	0.611288	0	NA	0.264582	NA	0	3.05992	NA	0	0.212611	0	0.170075	0	0.504265	0	4.94317	0	1.74205	0
FBgn0033917	CG8503	CG12286	1.28914	-1	0	0.44763	0	-1	3.05045	0	-1	15.0025	-1	2.04166	-1	1.02801	-1	6.07847	-1	2.50313	-1
FBgn0041203	LIMK1	CG13888	1.16427	0	0	0.618997	0	0	3.04774	0	0	0.262267	-1	0.426784	-1	0.761816	-1	2.7624	-1	2.74028	-1
FBgn0000250	cact	CG33966	3.90599	0	NA	1.07607	NA	0	3.04363	NA	0	10.0156	-1	2.26461	-1	2.56519	-1	5.31258	-1	3.2417	-1
FBgn0086447	l(2)37Cg	CG14936	0.625473	-1	NA	0.263381	NA	-1	3.04182	NA	-1	0.348042	-1	0.229529	-1	0.369488	-1	3.55972	-1	2.56555	-1
FBgn0010660	Nup214	CG33002	2.38061	-1	NA	0.876797	NA	-1	3.04153	NA	-1	3.48561	-1	0.651635	-1	1.24468	-1	1.47631	-1	2.7533	-1
FBgn0039776	PH4alphaEFB	CG31748	2.18575	0	NA	0.583906	NA	1	3.04149	NA	0	0.816538	0	0.818428	0	1.96088	0	7.35665	0	1.71375	1
FBgn0031500	CG17221	CR33405	1.25978	0	NA	0.400423	NA	0	3.03911	NA	0	0.479447	0	0.46395	0	1.10488	0	7.68202	0	1.70099	0
FBgn0025681	CG3558	CG9350	1.90559	0	NA	0.9965	NA	0	3.03673	NA	0	0.20833	-1	0.639453	-1	1.12989	-1	4.17767	-1	3.04892	-1
FBgn0021767	org-1	CG8472	4.55307	1	0	1.71059	0	0	3.03393	0	1	7.32963	0	4.53899	0	5.56289	0	4.45261	1	2.13404	1
FBgn0036886	CG9300	CG12697	1.48131	-1	NA	0.395822	NA	-1	3.03387	NA	-1	0.205848	-1	1.05153	-1	1.04964	-1	4.15275	-1	2.58195	-1
FBgn0050383	CG30383	CG33285	0.60817	-1	NA	0.264196	NA	-1	3.03268	NA	-1	0.195724	-1	0.163092	-1	0.313477	-1	3.40042	-1	2.59384	-1
FBgn0085279	CG34250	CG14379	1.22832	-1	NA	0.512874	NA	-1	3.02986	NA	-1	0.197383	-1	0.621913	-1	0.747452	-1	3.41311	-1	2.58741	-1
FBgn0041087	wun2	CG13604	2.86033	-1	0	0.804997	0	-1	3.02977	0	-1	0.218623	-1	1.22711	-1	1.67672	-1	3.59482	-1	2.96244	-1
FBgn0003013	osa	CR34582	1.80908	-1	NA	0.483568	NA	-1	3.02529	NA	-1	0.82559	-1	0.527103	-1	0.991296	-1	3.87956	-1	2.29687	-1
FBgn0019650	toy	CG14549	1.39253	0	NA	0.688574	NA	0	3.02287	NA	0	10.7232	0	2.8237	0	1.6576	0	7.46593	0	1.75314	0
FBgn0050499	CG30499	CG30259	1.72562	0	NA	0.650908	NA	0	3.02262	NA	0	0.364932	0	0.822806	0	1.64408	0	3.36237	0	1.87091	0
FBgn0031732	CG11149	CG9265	0.665645	0	0	0.264261	0	0	3.02058	0	0	0.196998	0	0.212749	0	0.607971	0	4.79541	0	1.72933	0
FBgn0010265	RpS13	CG8522	2.39161	0	NA	0.743972	NA	0	3.0171	NA	0	0.142127	0	0.937589	0	2.12819	0	1.44562	0	2.29131	0
FBgn0036028	CG16717	CG6172	1.52717	-1	NA	0.728863	NA	-1	3.01446	NA	-1	0.362832	-1	0.451241	-1	0.835278	-1	2.97053	-1	2.70974	-1
FBgn0010387	Dbi	CG15601	1.28955	0	NA	1.74873	NA	0	3.01376	NA	0	0.211771	0	0.415304	0	1.17961	0	0.291906	0	1.19925	0
FBgn0040096	lectin-33A	CG11042	0.14774	-1	NA	0.643307	NA	-1	3.01352	NA	-1	0.353606	-1	0.278313	-1	0.472556	-1	3.39363	-1	2.88018	-1
FBgn0027601	CG9009	CR34700	1.77877	-1	NA	0.638322	NA	-1	3.01056	NA	-1	12.7415	-1	0.599737	-1	1.08117	-1	3.14927	-1	2.76921	-1
FBgn0028990	Spn27A	CG17387	0.604793	0	NA	0.509172	NA	0	3.0099	NA	0	0.499245	0	0.162622	0	0.496295	0	4.30316	0	1.82778	0
FBgn0082958	snoRNA:Psi28S-3405c	CR32370	1.99498	-1	NA	0.606747	NA	-1	3.00972	NA	-1	0.824781	-1	1.10546	-1	1.22737	-1	0	-1	3.20067	-1
FBgn0050463	CG30463	CG8051	1.09042	-1	0	0.383851	0	-1	3.00921	0	-1	0.196899	-1	0.293189	-1	0.563074	-1	3.36475	-1	2.57859	-1
FBgn0010315	CycD	CG8462	0.607741	0	0	0.264125	0	0	3.00788	0	0	0.289149	-1	0.297475	-1	0.485044	-1	3.64486	-1	2.5841	-1
FBgn0020493	Dad	CR32329	2.63264	-1	NA	0.984333	NA	-1	3.00673	NA	-1	10.3153	-1	1.89256	-1	1.873	-1	2.28473	-1	2.73972	-1
FBgn0053936	CG33936	CR31578	3.48998	-1	NA	1.34078	NA	-1	3.00646	NA	-1	0.573504	-1	2.64838	-1	2.24984	-1	3.61245	-1	3.19848	-1
FBgn0029503	CHORD	CG34426	0.677784	0	NA	0.262174	NA	0	3.00611	NA	0	0.205145	0	0.336412	0	0.639507	0	5.12627	0	1.66674	0
FBgn0039182	CG5728	CG15658	1.06051	-1	0	0.451708	0	-1	3.00567	0	-1	0.734371	-1	0.289389	-1	0.549286	-1	3.55336	-1	2.4917	-1
FBgn0027581	CG6191	CG7200	1.44564	-1	0	0.793289	0	-1	3.00563	0	-1	0.215656	-1	2.05304	-1	1.14175	-1	3.77347	-1	2.51425	-1
FBgn0000709	fliI	CG4067	1.05539	0	NA	0.350941	NA	0	3.00176	NA	0	0.272767	0	0.491406	0	1.26914	0	5.25146	0	1.7241	0
FBgn0042174	CR18854	CG1455	1.19556	0	0	0.632345	0	0	3.00039	0	0	0.210838	-1	0.607549	-1	0.782881	-1	3.9321	-1	2.57629	-1
FBgn0030328	Amun	CG1112	3.40061	-1	0	0.747481	0	-1	2.99793	0	-1	13.9879	-1	2.88054	-1	2.46845	-1	6.20821	-1	2.45286	-1
FBgn0003292	rt	CG42364	0.607504	-1	NA	0.264022	NA	-1	2.9943	NA	-1	2.2248	-1	0.163506	-1	0.313923	-1	3.28459	-1	2.57825	-1
FBgn0082582	tmod	CR32289	2.15996	-1	NA	1.2914	NA	-1	2.99395	NA	-1	0.352934	-1	0.926186	-1	1.25928	-1	3.21631	-1	2.89595	-1
FBgn0029881	CG3973	CG4857	4.82148	0	0	1.58724	0	0	2.99325	0	0	5.9669	0	2.13129	0	4.58322	0	4.38704	0	1.69494	0
FBgn0051211	CG31211	CG10158	2.11323	-1	0	1.26789	0	-1	2.99161	0	-1	9.49407	-1	1.49109	-1	1.33729	-1	4.37779	-1	2.9109	-1
FBgn0022224	ubl	CG30457	1.31635	-1	0	0.400561	0	-1	2.99114	0	-1	0.337195	-1	0.42405	-1	0.758642	-1	3.17755	-1	2.59649	-1
FBgn0029798	CG4078	CG12655	1.14325	-1	NA	0.581295	NA	-1	2.98895	NA	-1	0.210261	-1	0.370848	-1	0.645826	-1	3.61287	-1	2.66875	-1
FBgn0034967	eIF-5A	CR33381	1.14964	0	NA	0.370756	NA	0	2.98744	NA	0	4.78912	0	0.31259	0	0.949955	0	4.80791	0	1.72423	0
FBgn0031457	CG3077	CG5640	0.606823	0	0	0.301702	0	0	2.98705	0	0	3.61163	0	0.20432	0	0.591582	0	5.25522	0	1.7295	0
FBgn0030628	CG9114	CG12833	0.722069	0	NA	0.26026	NA	0	2.98426	NA	0	7.27463	0	0.261776	0	0.715964	0	5.85743	0	1.68877	0
FBgn0034321	CG14502	CG10391	1.40977	0	1	0.772755	0	0	2.98332	0	0	0.207914	0	1.92367	0	1.70308	0	4.34344	0	2.22418	0
FBgn0034322	CG18536	CG11847	1.40978	-1	NA	0.772779	NA	-1	2.98236	NA	-1	0.207596	-1	1.92379	-1	1.07132	-1	3.05373	-1	3.32715	-1
FBgn0027579	CG5508	CG4554	3.6956	0	NA	0.814584	NA	0	2.98181	NA	0	0.192465	0	1.9305	0	3.53439	0	4.65321	0	1.75923	0
FBgn0012049	BtbVII	CR34262	1.7651	0	NA	0.551108	NA	0	2.97857	NA	0	1.93715	0	0.517749	0	1.47515	0	4.87673	0	1.71439	0
FBgn0085378	CG34349	CG14450	1.16981	-1	NA	0.605274	NA	-1	2.97771	NA	-1	1.05437	-1	0.31582	-1	0.604742	-1	0.418602	-1	3.22386	-1
FBgn0010280	Taf4	CG3594	0.665588	-1	NA	0.545987	NA	-1	2.97702	NA	-1	0.166077	-1	0.22003	-1	0.391303	-1	2.66389	-1	2.78963	-1
FBgn0014863	Mlp84B	CG31317	1.17881	0	1	2.77025	0	0	2.97614	1	0	0.295862	0	5.10997	0	0.333129	0	0.99641	0	2.68647	0
FBgn0031040	CG14210	CG14142	1.32632	-1	NA	0.503545	NA	-1	2.97364	NA	-1	0.230425	-1	0.693523	-1	0.871914	-1	4.1134	-1	2.58583	-1
FBgn0086679	p	CG11009	3.65067	-1	NA	2.20409	NA	-1	2.97129	NA	-1	0.519616	-1	1.16407	-1	2.09587	-1	4.04665	-1	4.38777	-1
FBgn0031365	CG17650	CG5683	0.146215	-1	0	1.97985	0	-1	2.96764	0	-1	0	-1	0.195862	-1	0.376323	-1	0	-1	1.53405	-1
FBgn0000228	Bsg25D	CG9452	1.64711	-1	NA	0.489658	NA	-1	2.96712	NA	-1	0.207321	-1	0.457086	-1	0.867212	-1	3.79438	-1	2.50589	-1
FBgn0004579	salm	CG8172	1.47074	-1	NA	0.587465	NA	-1	2.96381	NA	-1	9.03293	-1	1.08903	-1	1.00697	-1	5.10815	-1	2.51163	-1
FBgn0011769	Fdxh	CG3038	1.79574	-1	0	0.839585	0	-1	2.96279	0	-1	0.537602	-1	0.76398	-1	1.03448	-1	0.655235	-1	3.37688	-1
FBgn0031684	CG8680	CG15717	2.09946	-1	0	1.58702	1	-1	2.96154	0	-1	0.137879	-1	0.567312	-1	1.088	-1	1.62746	-1	3.99676	-1
FBgn0033529	CG17765	CG9793	3.47751	-1	NA	1.14109	NA	-1	2.96103	NA	-1	5.66105	-1	3.28118	-1	2.57536	-1	2.45031	-1	3.04767	-1
FBgn0029693	CG6379	CG30445	0.609666	-1	0	0.256223	0	-1	2.95818	0	-1	0.207213	-1	0.163583	-1	0.314242	-1	3.58018	-1	2.4832	-1
FBgn0031314	CG4785	CG32407	2.38184	0	NA	0.989634	NA	0	2.95546	NA	0	0.723594	0	0.644658	0	1.96415	0	2.14392	0	1.84645	0
FBgn0042641	frc	CG1835	1.76528	0	0	0.509767	0	0	2.95507	0	0	0.346437	0	0.482904	0	1.4562	0	3.48993	0	1.75034	0
FBgn0067339	mir-2c	CG31789	2.36423	-1	NA	0.53111	NA	-1	2.95074	NA	-1	9.33818	-1	3.0934	-1	1.97601	-1	3.05822	-1	2.65979	-1
FBgn0259984	kuz	CG14517	2.1371	-1	0	0.756199	0	-1	2.95065	0	-1	1.95673	-1	1.4827	-1	1.28867	-1	3.71165	-1	2.47702	-1
FBgn0032600	CG17912	CR34670	3.36841	0	NA	2.28327	NA	0	2.94922	NA	0	0.202621	-1	0.91802	-1	1.75458	-1	3.25332	-1	2.48959	-1
FBgn0036509	CG7739	CG32444	0.607198	0	NA	0.262281	NA	0	2.94726	NA	0	0.216221	0	0.230754	0	0.497564	0	4.63709	0	1.69923	0
FBgn0243513	cnir	CR34660	0.60872	-1	NA	0.279023	NA	-1	2.94389	NA	-1	0.457277	-1	0.164907	-1	0.316	-1	4.99311	-1	2.50314	-1
FBgn0037760	CG9461	CG14258	0.650632	0	NA	0.280663	NA	0	2.94242	NA	0	2.93315	0	0.200203	0	0.579655	0	7.58969	0	1.68298	0
FBgn0010830	l(3)04053	CR34631	0.608358	-1	NA	0.260062	NA	-1	2.941	NA	-1	1.39865	-1	0.28974	-1	0.493877	-1	4.52924	-1	2.49093	-1
FBgn0034142	CG8306	CG15249	0.671451	0	NA	0.269312	NA	0	2.94037	NA	0	2.27729	0	0.248677	0	0.623347	0	7.38002	0	1.67035	0
FBgn0025809	Paf-AHalpha	CR30292	1.20857	0	NA	0.364766	NA	0	2.9387	NA	0	0.368727	0	0.325205	0	0.992566	0	4.7784	0	1.55717	0
FBgn0000259	CkIIbeta	CG10588	0.608103	-1	NA	0.262387	NA	-1	2.93716	NA	-1	0.237694	-1	0.165826	-1	0.314477	-1	3.67217	-1	2.53887	-1
FBgn0033528	trsn	CR33662	3.47651	0	NA	1.14035	NA	0	2.93663	NA	0	5.76082	0	3.2789	0	4.09236	0	3.36547	0	2.02431	0
FBgn0004888	Scsalpha	CG34056	0.606628	-1	NA	0.263361	NA	-1	2.93566	NA	-1	0.187044	-1	0.162723	-1	0.312715	-1	3.12066	-1	2.54891	-1
FBgn0035094	CG9380	CG11115	0.236984	-1	0	1.70863	0	-1	2.93551	0	-1	1.3174	-1	0.318252	-1	0.610854	-1	0.271494	-1	0.282426	-1
FBgn0023388	Dap160	CG31731	1.19329	0	0	0.874501	0	0	2.93441	0	0	0.192253	0	0.595578	0	1.46608	0	3.25165	0	1.89703	0
FBgn0038735	CG4662	CR30207	4.30283	-1	NA	1.34739	NA	-1	2.93305	NA	-1	0.182887	-1	2.79025	-1	2.55794	-1	3.06657	-1	2.59676	-1
FBgn0053178	CG33178	CG4821	1.75568	0	NA	2.88884	NA	0	2.9324	NA	0	0.064673	0	0.557258	0	1.49496	0	0	0	1.8028	0
FBgn0030479	Rbp1-like	CR31310	1.20421	0	NA	0.370038	NA	0	2.93212	NA	0	0.359906	0	0.324282	0	0.989176	0	5.56175	0	1.57728	0
FBgn0032665	CG15152	CG17928	0.21088	-1	NA	0.429192	NA	-1	2.92981	NA	-1	0.186827	-1	0.643679	-1	0.600336	-1	3.11208	-1	2.5445	-1
FBgn0039183	Dis3	CG16984	1.05786	-1	0	0.450578	0	-1	2.92954	0	-1	0.706798	-1	0.288662	-1	0.547909	-1	3.32594	-1	2.45899	-1
FBgn0037926	CG10535	CG10866	2.20069	-1	NA	0.693347	NA	-1	2.92817	NA	-1	0.149512	-1	0.596622	-1	1.1411	-1	0.419006	-1	3.14306	-1
FBgn0039531	CG5611	CG11275	0.60425	-1	0	0.615244	0	-1	2.92061	0	-1	0.150676	-1	0.165667	-1	0.314489	-1	1.96857	-1	2.81698	-1
FBgn0001206	Hmr	CG13247	0.905813	-1	NA	0.389433	NA	-1	2.91955	NA	-1	0.753799	-1	0.374537	-1	0.654839	-1	3.25869	-1	2.51153	-1
FBgn0039752	CG15530	CG2904	1.71892	-1	NA	1.74237	NA	-1	2.91893	NA	-1	0.061081	-1	0.467924	-1	0.894597	-1	0	-1	4.2143	-1
FBgn0036319	Ent3	CR32958	0.194051	-1	NA	4.27683	NA	-1	2.91533	NA	-1	0	-1	0.314103	-1	0.57653	-1	0	-1	1.5305	-1
FBgn0028369	kirre	CG5953	1.01961	-1	0	15.424	0	-1	2.91282	0	-1	0.197608	-1	2.87674	-1	3.09727	-1	0.564168	-1	0.908727	-1
FBgn0002989	okr	CG11502	1.90223	0	0	0.993116	0	0	2.90944	0	0	0.193817	0	0.63799	0	1.79245	0	5.2236	0	1.97526	0
FBgn0033677	CG8321	CG12843	0.608866	0	0	0.601534	0	0	2.90831	0	0	0.40577	0	0.208317	0	0.505709	0	5.32256	0	1.8122	0
FBgn0260648	Rrp40	CG31336	0.605014	-1	NA	0.436003	NA	-1	2.90502	NA	-1	0.206518	-1	0.162432	-1	0.311904	-1	2.8525	-1	2.6065	-1
FBgn0005777	PpD3	CG9481	0.609458	-1	NA	0.254175	NA	-1	2.9041	NA	-1	0.218574	-1	0.17478	-1	0.330106	-1	3.39154	-1	2.44126	-1
FBgn0005694	Aef1	CG10801	1.19341	0	NA	0.360008	NA	0	2.89991	NA	0	0.19874	0	0.518172	0	1.08804	0	4.64023	0	1.64892	0
FBgn0035133	Ptpmeg	CG7752	1.20647	0	0	0.70323	0	0	2.89975	0	0	0.519753	0	0.328987	0	0.999186	0	4.57514	0	1.75192	0
FBgn0250839	CG2016	CG3671	0.267291	-1	0	1.71024	0	-1	2.89821	0	-1	0.706949	-1	0.70832	-1	0.803532	-1	0.436498	-1	0.272785	-1
FBgn0010825	Gug	CG11085	1.7692	0	NA	0.483878	NA	0	2.89481	NA	0	0.38772	0	0.788355	0	1.46028	0	4.27103	0	1.61649	0
FBgn0086055	snoRNA:Me18S-C1096	CG33080	1.21955	-1	0	0.386366	0	-1	2.89459	0	-1	9.71115	-1	0.519517	-1	0.720538	-1	5.12261	-1	2.45383	-1
FBgn0040318	HGTX	CG3524	1.66508	0	NA	0.529443	NA	0	2.89362	NA	0	15.7537	0	2.07787	0	1.92877	0	7.3414	0	1.67517	0
FBgn0039127	CG13602	CG7863	0.608476	0	0	0.263366	0	0	2.89329	0	0	0.195253	0	0.169293	0	0.501947	0	4.23786	0	1.69343	0
FBgn0052477	CR32477	CG7950	2.13509	0	NA	0.967027	NA	0	2.89133	NA	0	0.118609	0	0.752113	0	2.03723	0	1.66881	0	2.11534	0
FBgn0030504	CG2691	CG14915	0.847785	-1	NA	0.585041	NA	-1	2.89086	NA	-1	0.188002	-1	0.576596	-1	0.614771	-1	3.12079	-1	2.61681	-1
FBgn0020307	dve	CG1007	2.64096	0	1	1.28466	0	0	2.88959	0	0	7.36936	0	1.25614	0	2.72965	0	7.25318	0	1.55682	0
FBgn0030351	CG1840	CG4007	1.46583	-1	NA	0.881736	NA	-1	2.88932	NA	-1	0.241654	-1	0.796478	-1	0.960774	-1	1.25027	-1	2.94292	-1
FBgn0051111	CG31111	CG2248	1.81543	-1	0	1.14373	0	-1	2.88891	0	-1	2.52003	-1	1.27873	-1	1.08688	-1	0.543425	-1	3.56952	-1
FBgn0052313	CG32313	CG12023	3.59669	-1	0	0.985656	0	-1	2.88836	0	-1	0.350102	-1	2.57545	-1	2.26529	-1	3.82589	-1	2.89427	-1
FBgn0052666	CG32666	CG5645	2.39196	0	1	0.68539	0	0	2.88795	0	0	3.35791	0	1.94813	0	2.43961	0	6.12906	0	1.56986	0
FBgn0052590	CG32590	CG4020	0.631289	-1	NA	0.469202	NA	-1	2.88746	NA	-1	6.93898	-1	0.188474	-1	0.347215	-1	3.46521	-1	2.66566	-1
FBgn0034634	CG10494	CG12672	0.608823	0	NA	0.254638	NA	0	2.88656	NA	0	0.202614	0	0.163292	0	0.498905	0	5.5506	0	1.63174	0
FBgn0029801	CG15771	CG31127	2.17536	-1	NA	0.818103	NA	-1	2.886	NA	-1	4.98416	-1	0.757257	-1	1.22534	-1	3.11754	-1	2.716	-1
FBgn0032870	CG2608	CG16940	1.91063	0	0	0.583775	0	0	2.88247	0	0	5.25481	0	1.65702	0	1.81516	0	1.44584	0	1.90215	0
FBgn0031676	CG14040	CG32305	1.21039	-1	NA	0.461254	NA	-1	2.87987	NA	-1	0.228416	-1	0.407614	-1	0.720187	-1	3.531	-1	2.3571	-1
FBgn0026428	HDAC6	CG34222	1.20892	0	NA	0.425702	NA	0	2.87921	NA	0	6.89203	0	0.393219	0	1.11639	0	5.32297	0	1.65821	0
FBgn0003392	shi	CG3769	1.01083	-1	NA	0.692585	NA	-1	2.87756	NA	-1	0.355559	-1	0.43699	-1	0.74386	-1	3.77039	-1	2.46801	-1
FBgn0031895	CG4497	CG11259	1.1793	-1	1	0.835743	0	-1	2.87656	0	-1	2.26966	-1	0.341886	-1	0.637595	-1	2.22346	-1	3.2575	-1
FBgn0041094	scyl	CG10011	2.81121	-1	NA	1.12306	NA	-1	2.87601	NA	-1	10.6172	-1	2.29968	-1	1.80136	-1	5.25059	-1	2.87453	-1
FBgn0259734	CG42388	CG31449	0.603197	-1	NA	1.79887	NA	-1	2.87217	NA	-1	1.32199	-1	0.164631	-1	0.31315	-1	0.969085	-1	0.484407	-1
FBgn0260485	CG42388	CG10466	0.603197	-1	NA	1.79887	NA	-1	2.87217	NA	-1	1.32199	-1	0.164631	-1	0.31315	-1	0.969085	-1	0.484407	-1
FBgn0001316	klar	CG3735	3.21551	-1	NA	1.68968	NA	-1	2.87111	NA	-1	7.31529	-1	1.16835	-1	1.79469	-1	3.30514	-1	3.81061	-1
FBgn0030672	CG9281	CG9299	0.615289	-1	0	0.258152	0	-1	2.87035	0	-1	0.211433	-1	0.1815	-1	0.323404	-1	3.41074	-1	2.46284	-1
FBgn0087035	AGO2	CG10371	0.756774	-1	0	0.332088	0	-1	2.86722	0	-1	0.201498	-1	0.523815	-1	0.504238	-1	3.74948	-1	2.49479	-1
FBgn0053200	ventrally-expressed-protein-D	CG14024	0.883776	-1	0	0.259967	0	-1	2.86683	0	-1	1.56314	-1	2.00548	-1	0.830786	-1	3.58515	-1	2.39358	-1
FBgn0030716	CG9170	CG4428	0.623285	0	0	0.635462	0	0	2.86681	0	0	0.187245	0	0.181919	0	0.537289	0	3.14855	0	1.87846	0
FBgn0039802	dj-1beta	CG5103	1.85733	0	NA	0.531529	NA	0	2.86525	NA	0	6.06605	0	0.664835	0	1.66293	0	4.31738	0	1.67912	0
FBgn0001323	knrl	CG15792	3.54	0	NA	1.26484	NA	0	2.86516	NA	0	12.7262	0	4.56537	0	4.23921	0	3.21538	0	1.80585	0
FBgn0029957	CG12155	CG3499	1.25774	0	0	0.811248	0	0	2.8629	0	0	7.98097	0	0.509018	0	1.38655	0	5.02556	0	1.85221	0
FBgn0020621	Pkn	CG2684	3.31441	-1	NA	0.815628	NA	-1	2.86228	NA	-1	0.267971	-1	0.900423	-1	1.72449	-1	2.50633	-1	2.67166	-1
FBgn0032149	CG4036	CG10700	1.1956	-1	NA	0.630529	NA	-1	2.85847	NA	-1	0.196173	-1	0.608639	-1	0.782982	-1	3.47377	-1	2.51262	-1
FBgn0036999	CG5976	CG4779	1.20084	-1	0	0.385585	0	-1	2.85575	0	-1	0.324833	-1	0.323676	-1	0.620483	-1	2.3764	-1	2.51063	-1
FBgn0015763	lic	CG10159	2.88028	0	0	0.840913	0	0	2.85429	0	0	0.376525	0	2.28065	0	2.83754	0	6.19319	0	1.49327	0
FBgn0029694	CG15375	CG6947	0.60782	-1	NA	0.255447	NA	-1	2.85406	NA	-1	0.196386	-1	0.163088	-1	0.313291	-1	3.26031	-1	2.43797	-1
FBgn0003923	snRNA:U2:38ABb	CG3980	0.264019	-1	NA	1.38239	NA	-1	2.85377	NA	-1	0.245228	-1	0.930349	-1	0.983534	-1	1.86324	-1	2.11176	-1
FBgn0030616	RpL37a	CG11437	0.611401	-1	0	0.24762	0	-1	2.85278	0	-1	0.212104	-1	0.16501	-1	0.315789	-1	4.09801	-1	2.35367	-1
FBgn0030692	mRpS30	CR33375	1.21212	-1	NA	0.365008	NA	-1	2.85261	NA	-1	0.389231	-1	0.326163	-1	0.626193	-1	3.12128	-1	2.28333	-1
FBgn0016054	phr6-4	CG1721	1.91063	0	0	0.583638	1	0	2.8514	0	0	5.12049	0	1.65619	0	1.81499	0	1.28144	0	1.89415	0
FBgn0000576	ems	CG5984	5.07621	-1	NA	1.07309	NA	-1	2.85101	NA	-1	9.03631	-1	8.59531	-1	3.95561	-1	3.93845	-1	2.33854	-1
FBgn0004103	Pp1-87B	CG8837	0.614282	-1	NA	0.248144	NA	-1	2.84816	NA	-1	0.264347	-1	0.172914	-1	0.319608	-1	4.11599	-1	2.35257	-1
FBgn0043070	MESK2	CG5175	3.07597	0	0	1.05199	0	0	2.84383	0	0	2.3083	0	0.839399	0	2.55179	0	5.3549	0	1.89306	0
FBgn0086686	l(3)L1231	CR30516	3.83028	-1	NA	1.31168	NA	-1	2.84278	NA	-1	17.2345	-1	3.08174	-1	2.4884	-1	4.56738	-1	3.78166	-1
FBgn0016031	lama	CG32582	1.41428	-1	0	0.764417	0	-1	2.84225	0	-1	10.2797	-1	0.528498	-1	0.931259	-1	4.27193	-1	2.46944	-1
FBgn0033274	CG14757	CG15112	1.37553	-1	0	0.793115	0	-1	2.84208	0	-1	8.01789	-1	0.663306	-1	0.997946	-1	2.97595	-1	2.79585	-1
FBgn0032363	CG6509	CG31846	0.60791	-1	NA	0.257461	NA	-1	2.84089	NA	-1	0.195733	-1	0.16547	-1	0.314523	-1	3.24487	-1	2.45312	-1
FBgn0034751	RpS24	CG11674	1.74629	-1	0	0.557866	0	-1	2.84078	0	-1	0.277542	-1	0.472525	-1	0.904164	-1	2.89938	-1	2.84641	-1
FBgn0023537	CG17896	CG31693	1.26737	0	0	0.535163	0	0	2.837	0	0	0.18079	0	0.421096	0	1.1863	0	4.08268	0	1.92113	0
FBgn0030743	CG9921	CG1908	0.868	0	0	0.636053	0	0	2.83545	0	0	7.04197	0	1.27933	0	1.29107	0	3.30002	0	1.82714	0
FBgn0053977	CG33977	CG31092	2.3592	-1	0	0.987891	0	-1	2.83333	0	-1	2.4099	-1	2.30012	-1	1.58331	-1	3.90735	-1	2.39651	-1
FBgn0003285	rst	CG1106	3.93406	1	0	2.11002	1	1	2.83044	1	0	6.15793	0	2.72956	0	3.95407	0	2.19895	1	2.17047	1
FBgn0051612	CG31612	CG8202	0.516663	0	NA	0.863911	NA	0	2.82844	NA	0	4.87713	-1	1.41088	-1	1.6152	-1	2.8581	-1	2.52067	-1
FBgn0032609	CG13280	CG3454	0.120489	-1	NA	0.726379	NA	-1	2.82667	NA	-1	0.158131	-1	0.161223	-1	0.309875	-1	1.5209	-1	1.62212	-1
FBgn0082975	snoRNA:Psi28S-3305b	CG14804	1.99268	-1	NA	0.605265	NA	-1	2.82246	NA	-1	0.706755	-1	1.1049	-1	1.22619	-1	0	-1	3.12646	-1
FBgn0045063	fdl	CG9494	1.2304	-1	0	0.429385	0	-1	2.82024	0	-1	0.196787	-1	0.509482	-1	0.76152	-1	3.14676	-1	2.41294	-1
FBgn0038501	CG5319	CG4161	2.03575	0	NA	0.716037	NA	0	2.81839	NA	0	0.297201	-1	0.842899	-1	1.16829	-1	3.30066	-1	2.60435	-1
FBgn0034965	CG13568	CG34261	1.56749	-1	NA	0.900809	NA	-1	2.81781	NA	-1	4.37994	-1	0.43254	-1	0.820038	-1	2.8794	-1	2.47575	-1
FBgn0086779	step	CG15274	3.15112	-1	NA	0.853134	NA	-1	2.81641	NA	-1	0.479403	-1	1.72962	-1	2.16418	-1	2.97105	-1	2.48213	-1
FBgn0035181	CG9205	CG13318	0.780829	0	0	0.263488	0	0	2.81604	0	0	0.45288	-1	0.567528	-1	0.532507	-1	5.34544	-1	2.38202	-1
FBgn0028386	cic	CG30365	2.36882	-1	NA	0.584661	NA	-1	2.81571	NA	-1	12.7099	-1	1.97062	-1	1.49183	-1	4.32442	-1	2.34386	-1
FBgn0039831	CG12054	CG4580	3.25082	0	NA	0.707716	NA	0	2.81445	NA	0	5.52054	0	1.38376	0	3.18299	0	7.18536	0	1.39513	0
FBgn0052457	CG32457	CG13316	0.23748	-1	0	2.41221	0	-1	2.81108	0	-1	0.058292	-1	0.443438	-1	0.75479	-1	0	-1	2.2881	-1
FBgn0035896	CG6983	CG10096	1.74708	-1	0	0.479542	0	-1	2.80802	0	-1	0.207971	-1	0.776271	-1	0.907021	-1	3.15037	-1	2.41139	-1
FBgn0002734	HLHmdelta	CG5421	7.8141	2	NA	1.8445	NA	0	2.80702	NA	0	13.2444	-1	9.24762	-1	6.18623	-1	5.08227	-1	2.23228	-1
FBgn0052529	CG32529	CG3999	3.72122	-1	0	0.848772	0	-1	2.80591	0	-1	4.73207	-1	1.63367	-1	2.32382	-1	0.444726	-1	2.53377	-1
FBgn0015558	tty	CG14016	1.06261	-1	NA	0.351592	NA	-1	2.80217	NA	-1	0.2453	-1	0.494363	-1	0.802781	-1	3.03555	-1	2.49219	-1
FBgn0082180	mir-13aS	CG33687	2.3558	-1	NA	0.529215	NA	-1	2.80203	NA	-1	8.66912	-1	3.08246	-1	1.96896	-1	2.60308	-1	2.60293	-1
FBgn0027842	CPTI	CR32477	4.78357	-1	0	1.97522	0	-1	2.79778	0	-1	3.04756	-1	3.12612	-1	2.94343	-1	0.750172	-1	4.03731	-1
FBgn0037188	CG7369	CG15550	0.837268	0	NA	0.347672	NA	0	2.79621	NA	0	1.29492	0	0.350906	0	0.972046	0	5.582	0	1.62328	0
FBgn0029175	Ext2	CG9220	0.811556	0	NA	0.639102	NA	0	2.79558	NA	0	8.22316	-1	0.613093	-1	0.693565	-1	2.70615	-1	2.74401	-1
FBgn0034081	CG10731	CG11921	0.811556	-1	NA	0.639102	NA	-1	2.79558	NA	-1	8.22316	-1	0.613093	-1	0.693565	-1	2.70615	-1	2.74401	-1
FBgn0033859	CG6197	CG11177	1.39213	-1	NA	0.391673	NA	-1	2.79119	NA	-1	0.193058	-1	1.44406	-1	1.04092	-1	3.11254	-1	2.42041	-1
FBgn0034741	CG4269	CG42387	0.482826	-1	NA	2.3114	NA	-1	2.79064	NA	-1	0.45079	-1	0.955571	-1	1.40651	-1	0	-1	1.91177	-1
FBgn0051109	CG31109	CG7183	1.28285	0	NA	0.812884	NA	0	2.79032	NA	0	4.98811	0	1.16137	0	1.2958	0	4.81726	0	2.0975	0
FBgn0010395	betaInt-nu	CG10652	4.59753	0	0	0.909983	0	0	2.78925	0	0	7.03839	0	4.97451	0	5.58413	0	5.61507	0	1.66124	0
FBgn0040660	CG13551	CG5969	1.30128	-1	NA	1.70319	NA	-1	2.78919	NA	-1	0.210289	-1	0.626286	-1	0.765938	-1	0.622305	-1	0.268346	-1
FBgn0035402	CG12082	CG17657	1.76903	-1	NA	0.550626	NA	-1	2.78783	NA	-1	2.1005	-1	0.519093	-1	0.930062	-1	2.75161	-1	2.47746	-1
FBgn0016715	Reg-2	CG13369	0.469947	0	NA	7.26668	NA	0	2.78279	NA	2	0	-1	2.84691	-1	1.71539	-1	0	-1	2.41473	-1
FBgn0052268	dro6	CG30271	0.604775	-1	0	0.262269	0	-1	2.78239	0	-1	0.176648	-1	0.163255	-1	0.312657	-1	2.99966	-1	2.48226	-1
FBgn0014184	Oda	CG10194	1.46299	0	0	0.610894	0	0	2.78029	0	0	13.6016	0	1.55751	0	1.61066	0	4.46669	0	1.7167	0
FBgn0010349	Dhc64C	CG1079	0.669217	-1	0	0.26133	0	-1	2.77899	0	-1	0.225175	-1	0.324402	-1	0.394435	-1	2.88348	-1	2.44234	-1
FBgn0034631	CG10496	CR32142	3.07872	-1	NA	1.05323	NA	-1	2.77804	NA	-1	2.21541	-1	0.840167	-1	1.60663	-1	3.53932	-1	2.83115	-1
FBgn0040079	pkaap	CG8013	1.46749	-1	0	0.782701	0	-1	2.778	0	-1	10.5525	-1	1.96551	-1	1.21951	-1	3.18877	-1	2.76652	-1
FBgn0003082	phr	CG14837	0.60388	-1	NA	0.262332	NA	-1	2.77722	NA	-1	0.170896	-1	0.161942	-1	0.311265	-1	2.63874	-1	2.48237	-1
FBgn0004839	otk	CG3979	5.9812	-1	1	1.70251	0	-1	2.77533	0	-1	15.3876	-1	4.58382	-1	3.77978	-1	3.80232	-1	2.78855	-1
FBgn0036356	CG10222	CG7523	1.89817	-1	NA	1.40807	NA	-1	2.77503	NA	-1	0.139807	-1	0.563422	-1	1.04127	-1	1.72808	-1	2.77906	-1
FBgn0260940	lsn	CG1701	2.01018	-1	NA	0.898237	NA	-1	2.77047	NA	-1	3.64594	-1	0.96359	-1	1.3117	-1	0.294071	-1	2.99881	-1
FBgn0046830	mir-13a	CG7320	2.35386	-1	NA	0.52878	NA	-1	2.76752	NA	-1	8.51585	-1	3.07993	-1	1.96733	-1	2.49747	-1	2.58981	-1
FBgn0022724	Taf8	CG11331	3.34399	0	0	2.0734	0	0	2.76739	0	0	0.360715	0	1.02502	0	2.9775	0	3.39399	0	1.85012	0
FBgn0033485	CG1381	CG3991	1.80326	-1	0	0.881293	0	-1	2.76671	0	-1	1.34638	-1	0.58461	-1	0.970454	-1	0.445731	-1	2.85701	-1
FBgn0031359	CG18317	CG11321	1.38782	0	NA	0.833782	NA	0	2.76446	NA	0	0.14736	0	0.581471	0	1.51541	0	2.47651	0	1.91225	0
FBgn0003575	su(s)	CG10388	2.47659	-1	1	0.972565	0	-1	2.76395	0	-1	5.11765	-1	1.2929	-1	1.62287	-1	2.43023	-1	2.75184	-1
FBgn0259185	Ir60b	CG4793	1.08659	-1	NA	0.355244	NA	-1	2.76283	NA	-1	5.1789	-1	0.293624	-1	0.562707	-1	2.84642	-1	2.42515	-1
FBgn0040319	Gclc	CG5697	0.603646	0	NA	0.262358	NA	0	2.76032	NA	0	0.170567	0	0.162048	0	0.494865	0	3.67613	0	1.65443	0
FBgn0033777	CG17574	CG5794	2.41451	0	NA	0.952644	NA	0	2.75842	NA	0	0.87145	0	0.678622	0	2.03815	0	2.19863	0	1.76303	0
FBgn0030838	CG5445	CG7298	1.05026	0	0	0.351568	0	0	2.75647	0	0	0.171954	0	0.282397	0	0.862244	0	3.73232	0	1.645	0
FBgn0003890	betaTub97EF	CG18250	0.594	-1	1	1.14673	1	-1	2.75477	0	-1	0.201427	-1	0.159312	-1	0.306197	-1	0.70259	-1	0.43517	-1
FBgn0033309	CG8735	CG32812	2.35754	-1	NA	0.889895	NA	-1	2.75248	NA	-1	0.535666	-1	0.66441	-1	1.25471	-1	2.60526	-1	2.50727	-1
FBgn0051122	CG31122	CG17083	0.606584	0	0	0.260649	0	0	2.74841	0	0	0.352276	0	0.164057	0	0.498412	0	5.69963	0	1.6066	0
FBgn0040384	CG32795	CG32029	0.918926	-1	0	0.319095	0	-1	2.74321	0	-1	0.186589	-1	0.264109	-1	0.474442	-1	2.80871	-1	2.3992	-1
FBgn0259704	CG42358	CR31877	1.884	-1	NA	0.944126	NA	-1	2.74073	NA	-1	0.232085	-1	0.592716	-1	1.07032	-1	0.268719	-1	2.90511	-1
FBgn0259705	CG42359	CG18616	1.884	-1	NA	0.944126	NA	-1	2.74073	NA	-1	0.232085	-1	0.592716	-1	1.07032	-1	0.268719	-1	2.90511	-1
FBgn0029958	Pdp	CG33508	1.27766	-1	NA	0.857834	NA	-1	2.74059	NA	-1	0.202832	-1	0.513612	-1	0.878692	-1	1.94292	-1	3.20133	-1
FBgn0032435	Oatp33Eb	CG8201	0.222523	1	0	1.80159	0	0	2.73854	0	0	0.200904	0	0.298596	0	0.050334	0	0.62343	1	1.0641	0
FBgn0032688	CG15160	CG6370	1.40186	0	0	0.355876	0	0	2.73544	0	0	0.228594	0	0.99933	0	1.48676	0	5.83113	0	1.54547	0
FBgn0032434	CG5421	CG6294	0.221597	-1	NA	1.79489	NA	-1	2.734	NA	-1	0.200405	-1	0.29735	-1	0.570966	-1	1.75893	-1	0.298844	-1
FBgn0004598	Fur2	CG9772	1.63352	-1	NA	0.939751	NA	-1	2.73365	NA	-1	0.090001	-1	0.46744	-1	0.880439	-1	0	-1	3.32983	-1
FBgn0082974	snoRNA:Psi28S-3305c	CG2446	1.98043	-1	NA	2.04248	NA	-1	2.73263	NA	-1	0.148213	-1	1.10193	-1	1.21989	-1	0.354588	-1	2.71381	-1
FBgn0031696	Bub1	CG16790	0.605921	0	NA	0.253815	NA	0	2.73187	NA	0	0.183018	0	0.162508	0	0.496539	0	4.31224	0	1.58811	0
FBgn0037327	PEK	CG8159	0.608018	-1	NA	0.248864	NA	-1	2.73067	NA	-1	0.19543	-1	0.16306	-1	0.3134	-1	3.45244	-1	2.28018	-1
FBgn0034062	CG8388	CG15071	1.17372	0	NA	0.358606	NA	0	2.7303	NA	0	0.201077	0	0.32757	0	0.990479	0	4.36274	0	1.51532	0
FBgn0000394	cv	CG6025	2.43574	0	NA	0.592431	NA	0	2.72887	NA	0	12.1421	0	2.01825	0	2.42861	0	4.99235	0	1.41516	0
FBgn0001085	fz	CG33635	5.03118	-1	NA	1.47645	NA	-1	2.72686	NA	-1	8.94161	-1	3.27998	-1	3.3337	-1	2.53085	-1	2.72694	-1
FBgn0030809	CG9086	CG12327	1.48292	-1	NA	0.450375	NA	-1	2.72606	NA	-1	0.791751	-1	0.804037	-1	0.966686	-1	5.75275	-1	2.3671	-1
FBgn0027949	msb1l	CG4029	1.45342	0	0	0.74271	0	0	2.72453	0	0	8.26011	0	1.96439	0	1.76681	0	2.63461	0	1.76165	0
FBgn0051710	CG31710	CG5946	1.24786	-1	1	0.820744	0	-1	2.72429	0	-1	0.131315	-1	0.445305	-1	0.722435	-1	1.62807	-1	3.06444	-1
FBgn0032599	LSm7	CG31022	2.95407	0	0	2.10763	1	0	2.72395	0	0	0.17919	0	0.803689	0	2.44284	0	3.66057	0	1.59967	0
FBgn0035151	CG17129	CG31633	1.48357	0	NA	0.356413	NA	0	2.72364	NA	0	0.441572	0	0.771042	0	1.54829	0	4.37896	0	1.47566	0
FBgn0035140	CG17180	CG8146	2.44737	-1	0	1.08427	0	-1	2.72163	0	-1	6.61694	-1	0.95603	-1	1.39141	-1	2.86341	-1	3.17955	-1
FBgn0037081	CG6049	CG33649	0.607114	0	NA	0.25779	NA	0	2.71888	NA	0	0.180088	0	0.164044	0	0.499749	0	3.87421	0	1.59633	0
FBgn0032595	CG17996	CG4259	0.729841	-1	0	0.638809	0	-1	2.71839	0	-1	0.131058	-1	0.274899	-1	0.46695	-1	1.61074	-1	2.74743	-1
FBgn0053963	CR33963	CG2984	4.65292	-1	NA	1.53124	NA	-1	2.71509	NA	-1	1.78751	-1	5.32277	-1	3.82131	-1	1.15493	-1	3.71344	-1
FBgn0038424	CG17565	CG33525	1.58477	0	0	0.80195	0	0	2.708	0	0	0.516265	0	1.27041	0	1.62674	0	2.58279	0	1.7921	0
FBgn0031006	rictor	CG4299	1.77945	-1	0	0.743647	0	-1	2.70488	0	-1	0.352269	-1	0.536065	-1	0.984855	-1	2.85099	-1	2.4201	-1
FBgn0004893	bowl	CG2118	1.15785	0	0	1.20291	0	0	2.69805	0	0	2.47412	0	0.331339	0	0.981834	0	2.97028	0	2.21428	0
FBgn0002631	HLHm5	CG3726	10.5165	0	0	7.63101	0	0	2.69791	0	0	16.6373	0	15.4395	0	13.9813	0	4.35487	0	2.14854	0
FBgn0028835	CSN8	CG17977	2.3785	0	NA	0.739942	NA	0	2.69773	NA	0	0.105417	-1	0.932343	-1	1.3313	-1	0.501589	-1	3.31712	-1
FBgn0024277	trio	CG10014	0.778035	-1	0	0.262544	0	-1	2.6956	0	-1	0.423692	-1	0.565498	-1	0.530603	-1	4.73629	-1	2.33007	-1
FBgn0024251	bbx	CG13650	1.53383	0	0	0.35622	0	0	2.69476	0	0	0.403489	-1	1.13123	-1	1.07897	-1	3.36449	-1	2.11504	-1
FBgn0022023	eIF-3p40	CG15385	1.20696	0	0	0.460102	0	0	2.69299	0	0	0.206585	0	0.40627	0	1.14132	0	4.20335	0	1.52231	0
FBgn0039505	CG5934	CR34699	0.737726	0	NA	0.62568	NA	0	2.69168	NA	0	0.140266	0	0.281656	0	0.756913	0	2.19032	0	1.81211	0
FBgn0083068	pncr011:3L	CG7829	1.16624	-1	0	0.750165	0	-1	2.69155	0	-1	3.0293	-1	0.358273	-1	0.643097	-1	1.29451	-1	2.77183	-1
FBgn0031972	Wwox	CG11586	1.26793	0	0	0.711717	0	0	2.69088	0	0	3.58615	0	0.447871	0	1.16346	0	0	0	2.18886	0
FBgn0030812	CG8949	CR33391	1.26302	-1	NA	0.381536	NA	-1	2.68852	NA	-1	2.0617	-1	0.483387	-1	0.704192	-1	2.53879	-1	2.41589	-1
FBgn0011746	ana	CG9749	0.601999	-1	0	0.279106	0	-1	2.68465	0	-1	0.210478	-1	0.161437	-1	0.310296	-1	2.5872	-1	2.45579	-1
FBgn0036376	CG10743	CG32614	0.613382	-1	NA	0.394949	NA	-1	2.68265	NA	-1	4.83717	-1	0.166493	-1	0.317942	-1	3.7492	-1	2.24622	-1
FBgn0039207	CG5789	CG4886	0.234369	-1	0	0.633311	1	-1	2.67776	0	-1	0.161708	-1	0.379057	-1	0.677966	-1	2.34109	-1	2.44035	-1
FBgn0042133	CG18810	CG3688	1.66367	-1	NA	0.531177	NA	-1	2.67384	NA	-1	5.70873	-1	1.59399	-1	1.01375	-1	0.376853	-1	2.73519	-1
FBgn0037723	SpdS	CG32474	0.865509	0	NA	0.431462	NA	0	2.67284	NA	0	0.416008	0	1.51778	0	1.0738	0	3.66581	0	1.69202	0
FBgn0034948	CG3825	CG16953	1.41466	0	0	0.70234	0	0	2.67174	0	0	7.20217	0	0.887291	0	1.6991	0	2.70225	0	1.76111	0
FBgn0037739	CG12948	CG14568	0.605266	-1	0	0.252426	0	-1	2.67066	0	-1	0.192425	-1	0.173578	-1	0.327836	-1	2.6937	-1	2.33998	-1
FBgn0016078	wun	CG10144	5.11777	0	NA	1.34832	NA	0	2.67015	NA	1	0.167608	0	2.19756	0	4.79643	0	3.06762	0	2.18764	1
FBgn0085443	spri	CG6407	3.04461	-1	NA	1.63427	NA	-1	2.67004	NA	-1	0.268891	-1	1.7851	-1	1.99638	-1	1.96077	-1	2.70571	-1
FBgn0026086	Adar	CG6875	0.715073	-1	0	0.25296	0	-1	2.66747	0	-1	0.179282	-1	0.258811	-1	0.44374	-1	2.67143	-1	2.33818	-1
FBgn0027569	CG7207	CG32081	0.599467	0	NA	0.498507	NA	0	2.66716	NA	0	1.09848	0	0.161103	0	0.491813	0	2.70114	0	1.72774	0
FBgn0015269	Nf1	CG3455	2.94851	-1	0	0.745693	0	-1	2.66303	0	-1	1.44269	-1	1.9098	-1	2.04972	-1	3.18414	-1	2.20218	-1
FBgn0004364	18w	CG12287	4.88717	-1	0	1.41391	0	-1	2.66101	0	-1	10.7572	-1	5.59668	-1	3.79814	-1	5.17708	-1	2.91027	-1
FBgn0050118	CG30118	CG10730	0.759969	-1	0	0.280406	0	-1	2.66082	0	-1	10.3625	-1	1.43214	-1	0.688561	-1	3.63675	-1	2.37227	-1
FBgn0052675	Tango5	CG4400	2.11515	-1	0	0.675057	0	-1	2.65996	0	-1	7.81388	-1	1.20463	-1	1.35401	-1	3.25404	-1	2.23042	-1
FBgn0015721	king-tubby	CG31933	1.36707	-1	NA	0.535012	NA	-1	2.65558	NA	-1	6.91089	-1	0.916151	-1	0.991523	-1	5.04509	-1	2.3223	-1
FBgn0016756	Ubp64E	CG11335	1.65037	-1	NA	0.593396	NA	-1	2.65528	NA	-1	0.27023	-1	0.449651	-1	0.859636	-1	1.66708	-1	2.53502	-1
FBgn0036449	bmm	CG17369	2.0073	-1	0	1.388	0	-1	2.65462	0	-1	6.05802	-1	2.87647	-1	1.56816	-1	0.681953	-1	3.86662	-1
FBgn0037261	CG9775	CG33337	0.870557	-1	NA	0.260331	NA	-1	2.64972	NA	-1	0.340047	-1	0.621735	-1	0.64016	-1	3.36363	-1	2.30335	-1
FBgn0046829	mir-13b-1	CG13409	2.34727	-1	NA	0.5273	NA	-1	2.64924	NA	-1	7.99408	-1	3.07137	-1	1.96182	-1	2.16878	-1	2.545	-1
FBgn0026189	prominin-like	CG12749	2.23869	-1	NA	1.48368	NA	-1	2.64893	NA	-1	4.89177	-1	0.821158	-1	1.40081	-1	1.68246	-1	3.14375	-1
FBgn0030300	Sk1	CG7725	0.391753	0	0	3.53475	0	0	2.64829	0	0	3.4303	0	0.559386	0	0.092024	0	0.024038	0	1.04019	0
FBgn0050163	Cpr60D	CG33676	0.117448	-1	NA	0.870448	NA	-1	2.64682	NA	-1	0.140305	-1	0.157194	-1	0.302074	-1	0	-1	2.01728	-1
FBgn0038220	CG12207	CR33371	1.2043	0	NA	0.360606	NA	0	2.64268	NA	0	0.174844	0	0.394119	0	1.11444	0	3.37141	0	1.62028	0
FBgn0086056	snoRNA:Me18S-A425	CG6496	1.21947	-1	0	0.385119	0	-1	2.63918	0	-1	8.05527	-1	0.520017	-1	0.719787	-1	4.756	-1	2.33085	-1
FBgn0030638	CG11655	CG5020	1.74394	0	0	5.58865	0	0	2.63549	0	0	0	0	0.550448	0	1.56789	0	0	0	3.52835	0
FBgn0031998	CG8451	CG6392	0.370027	0	NA	2.49532	NA	0	2.63517	NA	0	0.202763	0	0.907925	0	0.104596	0	0.243792	0	1.36194	0
FBgn0050115	CG30115	CR33417	1.692	1	NA	0.410908	NA	0	2.63484	NA	0	13.5573	1	2.11161	1	2.18718	1	7.49091	1	1.44246	1
FBgn0039492	CG6051	CG33298	1.89982	0	NA	0.868361	NA	0	2.63476	NA	0	5.14901	0	0.599128	0	1.71353	0	0.860146	0	1.80227	0
FBgn0020381	Dredd	CG4461	2.47194	0	NA	0.970306	NA	0	2.63405	NA	0	4.6672	0	1.28959	0	2.57431	0	2.6391	0	1.80774	0
FBgn0041161	blue	CG8399	1.20278	-1	NA	0.777094	NA	-1	2.63043	NA	-1	0.27085	-1	0.39947	-1	0.72617	-1	1.29341	-1	2.55997	-1
FBgn0000117	arm	CG7847	0.60066	0	NA	0.454411	NA	0	2.62889	NA	0	0.350901	0	0.164591	0	0.495729	0	3.78026	0	1.67095	0
FBgn0087008	e(y)3	CG30283	1.38484	-1	NA	0.470472	NA	-1	2.628	NA	-1	0.785193	-1	0.649394	-1	0.855534	-1	2.53351	-1	2.40199	-1
FBgn0014002	Pdi	CG1268	1.05139	0	NA	0.686786	NA	0	2.62439	NA	0	0.127338	0	0.474574	0	0.968606	0	1.80101	0	1.77958	0
FBgn0259221	CG42321	CG6061	5.72639	-1	NA	2.79359	NA	-1	2.6233	NA	-1	0.122005	-1	3.06278	-1	3.71092	-1	1.30204	-1	3.02783	-1
FBgn0032394	CG6746	CG1591	2.03536	0	1	0.852176	0	0	2.62268	0	0	2.12755	-1	1.00372	-1	1.38735	-1	0.949778	-1	2.63581	-1
FBgn0013277	Hsp70Ba	CG7668	0.355244	-1	NA	2.22288	NA	-1	2.61668	NA	-1	0.380273	-1	0.737717	-1	1.15514	-1	2.34545	-1	1.34441	-1
FBgn0030955	CG6891	CG5704	0.607466	0	0	0.244658	0	2	2.61651	0	2	0.193608	-1	0.163119	-1	0.313362	-1	2.84283	-1	2.23557	-1
FBgn0034365	CG5335	CG5905	0.114114	-1	0	1.47322	0	-1	2.61606	0	-1	0	-1	0.152696	-1	0.293477	-1	0	-1	1.13975	-1
FBgn0260934	par-1	CG3269	1.16501	-1	0	0.825422	0	-1	2.61261	0	-1	3.37376	-1	0.325165	-1	0.61531	-1	2.68501	-1	3.14497	-1
FBgn0032822	CG10466	CG9773	0.607001	-1	0	0.24499	0	-1	2.61115	0	-1	0.189758	-1	0.162869	-1	0.312923	-1	3.33213	-1	2.23413	-1
FBgn0036891	CG9372	CG1273	0.12735	0	1	0.505102	0	0	2.61025	1	0	0.211807	0	0.185123	0	0.030238	0	1.27284	0	1.49048	0
FBgn0030641	CG6299	CG15779	1.1606	-1	NA	0.671424	NA	-1	2.60725	NA	-1	10.6863	-1	0.375641	-1	0.664145	-1	5.65017	-1	2.20888	-1
FBgn0026620	tacc	CG3011	2.79705	-1	0	1.66005	0	-1	2.60654	0	-1	4.08879	-1	0.910759	-1	1.50992	-1	0.763674	-1	3.19986	-1
FBgn0030640	CG6294	CG17377	1.16053	-1	0	0.67138	0	-1	2.60545	0	-1	10.6754	-1	0.375615	-1	0.664097	-1	5.6404	-1	2.2081	-1
FBgn0033383	alc	CG15745	1.50254	-1	0	0.351039	0	-1	2.60078	0	-1	5.81285	-1	2.10701	-1	1.16726	-1	4.58021	-1	2.00722	-1
FBgn0004368	Ptp4E	CG32695	2.75413	-1	0	0.768835	0	-1	2.60058	0	-1	10.121	-1	2.76634	-1	2.00033	-1	2.5631	-1	2.23995	-1
FBgn0041111	lilli	CG8549	2.44618	0	NA	1.0026	NA	0	2.5988	NA	0	4.25538	0	1.72976	0	2.78258	0	3.37091	0	1.69917	0
FBgn0032364	CG4970	CG11064	0.603662	-1	0	0.255663	0	-1	2.59797	0	-1	0.17018	-1	0.164314	-1	0.312326	-1	2.4726	-1	2.34748	-1
FBgn0086558	Ubi-p5E	CG32306	0.875692	-1	0	0.358139	0	-1	2.59575	0	-1	8.23199	-1	0.644831	-1	0.667232	-1	4.48761	-1	2.2828	-1
FBgn0001122	G-oalpha47A	CG4379	2.06256	-1	0	0.923694	0	-1	2.59466	0	-1	6.02117	-1	0.558939	-1	1.06969	-1	0.542576	-1	2.71756	-1
FBgn0086785	Vps36	CG34400	0.611578	-1	0	0.393786	0	-1	2.59284	0	-1	4.59946	-1	0.166004	-1	0.317007	-1	3.44149	-1	2.20687	-1
FBgn0011837	Tis11	CG6279	3.99698	-1	NA	1.69666	NA	-1	2.59213	NA	-1	1.57825	-1	4.724	-1	3.23483	-1	1.03336	-1	3.9751	-1
FBgn0039907	lgs	CG14103	2.00938	0	0	0.656318	0	0	2.58839	0	0	0.268218	0	0.573043	0	1.68249	0	4.9606	0	1.44129	0
FBgn0260431	CG42526	CG33957	1.75339	-1	NA	1.29442	NA	-1	2.58827	NA	-1	0.04896	-1	0.554254	-1	1.0008	-1	0	-1	3.52504	-1
FBgn0053983	obst-H	CG5289	0.350556	-1	0	1.45906	0	-1	2.58767	0	-1	0.592975	-1	0.766672	-1	1.01618	-1	0.674981	-1	1.6024	-1
FBgn0035415	CG14966	CG9004	0.68842	-1	NA	0.631234	NA	-1	2.58449	NA	-1	0.271987	-1	0.241115	-1	0.418905	-1	1.63632	-1	2.68207	-1
FBgn0010470	Fkbp13	CG14252	4.32692	0	NA	1.61306	NA	0	2.58084	NA	0	0.72342	0	1.24858	0	3.71475	0	7.03518	0	2.02241	0
FBgn0020277	lush	CG10739	0.127213	-1	0	0.504556	0	-1	2.57798	0	-1	0.207953	-1	0.184923	-1	0.344067	-1	3.49659	-1	2.21533	-1
FBgn0064191	ban	CG15532	2.58496	-1	NA	1.49125	NA	-1	2.5778	NA	-1	0.331804	-1	1.45543	-1	1.66202	-1	1.46522	-1	3.25143	-1
FBgn0031161	CG15445	CG33263	1.28797	0	NA	0.475863	NA	0	2.57335	NA	0	0.469472	0	0.68407	0	1.24986	0	7.85625	0	1.62979	0
FBgn0033988	pcs	CG10756	3.34137	-1	0	1.46351	0	-1	2.57047	0	-1	0.182853	-1	2.23703	-1	2.1157	-1	0	-1	3.16896	-1
FBgn0027553	NELF-B	CG12396	1.24588	0	NA	0.803433	NA	0	2.56846	NA	0	6.75681	0	0.504224	0	1.37351	0	3.69374	0	1.70804	0
FBgn0051291	CG31291	CG11280	0.567869	0	0	3.58096	0	0	2.56838	0	0	0.109944	0	3.02271	0	0.196624	0	0	0	2.97493	0
FBgn0016041	Tom40	CG5823	1.24442	-1	0	0.842894	0	-1	2.56825	0	-1	0.180477	-1	0.499454	-1	0.8542	-1	1.33944	-1	2.73811	-1
FBgn0036450	CG13472	CR31585	2.00033	0	NA	1.38088	NA	0	2.56718	NA	0	4.46494	0	2.85613	0	2.4807	0	0	0	2.52748	0
FBgn0034476	Toll-7	CG5188	2.64348	0	NA	0.674534	NA	0	2.5643	NA	0	0.604254	0	2.61007	0	2.67912	0	3.96882	0	1.52143	0
FBgn0030706	CG8909	CR33946	0.117268	0	NA	0.869422	NA	0	2.56287	NA	0	0.092676	0	0.28638	0	0.040993	0	0	0	2.74967	0
FBgn0034087	CG8443	CG31600	2.55606	-1	NA	1.64192	NA	-1	2.55822	NA	-1	8.57771	-1	2.03893	-1	1.70439	-1	3.06182	-1	2.85846	-1
FBgn0001250	if	CG6335	3.75659	-1	NA	1.17746	NA	-1	2.55738	NA	-1	0.158985	-1	4.00832	-1	2.63269	-1	2.15229	-1	2.35913	-1
FBgn0025740	plexB	CG12905	2.41848	-1	NA	1.29925	NA	-1	2.55724	NA	-1	0.177904	-1	3.12479	-1	1.90226	-1	1.40953	-1	2.58959	-1
FBgn0036921	RhoGDI	CG10757	1.15674	-1	0	0.503531	0	-1	2.55442	0	-1	0.163497	-1	0.311895	-1	0.598347	-1	2.19032	-1	3.09502	-1
FBgn0011206	bol	CG8328	3.96668	-1	NA	1.89931	NA	-1	2.54942	NA	-1	0.264098	-1	1.69801	-1	2.60355	-1	0.462263	-1	3.34251	-1
FBgn0027492	wdb	CG16998	1.21218	-1	NA	0.363046	NA	-1	2.54893	NA	-1	0.256002	-1	0.36267	-1	0.666463	-1	3.31488	-1	2.31061	-1
FBgn0031698	CG14023	CG12837	1.40471	-1	NA	0.443403	NA	-1	2.54822	NA	-1	0.18473	-1	0.416572	-1	0.764167	-1	2.2094	-1	2.35145	-1
FBgn0250861	RanBPM	CG6937	2.14786	-1	0	0.671716	0	-1	2.54763	0	-1	11.2109	-1	3.11202	-1	1.68775	-1	4.15292	-1	2.08842	-1
FBgn0085397	Fili	CG42378	5.65237	-1	0	2.12757	0	-1	2.544	0	-1	10.7123	-1	6.82584	-1	3.99647	-1	1.82867	-1	2.09631	-1
FBgn0010303	hep	CG10370	1.2108	-1	1	0.355654	0	-1	2.54382	0	-1	0.379818	-1	0.326091	-1	0.625836	-1	3.66996	-1	2.08473	-1
FBgn0260486	CG42533	CG7629	2.17643	-1	NA	1.05408	NA	-1	2.54318	NA	-1	0.408799	-1	0.685268	-1	1.22976	-1	3.4686	-1	2.09472	-1
FBgn0013997	Nrx-IV	CG34043	1.72335	-1	NA	0.452719	NA	-1	2.54278	NA	-1	0.170736	-1	0.584379	-1	0.996031	-1	2.32096	-1	2.33256	-1
FBgn0259978	vlc	CG31695	2.79466	-1	0	0.707125	0	-1	2.54202	0	-1	0.20824	-1	2.75544	-1	2.03332	-1	2.92066	-1	2.12049	-1
FBgn0027508	tankyrase	CG18095	1.65777	-1	NA	0.48369	NA	-1	2.53956	NA	-1	0.884284	-1	0.491002	-1	0.871696	-1	1.66032	-1	2.30694	-1
FBgn0037818	CG6465	CG7563	4.02294	0	0	1.45555	0	0	2.53789	0	0	1.29891	0	1.57686	0	3.64624	0	3.49431	0	2.54348	0
FBgn0032673	CG7180	CG32000	0.181543	0	0	1.46864	0	0	2.53675	0	0	0.219095	0	0.245375	0	0.041138	0	0.231602	0	0.88882	0
FBgn0052264	CG32264	CG1072	1.49509	0	NA	0.941796	NA	0	2.53527	NA	0	0.150229	0	0.403646	0	1.2309	0	2.71917	0	1.58895	0
FBgn0035147	CG12030	CG7378	0.609416	0	0	0.234874	0	0	2.53398	0	0	9.51771	0	0.165128	0	0.503083	0	7.73804	0	1.40559	0
FBgn0037552	CG7800	CG11986	1.00499	-1	0	0.315666	0	-1	2.53202	0	-1	0.19537	-1	0.355772	-1	0.601741	-1	2.85511	-1	2.13553	-1
FBgn0037645	CG11966	CG14447	0.41479	0	1	4.57391	1	0	2.52366	1	0	0.17394	0	0.814967	0	0.101918	0	0.456969	0	1.40913	0
FBgn0033313	Cirl	CG6689	4.90753	-1	NA	1.58222	NA	-1	2.51985	NA	-1	0.497172	-1	2.04116	-1	2.84021	-1	3.1135	-1	2.28319	-1
FBgn0004359	T48	CG1263	3.59366	0	0	1.40097	0	0	2.51319	0	0	0.867197	0	1.84754	0	3.944	0	5.53134	0	1.63348	0
FBgn0086133	kdn	CG31205	1.31958	-1	NA	0.472371	NA	-1	2.5121	NA	-1	1.33156	-1	0.688373	-1	0.802538	-1	0	-1	2.90925	-1
FBgn0039218	Rpb10	CG32232	2.53347	-1	NA	1.01793	NA	-1	2.50953	NA	-1	0.114939	-1	1.07278	-1	1.49139	-1	0	-1	2.73136	-1
FBgn0029525	CG18273	CG1231	0.75215	-1	NA	0.311842	NA	-1	2.50826	NA	-1	0.212009	-1	0.292237	-1	0.491166	-1	3.64659	-1	2.09623	-1
FBgn0051694	CG31694	CG5889	3.432	0	0	1.62964	0	0	2.50793	0	0	0.752438	-1	1.5412	-1	2.22927	-1	2.66818	-1	2.29816	-1
FBgn0028789	Doc1	CG8470	8.06813	0	1	1.93002	1	0	2.50765	0	0	18.0335	0	11.4488	0	10.8378	0	7.38992	0	1.2524	0
FBgn0000636	Fas3	CR32665	4.81685	0	NA	2.4343	NA	0	2.50621	NA	1	2.60056	0	3.29617	0	4.64745	0	5.18229	1	1.84242	1
FBgn0000479	dnc	CG30281	0.113203	0	0	4.21115	0	1	2.50543	0	0	0	0	0.151691	0	0.025563	0	0	0	6.19625	1
FBgn0000542	ec	CG7685	4.37436	-1	NA	1.17	NA	-1	2.50329	NA	-1	4.69673	-1	4.98031	-1	3.34396	-1	1.95087	-1	2.56006	-1
FBgn0030673	CG15601	CG5694	0.608779	0	0	0.25542	0	0	2.50274	0	0	0.170349	-1	0.179579	-1	0.319983	-1	2.22026	-1	2.30304	-1
FBgn0035099	CG6845	CG11149	5.19853	-1	0	2.0858	0	-1	2.49966	0	-1	0.18888	-1	4.80347	-1	3.55886	-1	2.02483	-1	2.4187	-1
FBgn0044324	Chro	CG5841	2.62904	-1	NA	1.00679	NA	-1	2.49887	NA	-1	0.791216	-1	1.08678	-1	1.59479	-1	4.86565	-1	1.88376	-1
FBgn0003137	Ppn	CG31352	3.96714	-1	NA	3.90157	NA	-1	2.4928	NA	-1	12.476	-1	4.35609	-1	2.91771	-1	4.70295	-1	1.40656	-1
FBgn0002891	mus205	CG8165	1.77262	-1	NA	0.82354	NA	-1	2.49196	NA	-1	0.115324	-1	0.830387	-1	1.11095	-1	0.877714	-1	2.64339	-1
FBgn0052732	CG32732	CG13309	0.85045	-1	NA	0.634871	NA	-1	2.49129	NA	-1	0.281048	-1	0.589212	-1	0.62299	-1	1.49802	-1	2.58627	-1
FBgn0032940	Mio	CG14193	0.622774	-1	0	0.295664	0	-1	2.48998	0	-1	0.40361	-1	0.17793	-1	0.330084	-1	3.17925	-1	2.0221	-1
FBgn0027564	CG3149	CG9351	2.87431	-1	1	1.13583	0	-1	2.48315	0	-1	1.74097	-1	2.13373	-1	1.78268	-1	0.951783	-1	3.11617	-1
FBgn0002783	mor	CG10320	0.66729	-1	NA	0.252218	NA	-1	2.48186	NA	-1	0.232166	-1	0.314276	-1	0.39193	-1	3.06068	-1	2.06441	-1
FBgn0011224	heph	CG30393	1.2929	0	0	0.508716	0	0	2.47904	0	0	0.137116	0	0.348551	0	1.06314	0	0.505348	0	1.7577	0
FBgn0030235	Imp	CG5642	5.71822	0	0	1.65737	0	0	2.47657	0	0	8.29087	0	2.87123	0	6.29991	0	3.35237	0	1.97518	0
FBgn0028552	gammaSnap	CG30195	1.66967	0	NA	0.992792	NA	0	2.47479	NA	0	0.133841	0	0.462305	0	1.39102	0	0	0	2.13787	0
FBgn0086357	Sec61alpha	CG13001	0.605471	-1	NA	0.240679	NA	-1	2.47423	NA	-1	0.189352	-1	0.164817	-1	0.31549	-1	2.54615	-1	2.1462	-1
FBgn0023526	CG2865	CG17260	5.6351	0	0	1.32747	0	0	2.47	0	0	10.7762	0	4.15638	0	6.21352	0	3.98687	0	2.06761	0
FBgn0037749	CG9471	CG31174	1.16293	-1	NA	0.430277	NA	-1	2.4695	NA	-1	0.113545	-1	0.313492	-1	0.60165	-1	0.873997	-1	2.63704	-1
FBgn0005640	Eip63E	CG1873	2.15621	0	NA	1.5948	NA	0	2.46587	NA	0	0.344578	0	0.584897	0	1.78047	0	5.64334	0	1.40066	0
FBgn0000075	amd	CG4647	1.04061	-1	NA	0.798853	NA	-1	2.46354	NA	-1	0.114201	-1	0.280085	-1	0.537717	-1	0.805623	-1	2.60283	-1
FBgn0004391	shtd	CG10823	1.61529	0	NA	0.781788	NA	0	2.46341	NA	0	9.81524	-1	0.503308	-1	0.904209	-1	4.87052	-1	2.14553	-1
FBgn0026376	Rgl	CG11109	2.80016	0	0	1.58578	0	0	2.45766	0	0	3.93662	0	1.95287	0	2.82129	0	0.173899	0	2.08928	0
FBgn0038045	Sas	CG7149	0.606821	-1	0	0.24513	0	-1	2.45291	0	-1	0.210393	-1	0.170814	-1	0.315727	-1	2.70764	-1	2.18205	-1
FBgn0039859	CG11539	CG17097	1.8284	-1	NA	0.91452	NA	-1	2.44447	NA	-1	0.210387	-1	0.585084	-1	1.03938	-1	2.98016	-1	2.77077	-1
FBgn0025111	Ant2	CG11874	1.10495	-1	0	0.79235	0	-1	2.44264	0	-1	0.193512	-1	0.297531	-1	0.571115	-1	1.886	-1	2.3189	-1
FBgn0029629	CG8636	CG1500	1.26804	-1	0	0.732892	0	-1	2.44209	0	-1	0.124372	-1	0.427573	-1	0.750739	-1	0.820716	-1	2.64444	-1
FBgn0002873	mud	CG1707	0.635609	-1	NA	0.253429	NA	-1	2.44204	NA	-1	0.153716	-1	0.250181	-1	0.354947	-1	1.99027	-1	2.25815	-1
FBgn0035517	CG1265	CG8104	1.41061	-1	0	0.767262	0	-1	2.44099	0	-1	5.90936	-1	1.95862	-1	1.07851	-1	0.999175	-1	2.7179	-1
FBgn0031036	CG14220	CG1998	1.29431	-1	0	1.01186	0	-1	2.43894	0	-1	0.040781	-1	0.444008	-1	0.766559	-1	0	-1	3.35399	-1
FBgn0036900	CG8765	CR33414	1.58243	0	NA	0.407507	NA	0	2.43821	NA	0	12.4692	-1	0.962756	-1	0.915675	-1	5.36028	-1	1.99331	-1
FBgn0000577	en	CG1344	2.43326	1	0	0.664988	0	0	2.43511	0	0	11.5113	1	4.23619	1	3.32347	1	7.957	0	1.28138	0
FBgn0000042	Act5C	CG1520	6.47463	-1	0	2.34486	0	-1	2.43442	0	-1	6.60931	-1	2.36852	-1	3.69842	-1	2.99747	-1	3.6415	-1
FBgn0024182	waw	CG6850	0.758877	-1	NA	0.233734	NA	-1	2.43413	NA	-1	0.209254	-1	0.537162	-1	0.504441	-1	3.08646	-1	2.01519	-1
FBgn0023519	mRpL16	CG2086	1.10417	-1	0	0.63884	0	-1	2.42835	0	-1	0.755056	-1	0.300309	-1	0.572446	-1	2.97575	-1	2.01406	-1
FBgn0038419	CG14879	CG1271	1.25096	0	NA	0.810173	NA	0	2.42421	NA	0	0.138554	0	0.446452	0	1.1896	0	2.31327	0	1.73477	0
FBgn0023536	CG3156	CG4463	1.28326	0	NA	0.540537	NA	0	2.42388	NA	0	0.201412	-1	0.435422	-1	0.765914	-1	3.33422	-1	2.54564	-1
FBgn0033716	Den1	CG6218	0.70545	-1	0	0.619507	0	-1	2.42091	0	-1	0.107908	-1	0.25603	-1	0.440394	-1	0.767426	-1	2.59645	-1
FBgn0041789	Pax	CG7807	1.85243	-1	0	0.921667	0	-1	2.41753	0	-1	6.42637	-1	0.69936	-1	1.07916	-1	3.05467	-1	2.46588	-1
FBgn0035388	CG2162	CG3948	1.1939	0	1	0.346309	0	0	2.41614	0	0	0.262756	0	0.339923	0	0.990539	0	3.68918	0	1.34431	0
FBgn0035021	CG4622	CG33650	0.598316	0	NA	0.257797	NA	0	2.41313	NA	0	3.49132	0	0.160448	0	0.490268	0	2.31168	0	1.53475	0
FBgn0031373	CG15358	CR31572	0.14958	-1	NA	1.14072	NA	-1	2.40633	NA	-1	0.236666	-1	0.307104	-1	0.507119	-1	2.11281	-1	1.34312	-1
FBgn0003178	PyK	CG3682	0.597727	-1	NA	0.259581	NA	-1	2.40442	NA	-1	0.142864	-1	0.160314	-1	0.308098	-1	1.57011	-1	2.31615	-1
FBgn0032078	C1GalTA	CG10628	0.706388	0	0	0.564067	0	0	2.40352	0	0	7.33171	0	0.307628	0	0.768502	0	2.8263	0	1.60182	0
FBgn0040305	MTF-1	CG14032	2.20944	-1	0	1.38508	0	-1	2.40102	0	-1	0.026946	-1	0.680251	-1	1.23993	-1	0	-1	3.45894	-1
FBgn0025674	CycK	CG31158	2.34799	0	NA	1.26704	NA	0	2.39981	NA	0	0.327615	0	1.00112	0	2.22404	0	1.12469	0	1.71271	0
FBgn0085275	CG34246	CG6687	0.597283	-1	NA	0.271487	NA	-1	2.39673	NA	-1	0.136014	-1	0.160211	-1	0.307906	-1	1.65024	-1	2.29535	-1
FBgn0004892	sob	CG3093	3.2454	-1	0	0.856963	0	-1	2.39655	0	-1	0.325116	-1	2.79342	-1	2.20869	-1	2.21944	-1	2.32274	-1
FBgn0003360	sesB	CG7377	1.05804	0	NA	0.743452	NA	0	2.39562	NA	0	0.18715	0	0.284848	0	0.869268	0	2.45121	0	1.52974	0
FBgn0037263	CG18271	CG13252	0.863895	-1	0	0.25834	0	-1	2.39483	0	-1	0.289308	-1	0.616978	-1	0.635262	-1	2.41228	-1	2.1934	-1
FBgn0037262	MED31	CG6758	0.863895	0	NA	0.25834	NA	0	2.39483	NA	0	0.289308	0	0.616978	0	1.0099	0	3.42144	0	1.4662	0
FBgn0014020	Rho1	CR32807	1.38911	-1	NA	0.753243	NA	-1	2.39002	NA	-1	14.5973	-1	2.13233	-1	1.0228	-1	4.75324	-1	2.35836	-1
FBgn0029114	Tollo	CR34584	2.18592	-1	NA	0.511241	NA	-1	2.38692	NA	-1	1.26585	-1	2.32485	-1	1.58238	-1	4.92015	-1	2.02505	-1
FBgn0001091	Gapdh1	CG5068	1.77464	-1	0	0.82252	0	-1	2.3842	0	-1	0.105861	-1	0.831885	-1	1.11237	-1	0.565638	-1	2.59477	-1
FBgn0032819	CG10463	CG32632	1.70884	-1	NA	1.35346	NA	-1	2.37977	NA	-1	0.177379	-1	0.476448	-1	0.902228	-1	2.2337	-1	3.40402	-1
FBgn0028955	CG8788	CG8334	1.5049	-1	NA	0.350083	NA	-1	2.37817	NA	-1	7.04053	-1	2.12465	-1	1.17205	-1	4.93116	-1	1.90318	-1
FBgn0032883	CG9323	CR34530	1.53531	0	NA	0.464848	NA	0	2.37704	NA	0	0.539789	0	0.607708	0	1.47864	0	3.73481	0	1.35842	0
FBgn0014963	gpp	CR30300	1.85949	-1	NA	1.00611	NA	-1	2.37691	NA	-1	5.965	-1	0.607535	-1	1.05797	-1	1.27948	-1	2.96904	-1
FBgn0037202	Ssl1	CG16961	2.00934	0	NA	0.466942	NA	0	2.3729	NA	0	0.783869	0	0.848809	0	1.89793	0	6.81757	0	1.14583	0
FBgn0004863	C15	CG5851	1.21134	-1	NA	0.617316	NA	-1	2.36927	NA	-1	0.58269	-1	0.391208	-1	0.713487	-1	3.53728	-1	2.06421	-1
FBgn0037008	mTerf3	CG12826	1.34561	0	NA	0.491555	NA	0	2.368	NA	0	0.759216	0	0.484212	0	1.32612	0	0	0	2.0248	0
FBgn0000459	disco	CG5489	7.24659	0	NA	1.69085	NA	0	2.36747	NA	0	15.9282	0	9.19788	0	8.65044	0	7.70297	0	1.19224	0
FBgn0016794	dos	CG31848	2.44924	-1	NA	0.573957	NA	-1	2.3644	NA	-1	0.985162	-1	0.872	-1	1.40417	-1	5.56782	-1	1.74944	-1
FBgn0000253	Cam	CR30520	1.77457	-1	NA	1.04833	NA	-1	2.36321	NA	-1	0.078501	-1	0.551423	-1	1.00107	-1	0	-1	2.93539	-1
FBgn0011672	Mvl	CG11242	1.1203	0	NA	0.375199	NA	0	2.3613	NA	0	11.9882	0	1.45854	0	1.3262	0	7.75965	0	1.27043	0
FBgn0031674	CG31919	CG5952	1.18999	-1	NA	0.462958	NA	-1	2.35772	NA	-1	0.142426	-1	0.389065	-1	0.694676	-1	1.42286	-1	2.27115	-1
FBgn0053995	CG33995	CG17030	1.18999	-1	0	0.462958	0	-1	2.35772	0	-1	0.142426	-1	0.389065	-1	0.694676	-1	1.42286	-1	2.27115	-1
FBgn0015624	nej	CG14041	3.2766	-1	NA	1.23643	NA	-1	2.3541	NA	-1	10.7564	-1	4.80602	-1	2.57454	-1	0.552564	-1	2.74697	-1
FBgn0025684	CG15438	CG14566	0.656639	-1	NA	0.232683	NA	-1	2.35339	NA	-1	0.356566	-1	0.294714	-1	0.385558	-1	4.2525	-1	1.96444	-1
FBgn0052393	dikar	CG3481	1.61772	0	0	0.507271	0	0	2.34837	0	0	1.96336	0	2.19031	0	1.92796	0	3.43865	0	1.33649	0
FBgn0025631	moody	CG6510	2.9106	0	0	1.11541	0	0	2.34536	0	0	9.98387	0	0.861047	0	2.44253	0	4.56358	0	1.92391	0
FBgn0036998	CG5969	CG3978	1.18458	0	NA	0.380361	NA	0	2.34297	NA	0	0.22921	-1	0.319284	-1	0.612066	-1	0.765579	-1	2.29519	-1
FBgn0020304	drongo	CG33235	2.35084	-1	0	0.76221	0	-1	2.33942	0	-1	0.337914	-1	2.542	-1	1.48155	-1	0.602379	-1	2.3874	-1
FBgn0031971	CG7224	CG4303	2.08971	0	0	0.822417	0	0	2.33905	0	0	0.329432	0	0.992047	0	2.1091	0	2.79446	1	2.07155	1
FBgn0036816	Indy	CG33481	0.763243	-1	NA	0.450518	NA	-1	2.33737	NA	-1	7.35137	-1	0.56195	-1	0.670988	-1	2.188	-1	2.30479	-1
FBgn0034966	CG13563	CG42389	0.318713	-1	NA	3.14973	NA	-1	2.33594	NA	-1	1.22576	-1	0.439135	-1	0.832216	-1	0	-1	1.90587	-1
FBgn0036125	CG6279	CG9985	1.16631	-1	0	0.745199	0	-1	2.33418	0	-1	2.21479	-1	0.358725	-1	0.64353	-1	0.184255	-1	2.60217	-1
FBgn0034933	CG3735	CG15793	2.55631	-1	0	1.45633	0	-1	2.32954	0	-1	0.427541	-1	1.11053	-1	1.52736	-1	1.74279	-1	3.54445	-1
FBgn0036920	CG8004	CG4261	1.14893	-1	0	0.500135	0	-1	2.32927	0	-1	0.140088	-1	0.309783	-1	0.5943	-1	1.51556	-1	2.9548	-1
FBgn0034366	Atg7	CG7291	0.609969	-1	NA	0.222686	NA	-1	2.32876	NA	-1	0.458749	-1	0.163594	-1	0.314423	-1	4.97965	-1	1.89966	-1
FBgn0052813	CG32813	CG5771	2.59663	0	NA	1.21904	NA	1	2.32735	NA	1	0.105742	0	0.816145	0	2.31276	0	0.6806	1	1.719	1
FBgn0038621	CG10864	CR32896	1.20956	-1	NA	0.421051	NA	-1	2.32611	NA	-1	0.268512	-1	0.422472	-1	0.737424	-1	2.21803	-1	2.24164	-1
FBgn0003938	snRNA:U5:63BC	CG31692	0.842087	-1	1	15.0416	1	-1	2.32437	1	-1	2.47339	-1	1.41379	-1	2.52344	-1	3.12375	-1	2.44443	-1
FBgn0027095	Manf	CG14100	1.24707	0	NA	0.80761	NA	0	2.32166	NA	0	0.1285	0	0.44504	0	1.18586	0	1.87934	0	1.68549	0
FBgn0032123	Oatp30B	CG4583	2.63197	-1	NA	1.05442	NA	-1	2.31659	NA	-1	10.3354	-1	1.24302	-1	1.61247	-1	4.98055	-1	2.69802	-1
FBgn0011754	PhKgamma	CG2102	1.85156	-1	0	0.444941	0	-1	2.31529	0	-1	2.89266	-1	0.783371	-1	1.08301	-1	3.58443	-1	1.76417	-1
FBgn0003150	Pros29	CG16798	0.628834	-1	0	0.395388	0	-1	2.31401	0	-1	0.118935	-1	0.189507	-1	0.347972	-1	1.04224	-1	2.37948	-1
FBgn0033029	l(2)NC136	CR33374	1.1947	-1	NA	0.364333	NA	-1	2.30161	NA	-1	0.130691	-1	0.369008	-1	0.671559	-1	1.27366	-1	2.28176	-1
FBgn0004623	Gbeta76C	CG4712	1.57233	0	NA	0.405158	NA	0	2.3004	NA	0	11.5394	0	0.956603	0	1.4461	0	6.6529	0	1.29611	0
FBgn0031478	CG8814	CG7414	3.4128	0	0	1.61745	0	0	2.29412	0	0	0.709888	0	1.53117	0	3.52213	0	2.88133	0	1.4702	0
FBgn0040068	vav	CG7206	1.28458	-1	0	0.639212	0	-1	2.29054	0	-1	0.291374	-1	0.40114	-1	0.726938	-1	1.71665	-1	2.23435	-1
FBgn0082172	mir-8S	CG31012	2.77595	-1	NA	0.696387	NA	-1	2.28899	NA	-1	0.188036	-1	2.83784	-1	1.83782	-1	0.600326	-1	2.40039	-1
FBgn0086704	stops	CG11922	0.610887	-1	0	0.885003	0	-1	2.28752	0	-1	0.212009	-1	0.164366	-1	0.314869	-1	0.640729	-1	0.179504	-1
FBgn0039860	CG1792	CG10352	1.14941	0	NA	0.336961	NA	0	2.28631	NA	0	0.190367	0	0.3098	0	0.945065	0	3.55257	0	1.31478	0
FBgn0051536	Cdep	CG8694	0.610046	1	NA	0.220195	NA	0	2.28364	NA	1	0.207838	0	0.163654	0	0.499967	0	4.83521	1	1.23671	1
FBgn0040532	CG8369	CG34021	1.03918	-1	NA	6.07446	NA	-1	2.28154	NA	-1	0.110178	-1	3.5385	-1	3.58218	-1	0.676093	-1	1.61986	-1
FBgn0023518	trr	CG6644	0.606445	0	0	0.264839	0	0	2.28045	0	0	0.686632	-1	0.163196	-1	0.31303	-1	2.51218	-1	1.95074	-1
FBgn0035539	CG7447	CG17498	0.263911	0	1	2.71518	0	0	2.27936	0	1	0	0	0.639849	0	0.072744	0	0	0	5.22669	1
FBgn0011785	BRWD3	CG40485	1.46761	-1	NA	0.511455	NA	-1	2.27504	NA	-1	0.129897	-1	0.598003	-1	0.827926	-1	1.18868	-1	2.25132	-1
FBgn0036837	CG18135	CG15111	0.583884	0	NA	0.938575	NA	0	2.27304	NA	0	0.186033	0	1.09242	0	0.144763	0	0.437181	0	1.86504	0
FBgn0052428	CG32428	CG17803	1.18225	-1	NA	0.37961	NA	-1	2.26851	NA	-1	0.215475	-1	0.318651	-1	0.610858	-1	0.525425	-1	2.26416	-1
FBgn0014092	CG4278	CR31167	3.82719	0	NA	1.05448	NA	0	2.26586	NA	0	6.28306	0	2.21838	0	3.99511	0	2.65828	0	1.87687	0
FBgn0001138	grn	CG6694	1.18622	0	NA	0.634086	NA	0	2.26314	NA	0	11.0032	-1	0.850339	-1	0.968555	-1	4.67047	-1	1.87617	-1
FBgn0046815	mir-8	CG14710	2.77562	-1	0	0.69618	0	-1	2.25907	0	-1	0.181623	-1	2.83962	-1	1.83799	-1	0.511388	-1	2.38814	-1
FBgn0030691	CG8959	CG30065	0.184365	-1	NA	1.08733	NA	-1	2.2585	NA	-1	0.06494	-1	0.250486	-1	0.479249	-1	0	-1	1.70471	-1
FBgn0024179	wit	CG32498	0.243326	0	0	1.75302	1	0	2.25707	0	0	0.212423	0	0.337845	0	0.055422	0	0.221854	0	0.624815	0
FBgn0028519	CG4500	CG2674	4.68518	-1	1	1.07299	1	-1	2.25698	0	-1	0.748619	-1	3.86304	-1	2.97177	-1	1.24823	-1	2.78891	-1
FBgn0030301	HP5	CG11286	0.59553	-1	NA	0.257111	NA	-1	2.25698	NA	-1	0.178677	-1	0.159702	-1	0.306958	-1	1.34952	-1	2.24064	-1
FBgn0052740	tRNA:CR32740	CG4825	0.619787	-1	NA	0.217901	NA	-1	2.25592	NA	-1	0.215357	-1	0.171718	-1	0.325796	-1	2.80081	-1	1.81874	-1
FBgn0030006	CG17982	CG4076	1.3156	-1	NA	0.52652	NA	-1	2.25465	NA	-1	0.272555	-1	0.496792	-1	0.840284	-1	0.463368	-1	2.2946	-1
FBgn0086446	l(2)37Ce	CG31622	0.611704	-1	NA	0.257583	NA	-1	2.2537	NA	-1	0.21332	-1	0.224476	-1	0.361355	-1	1.16987	-1	2.22374	-1
FBgn0029789	CG3160	CG11815	2.27596	-1	NA	0.663398	NA	-1	2.25109	NA	-1	7.53277	-1	0.740106	-1	1.24405	-1	2.12037	-1	1.91208	-1
FBgn0034057	CG8314	CG7551	1.16433	0	0	0.557116	0	0	2.25093	0	0	0.109967	0	0.313352	0	0.956392	0	0.48115	0	1.59986	0
FBgn0053113	Rtnl1	CR33434	0.855228	0	NA	0.424114	NA	0	2.24141	NA	0	0.385259	0	0.69175	0	1.14092	0	4.76853	0	1.25445	0
FBgn0000579	Eno	CR31669	1.87662	-1	NA	1.19176	NA	-1	2.23961	NA	-1	0.132755	-1	0.699452	-1	1.19035	-1	0.895375	-1	3.23379	-1
FBgn0038617	CG12333	CG11190	1.36263	0	NA	0.800114	NA	0	2.23677	NA	0	7.84445	-1	0.522557	-1	0.884491	-1	3.27137	-1	2.74909	-1
FBgn0039352	CG5053	CG3495	2.0506	0	0	0.653728	0	0	2.23536	0	0	0.720571	0	0.597709	0	1.71105	0	1.1624	0	1.4436	0
FBgn0002629	m4	CG7223	10.2519	-1	1	2.29452	1	-1	2.2345	1	-1	12.7439	-1	14.5874	-1	8.53894	-1	4.63081	-1	2.66335	-1
FBgn0029979	CG10777	CG33943	0.605284	-1	NA	0.368784	NA	-1	2.23252	NA	-1	1.5444	-1	0.163	-1	0.312349	-1	2.92297	-1	1.96541	-1
FBgn0035159	CG13896	CG12754	0.610594	-1	NA	0.217103	NA	-1	2.23165	NA	-1	0.231408	-1	0.174542	-1	0.329979	-1	2.9703	-1	1.79562	-1
FBgn0029093	cathD	CG32187	0.594666	-1	NA	0.258329	NA	-1	2.22847	NA	-1	0.117562	-1	0.159471	-1	0.306516	-1	1.00255	-1	2.2429	-1
FBgn0033913	CG8468	CG2767	2.51336	0	0	0.754223	0	0	2.22722	0	0	0.631586	0	1.11381	0	2.51899	0	3.46004	0	1.70928	0
FBgn0005775	Con	CG1765	2.19641	-1	0	6.47106	0	-1	2.22631	0	-1	0.422693	-1	1.03776	-1	1.4884	-1	2.0449	-1	0.18786	-1
FBgn0051323	CG31323	CG3949	0.121162	0	NA	0.892985	NA	0	2.22573	NA	0	0.174561	0	0.162188	0	0.027355	0	0.174496	0	0.74641	0
FBgn0003510	Sry-alpha	CG17143	0.766554	0	NA	0.616346	NA	0	2.22264	NA	0	0.20488	0	0.557674	0	0.818435	0	2.58584	0	1.52058	0
FBgn0038808	Srp14	CG18537	1.72833	-1	NA	0.711476	NA	-1	2.2173	NA	-1	0.095914	-1	1.65954	-1	1.01703	-1	0.333041	-1	2.45744	-1
FBgn0032138	CG4364	CG10880	1.28606	-1	0	0.803664	0	-1	2.21716	0	-1	0.484777	-1	0.46683	-1	0.749359	-1	5.70788	-1	2.79351	-1
FBgn0052027	CG32027	CG10173	0.760604	0	0	0.448959	0	0	2.21653	0	0	6.68666	0	0.560007	0	1.06301	0	2.31939	0	1.50484	0
FBgn0026059	Mhcl	CG3578	3.80231	-1	0	2.36708	0	-1	2.21123	0	-1	0.169551	-1	1.19298	-1	2.15291	-1	0.28242	-1	3.81473	-1
FBgn0034367	sec6	CG3827	0.607294	0	NA	0.221709	NA	0	2.21048	NA	0	0.424247	0	0.162876	0	0.497657	0	6.15937	0	1.23639	0
FBgn0028373	inx3	CR34529	2.88477	0	NA	1.08171	NA	0	2.20712	NA	0	0.506572	0	2.17175	0	2.86626	0	3.99412	0	1.77317	0
FBgn0024196	robl	CG31249	1.44283	-1	0	0.747426	0	-1	2.20535	0	-1	4.28447	-1	1.18389	-1	1.09979	-1	0.678032	-1	2.44146	-1
FBgn0029823	CG3011	CG14047	0.606571	0	NA	0.243972	NA	0	2.2043	NA	0	0.198357	0	0.162707	0	0.497093	0	4.31152	0	1.24773	0
FBgn0050387	CG30387	CG17118	2.34428	-1	NA	0.909919	NA	-1	2.19879	NA	-1	0.242667	-1	1.19226	-1	1.461	-1	2.48014	-1	1.81341	-1
FBgn0000658	fj	CG42588	1.2787	1	NA	0.393259	NA	0	2.19786	NA	0	0.118062	1	1.0539	0	1.23921	0	1.34831	0	1.48367	0
FBgn0036258	CG5642	CG32167	2.2159	0	NA	0.552264	NA	0	2.19633	NA	0	0.137401	0	0.717407	0	1.98993	0	1.98199	0	1.47419	0
FBgn0033661	CG13185	CG30350	0.924102	-1	NA	0.262825	NA	-1	2.18948	NA	-1	0.237718	-1	0.398898	-1	0.541965	-1	2.88354	-1	1.78733	-1
FBgn0033507	CG12909	CG14025	4.0837	-1	0	2.02932	1	-1	2.18617	0	-1	0.0455	-1	4.26654	-1	2.82415	-1	0	-1	4.34741	-1
FBgn0026179	siz	CG3732	5.03629	-1	1	1.3263	0	-1	2.18086	0	-1	7.07845	-1	4.76035	-1	3.60162	-1	2.3174	-1	1.59761	-1
FBgn0010434	cora	CG11709	0.618913	0	NA	0.595301	NA	0	2.17421	NA	0	0.12762	0	0.182275	0	0.536939	0	0.645136	0	1.58774	0
FBgn0010531	CCS	CG10555	1.14339	-1	NA	0.780686	NA	-1	2.17171	NA	-1	0.353871	-1	0.320227	-1	0.60628	-1	0.511947	-1	3.02769	-1
FBgn0040080	raps	CG7587	0.654323	0	NA	0.248408	NA	0	2.17047	NA	0	0.195928	0	0.210432	0	0.599798	0	2.50599	0	1.40324	0
FBgn0051251	CG31251	CG9500	1.61585	-1	NA	0.887575	NA	-1	2.16788	NA	-1	0.084628	-1	0.523495	-1	0.936714	-1	0	-1	2.4846	-1
FBgn0000171	bel	CG5055	4.11655	0	NA	2.27707	NA	0	2.16516	NA	0	5.13179	0	2.33539	0	4.02083	0	3.32039	0	2.02881	0
FBgn0032725	Nedd8	CG18445	2.3136	0	NA	0.756853	NA	0	2.16497	NA	0	0.03092	-1	0.884582	-1	1.34888	-1	0	-1	3.10622	-1
FBgn0053715	Msp-300	CG15105	2.36638	0	0	11.7685	1	1	2.16376	0	0	0	0	0.640335	0	1.95157	0	0	0	9.53538	1
FBgn0051423	Ir94c	CG16728	0.246684	-1	NA	3.02149	NA	-1	2.16301	NA	-1	0.019045	-1	0.393342	-1	0.706834	-1	0	-1	2.35313	-1
FBgn0030584	CG14407	CG1869	0.619332	0	NA	0.460317	NA	0	2.16249	NA	0	4.14544	0	0.184905	0	0.541529	0	0.816219	0	1.56631	0
FBgn0037636	CG9821	CG32434	4.96495	0	0	1.65151	0	0	2.15366	0	0	0.206807	0	3.41912	0	5.36763	0	4.72518	0	1.58682	0
FBgn0034267	CG4984	CR14499	0.590723	0	NA	0.59013	NA	1	2.15097	NA	0	0.214595	0	0.159728	0	0.484484	0	0.479821	0	1.60161	1
FBgn0038951	CG5380	CG31213	0.593412	0	NA	0.257707	NA	0	2.14815	NA	0	0.116488	0	0.159157	0	0.486261	0	1.12286	0	1.47352	0
FBgn0029897	RpL17	CG33670	0.617083	0	NA	0.216951	NA	0	2.1433	NA	0	0.199534	0	0.170969	0	0.515671	0	3.4824	0	1.18409	0
FBgn0038072	CG6225	CG31536	0.23281	0	1	1.68112	0	0	2.13539	1	0	0.158936	0	0.312823	0	0.052676	0	0.146439	0	0.906262	0
FBgn0015371	chn	CG1826	6.09257	-1	0	1.13103	0	-1	2.13394	0	-1	9.47638	-1	6.70909	-1	4.47549	-1	3.19717	-1	1.86506	-1
FBgn0051600	CG31600	CG7438	0.265515	-1	0	2.84776	0	-1	2.13217	1	-1	0.038576	-1	0.375281	-1	0.706038	-1	0	-1	1.95709	-1
FBgn0035357	MEP-1	CG7635	3.22402	-1	0	0.692317	0	-1	2.13076	0	-1	0.534666	-1	1.35894	-1	2.00519	-1	2.52073	-1	1.79835	-1
FBgn0250911	CG42245	CG5483	3.22402	-1	NA	0.692317	NA	-1	2.13076	NA	-1	0.534666	-1	1.35894	-1	2.00519	-1	2.52073	-1	1.79835	-1
FBgn0030748	Traf-like	CG17278	0.59343	0	NA	7.03614	NA	0	2.1286	NA	0	0.210424	0	1.60876	0	0.1761	0	0.21983	0	1.50976	0
FBgn0003896	tup	CG8436	4.75026	0	1	1.40362	0	0	2.12772	0	0	6.62981	0	4.09758	0	5.68123	0	6.65355	0	1.20756	0
FBgn0052845	CG32845	CG9119	3.37841	-1	0	1.27324	0	-1	2.1274	0	-1	9.23389	-1	4.04668	-1	2.55795	-1	0.630116	-1	2.58729	-1
FBgn0003313	sala	CG1109	0.767119	1	1	0.218147	0	0	2.12651	0	0	0.210662	1	0.55872	1	0.819122	1	3.78047	0	1.16505	0
FBgn0031909	CG5181	CG10393	2.59475	-1	NA	1.41223	NA	-1	2.12617	NA	-1	1.89336	-1	0.702608	-1	1.3469	-1	0	-1	3.1534	-1
FBgn0026088	CG14818	CG34236	1.19534	-1	NA	0.367883	NA	-1	2.12539	NA	-1	0.323609	-1	0.326889	-1	0.621764	-1	2.2451	-1	1.68461	-1
FBgn0034266	CG4975	CG5400	0.590307	-1	NA	0.589715	NA	-1	2.12399	NA	-1	0.20903	-1	0.159615	-1	0.304543	-1	0.234674	-1	2.38384	-1
FBgn0028341	l(1)G0232	CG42333	2.59524	-1	NA	0.527024	NA	-1	2.1236	NA	-1	1.16697	-1	1.06112	-1	1.51228	-1	4.87086	-1	1.195	-1
FBgn0038652	CG7720	CG4319	0.11405	0	NA	3.97472	NA	0	2.12359	NA	0	0	0	0.15582	0	0.026065	0	0	0	5.7115	0
FBgn0010223	Galpha73B	CG11799	0.268707	-1	0	4.65359	0	-1	2.12331	0	-1	3.52265	-1	0.370203	-1	0.694244	-1	3.60893	-1	0.168453	-1
FBgn0034753	CG2852	CG15196	1.77561	-1	NA	0.493954	NA	-1	2.12293	NA	-1	7.42079	-1	0.479529	-1	0.919557	-1	0.768068	-1	2.13478	-1
FBgn0010194	Wnt5	CG18243	1.78794	-1	NA	0.622213	NA	-1	2.12231	NA	-1	0.208861	-1	0.543197	-1	0.992885	-1	3.44156	-1	2.59566	-1
FBgn0040296	Ocho	CG14226	11.9297	0	NA	2.2941	NA	0	2.12009	NA	0	7.67475	0	18.3885	0	16.5963	0	1.8762	0	1.57599	0
FBgn0039167	CG17786	CG9653	1.39511	0	0	3.10798	0	0	2.11919	0	0	0.008283	0	0.460374	0	1.1939	0	0	0	2.0823	0
FBgn0004179	Csp	CG4482	1.9891	-1	0	0.538005	0	-1	2.11827	0	-1	12.9163	-1	2.13721	-1	1.46994	-1	2.83577	-1	1.64059	-1
FBgn0029155	Mdh	CG8239	1.88675	0	0	0.859323	0	0	2.11554	0	0	2.4962	0	0.594433	0	1.70074	0	1.00727	0	1.64495	0
FBgn0000986	Fs(2)Ket	CG13564	1.0419	-1	NA	0.303353	NA	-1	2.11217	NA	-1	0.175963	-1	0.383211	-1	0.575818	-1	2.05354	-1	1.80057	-1
FBgn0024556	EfTuM	CR32420	1.59813	-1	NA	0.918888	NA	-1	2.11024	NA	-1	2.99597	-1	0.435244	-1	0.832844	-1	0.592857	-1	2.19131	-1
FBgn0037358	elm	CG6974	1.18064	-1	NA	0.3376	NA	-1	2.11024	NA	-1	0.197503	-1	0.623999	-1	0.769427	-1	2.4218	-1	1.77087	-1
FBgn0065064	snoRNA:Psi28S-291	CG14620	1.20218	-1	0	0.379563	0	-1	2.10858	0	-1	5.10945	-1	0.512669	-1	0.709508	-1	2.14366	-1	2.10685	-1
FBgn0005677	dac	CG34223	1.29988	0	NA	0.57543	NA	0	2.10828	NA	0	7.66605	0	0.840104	0	1.56385	0	3.72539	0	1.24256	0
FBgn0037741	CG16908	CG5241	1.68226	-1	1	0.938931	1	-1	2.10514	1	-1	0.084519	-1	0.463563	-1	0.884219	-1	0	-1	2.80369	-1
FBgn0035643	CG13287	CG3077	1.30255	0	0	2.04799	0	0	2.1019	0	0	0.293893	-1	1.00807	-1	0.907462	-1	0.575058	-1	0.171701	-1
FBgn0036406	CG13484	CG33956	1.6963	-1	0	0.980788	0	-1	2.09958	0	-1	0.18524	-1	0.532147	-1	0.980893	-1	0.041114	-1	2.3916	-1
FBgn0031376	CG10908	CG3163	2.38109	0	0	0.74817	0	0	2.09899	0	0	8.91305	-1	3.60101	-1	1.8633	-1	1.82948	-1	2.56552	-1
FBgn0051321	CG31321	CR33383	1.18193	0	NA	0.374024	NA	0	2.09674	NA	0	0.151979	0	0.326319	0	0.98388	0	0.172082	0	1.46529	0
FBgn0083036	snoRNA:Psi18S-525c	CG6868	0.119011	-1	0	0.926076	0	-1	2.09165	0	-1	0.211756	-1	0.159657	-1	0.306524	-1	0.591607	-1	0.2743	-1
FBgn0015031	cype	CG14852	0.599894	-1	NA	0.25665	NA	-1	2.08796	NA	-1	0.129847	-1	0.165249	-1	0.314244	-1	0.741778	-1	2.15113	-1
FBgn0003353	sei	CG6106	1.66575	-1	0	0.989262	1	-1	2.08647	0	-1	0.063842	-1	0.461165	-1	0.872891	-1	0	-1	3.05815	-1
FBgn0035541	CG15019	CG10315	3.00444	-1	0	0.899669	0	-1	2.08606	0	-1	3.09825	-1	1.56901	-1	2.04946	-1	2.14626	-1	2.88497	-1
FBgn0003410	sina	CG13810	0.628436	0	NA	0.614102	NA	0	2.08325	NA	0	0.086372	0	0.193113	0	0.55963	0	0	0	1.63491	0
FBgn0037199	CG11137	CG14945	0.718645	0	0	0.627069	0	0	2.08308	0	0	0.077535	0	0.270418	0	0.730693	0	0	0	1.64245	0
FBgn0037135	CG7414	CG15822	0.700186	0	NA	0.418414	NA	0	2.08256	NA	0	1.93926	0	0.326021	0	0.678805	0	6.99276	0	1.15665	0
FBgn0036629	CG4573	CG15503	0.797121	-1	NA	0.393731	NA	-1	2.07309	NA	-1	0.201139	-1	0.227777	-1	0.426982	-1	0.825335	-1	2.15634	-1
FBgn0000412	D1	CG34011	1.15206	-1	NA	0.480915	NA	-1	2.07254	NA	-1	0.049496	-1	0.311099	-1	0.596341	-1	0	-1	2.84695	-1
FBgn0031904	CG5149	CG10426	3.31698	0	0	1.42137	0	0	2.07138	0	0	10.5893	0	2.09726	0	2.98694	0	3.8932	0	1.18746	0
FBgn0001180	hb	CG32593	6.31631	0	0	2.12523	0	0	2.07126	0	0	0.317216	0	5.5154	0	7.21519	0	3.2708	0	1.05139	0
FBgn0039462	CG14252	CG2017	1.18743	-1	NA	0.821455	NA	-1	2.06965	NA	-1	0.195805	-1	0.402054	-1	0.707779	-1	0	-1	2.44972	-1
FBgn0085412	CG34383	CG33158	2.24852	-1	NA	0.643673	NA	-1	2.06727	NA	-1	9.70564	-1	1.81088	-1	1.84509	-1	4.65691	-1	1.66817	-1
FBgn0085369	CG34340	CG3849	1.08664	-1	0	1.58909	0	-1	2.06326	0	-1	0.268823	-1	0.40182	-1	0.706696	-1	1.03713	-1	0.197465	-1
FBgn0259211	grh	CG30420	2.02117	-1	0	0.731477	0	-1	2.06156	0	-1	0.333446	-1	0.790592	-1	1.22518	-1	1.40724	-1	2.03242	-1
FBgn0036389	ssp2	CG33779	0.610599	0	NA	0.209288	NA	0	2.05893	NA	0	0.594667	0	0.264581	0	0.724035	0	6.88811	0	1.11015	0
FBgn0027779	VhaSFD	CR34614	1.28556	0	NA	0.730978	NA	0	2.05839	NA	0	0.074829	0	0.551172	0	1.26641	0	0	0	1.64194	0
FBgn0082923	snoRNA:Or-aca3	CG30384	1.87357	-1	NA	0.470399	NA	-1	2.05686	NA	-1	0.102035	-1	1.03029	-1	1.14766	-1	0.522329	-1	2.20457	-1
FBgn0027539	CG5807	CG3106	1.92379	-1	0	0.497861	0	-1	2.05593	0	-1	1.48972	-1	0.868758	-1	1.11519	-1	2.84512	-1	2.13902	-1
FBgn0062413	Ctr1A	CG14262	1.21001	-1	0	0.325692	0	-1	2.05584	0	-1	0.47941	-1	0.329682	-1	0.626811	-1	2.04952	-1	1.57295	-1
FBgn0037009	CG5104	CG9589	1.33811	-1	0	0.488821	0	-1	2.05396	0	-1	0.566686	-1	0.481504	-1	0.829515	-1	0	-1	2.91462	-1
FBgn0043791	CG8147	CG11166	2.90922	2	0	3.02539	0	0	2.05178	0	0	1.50067	-1	2.36386	-1	1.94682	-1	2.73974	-1	1.26794	-1
FBgn0011768	Fdh	CG31800	0.661368	0	NA	4.22869	NA	0	2.04988	NA	0	0	0	0.23618	0	0.648752	0	0	0	5.93946	0
FBgn0014018	Rel	CG7912	1.80013	-1	NA	0.46473	NA	-1	2.04806	NA	-1	6.75818	-1	2.21363	-1	1.04476	-1	1.72488	-1	1.85149	-1
FBgn0083124	Uhg4	CG30392	1.41282	-1	NA	0.720503	NA	-1	2.04755	NA	-1	0.329501	-1	0.644131	-1	0.894996	-1	1.73132	-1	2.39725	-1
FBgn0004432	Cyp1	CG31210	0.864301	-1	NA	0.328964	NA	-1	2.04576	NA	-1	0.364668	-1	0.643679	-1	0.663848	-1	1.98792	-1	1.89192	-1
FBgn0017558	Pdk	CG2189	2.30672	-1	NA	4.15624	NA	-1	2.0413	NA	-1	0.050381	-1	1.12732	-1	1.40638	-1	0	-1	0.516804	-1
FBgn0030842	CG8557	CG7968	2.81702	-1	NA	0.748301	NA	-1	2.04001	NA	-1	4.11414	-1	2.48052	-1	1.85752	-1	1.01161	-1	2.67039	-1
FBgn0036062	CG6685	CG6362	1.19679	-1	NA	0.375931	NA	-1	2.03997	NA	-1	0.293068	-1	0.331175	-1	0.62196	-1	0.898796	-1	2.10196	-1
FBgn0015229	glec	CG14969	3.87142	-1	NA	1.50156	NA	-1	2.03656	NA	-1	3.03928	-1	3.36664	-1	2.80706	-1	0	-1	3.27898	-1
FBgn0034736	CG6018	CG15319	1.16037	-1	NA	1.70418	NA	-1	2.03353	NA	-1	0.104854	-1	0.317521	-1	0.601225	-1	0	-1	0.279685	-1
FBgn0000557	Ef1alpha100E	CG2708	3.42226	-1	0	1.2857	1	-1	2.03179	0	-1	0.290145	-1	1.7184	-1	2.2257	-1	1.8004	-1	1.66109	-1
FBgn0033216	CG1946	CG11084	1.11855	-1	NA	2.37521	NA	-1	2.02943	NA	-1	0.773203	-1	0.301131	-1	0.577761	-1	0.480359	-1	0.333628	-1
FBgn0026562	BM-40-SPARC	CG33533	0.121394	0	NA	0.873974	NA	0	2.02706	NA	0	0.277659	0	0.162441	0	0.027407	0	0.577801	0	0.580583	0
FBgn0260932	cuff	CG13394	0.910565	-1	0	0.259916	0	-1	2.02613	0	-1	0.211268	-1	0.390746	-1	0.533349	-1	2.32921	-1	1.71864	-1
FBgn0024244	drm	CG11062	1.14633	0	NA	0.456752	NA	0	2.02192	NA	0	3.28044	0	0.456261	0	1.02074	0	2.92407	0	1.26269	0
FBgn0000370	crc	CG9280	0.612529	0	0	0.2908	0	0	2.0214	0	0	0.291829	0	0.175003	0	0.516114	0	2.41277	0	1.21892	0
FBgn0045759	bin	CG15261	6.50619	-1	0	2.12712	0	-1	2.01779	0	-1	0.12093	-1	2.83919	-1	3.84897	-1	0.189681	-1	2.88848	-1
FBgn0027560	Tps1	CG3164	2.12052	0	0	6.58118	0	0	2.01507	0	0	0.18157	0	0.649408	0	1.88621	0	0.818449	0	0.622805	0
FBgn0034265	CG6410	CG34277	0.588621	0	NA	0.58803	NA	0	2.0145	NA	0	0.186441	0	0.159159	0	0.482759	0	0	0	1.56057	0
FBgn0023212	Elongin-B	CG9384	1.73224	-1	NA	0.710046	NA	-1	2.01353	NA	-1	0.077979	-1	1.66829	-1	1.01978	-1	0	-1	2.36995	-1
FBgn0021764	sdk	CG3071	3.28359	-1	NA	1.10063	NA	-1	2.01346	NA	-1	1.09177	-1	2.68773	-1	2.16622	-1	2.74397	-1	1.79632	-1
FBgn0034614	CG9752	CG2069	0.651491	-1	0	0.212954	0	-1	2.01294	0	-1	0.229014	-1	0.337944	-1	0.413511	-1	2.34307	-1	1.65257	-1
FBgn0036136	Ufd1-like	CG6202	1.32101	0	1	0.803154	0	0	2.01153	0	0	0.03453	0	0.578352	0	1.34547	0	0	0	2.03237	0
FBgn0030451	CG15717	CG9809	1.95692	-1	1	0.754209	1	-1	2.0113	0	-1	13.7376	-1	1.92192	-1	1.33072	-1	3.90352	-1	1.86291	-1
FBgn0063485	Lasp	CG6647	3.24111	0	1	2.2039	1	0	2.00956	0	0	1.38007	-1	0.958472	-1	1.77322	-1	0	-1	3.1945	-1
FBgn0051360	CG31360	CG7929	1.62014	-1	0	0.887215	0	-1	2.00838	0	-1	0.071113	-1	0.524488	-1	0.938747	-1	0	-1	2.41264	-1
FBgn0031360	CG31937	CG31858	0.590214	-1	NA	0.425337	NA	-1	2.00367	NA	-1	0.1066	-1	0.158459	-1	0.304273	-1	0.201404	-1	2.20711	-1
FBgn0026083	CG4857	CG10953	1.1387	0	0	0.315654	0	0	2.00341	0	0	7.74035	0	0.779636	0	1.28642	0	3.34556	0	1.08241	0
FBgn0259736	CG42390	CG32223	1.25503	-1	NA	7.7747	NA	-1	2.00182	NA	-1	0.010099	-1	7.27959	-1	4.31405	-1	0	-1	3.07184	-1
FBgn0014455	Ahcy13	CG13887	1.78607	-1	0	0.788917	0	-1	1.99748	0	-1	0.405903	-1	0.565842	-1	1.01311	-1	2.39709	-1	1.54095	-1
FBgn0082981	snoRNA:Psi28S-2949	CG32135	1.41275	-1	NA	0.719775	NA	-1	1.99745	NA	-1	0.331901	-1	0.644258	-1	0.89492	-1	1.83634	-1	2.37227	-1
FBgn0029834	CG5937	CR31983	0.197771	-1	NA	1.28345	NA	-1	1.99381	NA	-1	0.260938	-1	0.486627	-1	0.584799	-1	0.529626	-1	0.156315	-1
FBgn0037200	CG11109	CG15628	2.47001	0	NA	1.02652	NA	0	1.99226	NA	0	0.06976	0	1.01772	0	2.39177	0	0	0	1.79759	0
FBgn0004587	B52	CG15804	1.23911	0	NA	0.313461	NA	0	1.98488	NA	0	0.786798	0	0.374571	0	1.05643	0	3.83438	0	0.974991	0
FBgn0037877	CG6689	CR33384	1.1771	-1	NA	0.374668	NA	-1	1.98346	NA	-1	5.06916	-1	0.500616	-1	0.696414	-1	0.227038	-1	2.09689	-1
FBgn0086443	Aats-asn	CG32445	0.606972	-1	NA	0.25559	NA	-1	1.98285	NA	-1	0.167021	-1	0.22274	-1	0.358559	-1	0.348565	-1	2.10629	-1
FBgn0037359	MED27	CG13012	1.17424	0	NA	0.335802	NA	0	1.98216	NA	0	0.17949	0	0.620547	0	1.21649	0	2.88449	0	1.14526	0
FBgn0037470	CG1091	CG10475	1.22194	-1	0	0.922266	0	-1	1.98144	0	-1	0.011414	-1	0.400858	-1	0.721	-1	0	-1	3.15042	-1
FBgn0033088	CG3271	CG14079	1.55582	-1	NA	0.449834	NA	-1	1.9807	NA	-1	2.4844	-1	0.507688	-1	0.837073	-1	0.858206	-1	2.11002	-1
FBgn0035229	CG7852	CR31511	1.93353	-1	NA	0.674387	NA	-1	1.97999	NA	-1	6.78847	-1	2.44906	-1	1.46399	-1	1.12354	-1	1.80345	-1
FBgn0027066	Eb1	CG15437	1.37377	-1	NA	0.531181	NA	-1	1.97776	NA	-1	0.327908	-1	0.527408	-1	0.835447	-1	2.30708	-1	1.66657	-1
FBgn0027621	Pfrx	CG4740	1.94343	-1	NA	0.502233	NA	-1	1.97648	NA	-1	11.0595	-1	0.797916	-1	1.30681	-1	3.44106	-1	1.56173	-1
FBgn0026080	Tip60	CG3585	0.620594	-1	NA	0.208572	NA	-1	1.97635	NA	-1	7.58386	-1	0.245228	-1	0.405392	-1	2.27574	-1	1.60187	-1
FBgn0085438	CG34409	CG9799	0.580247	-1	NA	0.827432	NA	-1	1.976	NA	-1	0.036365	-1	0.166404	-1	0.314285	-1	0	-1	1.73549	-1
FBgn0022382	Pka-R2	CG2969	0.610254	0	1	0.225257	0	0	1.97446	0	0	0.290652	-1	0.163724	-1	0.314629	-1	2.64733	-1	1.5788	-1
FBgn0010348	Arf79F	CG13010	2.47064	0	NA	1.02643	NA	0	1.97123	NA	0	0.06796	-1	1.01801	-1	1.50486	-1	0	-1	2.68376	-1
FBgn0040285	Scamp	CG5413	1.78066	-1	NA	0.784486	NA	-1	1.96632	NA	-1	0.408836	-1	0.56381	-1	1.00971	-1	2.26464	-1	1.52221	-1
FBgn0024989	CG3777	CG17622	0.615513	0	NA	0.208499	NA	0	1.96346	NA	0	0.213027	0	0.169937	0	0.5128	0	3.76038	0	1.05057	0
FBgn0004864	hop	CG3460	1.85259	-1	1	0.853497	1	-1	1.96202	0	-1	0.579958	-1	0.62212	-1	1.10748	-1	2.96815	-1	1.45271	-1
FBgn0046114	Gclm	CG3587	2.89906	0	0	1.08895	0	0	1.96158	0	0	3.06417	0	2.41673	0	3.16576	0	0	0	1.60838	0
FBgn0042111	CG18766	CG16812	1.18858	-1	0	0.738411	0	-1	1.9592	0	-1	0.30164	-1	0.355218	-1	0.664267	-1	0.954392	-1	2.33259	-1
FBgn0085425	CG34396	CG4581	1.28192	-1	0	0.530235	0	-1	1.95807	0	-1	0.085614	-1	0.790734	-1	0.894151	-1	0.021703	-1	2.18053	-1
FBgn0029885	CG3224	CG10332	1.20515	-1	NA	0.32438	NA	-1	1.95322	NA	-1	0.443381	-1	0.328352	-1	0.624286	-1	1.73291	-1	1.53362	-1
FBgn0033189	Cyt-b5	CG18432	2.68826	-1	NA	0.943976	NA	-1	1.94948	NA	-1	2.83044	-1	3.68317	-1	1.86476	-1	0.78615	-1	2.34992	-1
FBgn0026404	Nc	CR33385	1.19524	0	NA	0.375225	NA	0	1.94633	NA	0	0.284159	-1	0.330759	-1	0.621157	-1	0.906099	-1	2.05947	-1
FBgn0031681	pgant5	CG7726	0.868067	0	NA	0.21424	NA	0	1.94576	NA	0	11.7103	-1	1.20961	-1	0.791434	-1	4.56482	-1	1.61115	-1
FBgn0041606	bft	CG12249	0.603456	-1	0	0.871049	0	-1	1.93854	0	-1	0.169579	-1	0.161822	-1	0.311041	-1	0.429467	-1	0.160077	-1
FBgn0033347	CG8248	CG14621	0.621784	0	0	1.03279	0	0	1.93714	0	0	0.535459	0	0.183396	0	0.539055	0	0.766929	0	0.85368	0
FBgn0085221	CG34192	CR34547	1.43352	-1	NA	0.742582	NA	-1	1.93459	NA	-1	2.92398	-1	1.17619	-1	1.09266	-1	0.367765	-1	2.32511	-1
FBgn0022201	milt	CG5912	2.85817	-1	0	1.16067	0	-1	1.93419	0	-1	2.08058	-1	1.02282	-1	1.68601	-1	2.05003	-1	3.50962	-1
FBgn0031418	CG3609	CR31396	1.26757	-1	NA	0.343665	NA	-1	1.93243	NA	-1	1.98311	-1	0.594397	-1	0.760503	-1	2.89814	-1	1.45201	-1
FBgn0035768	CG14834	CG3879	0.585801	0	1	0.626504	0	0	1.93084	0	0	0.233281	0	0.157461	0	0.480705	0	0	0	1.5989	0
FBgn0036730	qjt	CG12008	0.346639	-1	0	2.47758	0	-1	1.92937	1	-1	0.022737	-1	0.779427	-1	1.01616	-1	0	-1	1.85687	-1
FBgn0052595	CG32595	CG14619	0.394797	-1	NA	2.53151	NA	-1	1.92795	NA	-1	0.021554	-1	2.66772	-1	1.47548	-1	0	-1	1.82728	-1
FBgn0011476	l(3)neo43	CG4584	0.585239	-1	NA	0.625637	NA	-1	1.92707	NA	-1	0.217627	-1	0.157035	-1	0.301696	-1	0	-1	2.38974	-1
FBgn0050403	CG30403	CG17330	0.120533	0	NA	0.96192	NA	0	1.92663	NA	0	0.081112	0	0.171053	0	0.028022	0	0	0	1.05354	0
FBgn0038320	Sra-1	CG11315	0.752813	-1	0	0.426612	0	-1	1.92591	0	-1	0.299588	-1	0.293745	-1	0.48583	-1	2.89773	-1	1.62916	-1
FBgn0031419	CG15390	CG7001	1.26891	0	0	0.343836	0	0	1.92393	0	0	2.22568	0	0.595475	0	1.21032	0	4.27421	0	0.966162	0
FBgn0013269	FK506-bp1	CR33439	0.752587	-1	NA	0.426482	NA	-1	1.91926	NA	-1	0.29806	-1	0.293658	-1	0.485684	-1	2.87275	-1	1.62623	-1
FBgn0082997	snoRNA:Psi28S-1232	CG14856	0.611601	-1	NA	0.215024	NA	-1	1.91498	NA	-1	0.167452	-1	0.16945	-1	0.321492	-1	1.75467	-1	1.67528	-1
FBgn0037156	CG11523	CG34260	1.98205	-1	NA	0.53394	NA	-1	1.90865	NA	-1	13.6098	-1	2.14596	-1	1.46804	-1	2.26556	-1	1.53926	-1
FBgn0030695	PGRP-LE	CG14840	0.59014	0	NA	0.252078	NA	0	1.90618	NA	0	0.091944	0	0.15826	0	0.483566	0	0.276554	0	1.37919	0
FBgn0052099	eap	CG4723	1.77872	0	0	0.459282	0	0	1.90372	0	0	0.198018	0	0.60291	0	1.63695	0	0.582658	0	1.33907	0
FBgn0029092	ced-6	CG33992	0.752675	0	NA	0.216824	NA	0	1.90327	NA	0	0.178499	0	0.534261	0	0.797356	0	2.95885	0	1.0867	0
FBgn0004656	fs(1)h	CG4790	3.22435	0	NA	0.947731	NA	0	1.89849	NA	0	10.6026	0	4.61035	0	3.84735	0	4.44364	0	1.52202	0
FBgn0002121	l(2)gl	CG10094	2.05502	0	NA	0.431443	NA	0	1.89838	NA	0	0.333342	0	1.28347	0	2.08634	0	2.63647	0	1.00682	0
FBgn0039126	CG13601	CG3143	0.591687	0	0	0.256099	0	0	1.89781	0	0	0.091563	0	0.164621	0	0.488096	0	0.024639	0	1.40299	0
FBgn0034360	CG10927	CG6901	1.36702	0	NA	0.343393	NA	0	1.89665	NA	0	8.35217	0	1.94282	0	1.80666	0	2.60496	0	1.24826	0
FBgn0013770	Cp1	CG6907	1.83384	-1	0	0.754619	0	-1	1.89516	0	-1	0.300062	-1	0.549077	-1	1.01095	-1	0.574329	-1	2.76629	-1
FBgn0053937	CG33937	CG9005	0.175195	-1	1	3.59216	1	-1	1.88555	0	-1	0.057112	-1	0.245866	-1	0.463813	-1	0	-1	0.534179	-1
FBgn0027359	Tim8	CG7757	1.844	-1	NA	0.848325	NA	-1	1.88442	NA	-1	0.567964	-1	0.618926	-1	1.10196	-1	2.83257	-1	1.42193	-1
FBgn0020379	Rfx	CG11276	3.28048	0	NA	1.046	NA	0	1.88412	NA	0	0.858138	-1	1.99033	-1	1.83149	-1	3.64217	-1	2.20273	-1
FBgn0011817	nmo	CG9613	0.631392	0	0	0.316074	0	0	1.88289	0	0	3.91739	0	0.593659	0	0.621954	0	4.16842	0	1.01746	0
FBgn0034569	dgt3	CG8311	0.621514	-1	0	0.390784	0	-1	1.88018	0	-1	0.077356	-1	0.1873	-1	0.343921	-1	0	-1	2.18761	-1
FBgn0259174	Nedd4	CG12938	2.15421	-1	NA	0.686322	NA	-1	1.87757	NA	-1	0.285945	-1	0.774645	-1	1.18169	-1	0.459399	-1	2.88493	-1
FBgn0015663	Dot	CG9173	4.88984	0	NA	7.37379	NA	0	1.87738	NA	0	0.195419	0	5.62831	0	5.93058	0	0.461418	0	1.17736	0
FBgn0024754	Flo	CG4170	1.03935	0	1	0.677891	1	0	1.87725	1	0	0.059994	0	0.478601	0	1.04897	0	0	0	1.58001	0
FBgn0028991	seq	CG5657	4.99052	-1	0	0.9117	0	-1	1.87651	0	-1	12.1232	-1	5.71552	-1	3.60114	-1	2.18101	-1	1.15205	-1
FBgn0016059	Sema-1b	CG5895	1.43425	-1	0	0.537321	0	-1	1.87389	0	-1	0.063191	-1	0.797247	-1	0.94559	-1	0	-1	2.59423	-1
FBgn0026060	Mipp2	CG14292	1.32897	0	NA	0.322609	NA	0	1.87196	NA	0	0.387258	0	0.627987	0	1.24748	0	3.01472	0	0.903276	0
FBgn0038150	yellow-e3	CG6385	2.46322	0	NA	1.03075	NA	0	1.87182	NA	0	1.1839	0	2.44394	0	2.63933	0	0.614622	0	1.32337	0
FBgn0030704	CG15916	CG1340	0.592165	0	0	0.505281	0	0	1.87011	0	0	0.171658	0	0.232842	0	0.652771	0	0.666539	0	1.34943	0
FBgn0028878	CG15269	CG4521	0.742964	-1	0	0.872061	0	-1	1.86813	0	-1	0.173867	-1	0.5108	-1	0.488804	-1	0.444713	-1	0.149107	-1
FBgn0040465	Dip3	CG7966	1.1776	-1	NA	0.392992	NA	-1	1.86786	NA	-1	0.172217	-1	0.318574	-1	0.610337	-1	0.160807	-1	2.09598	-1
FBgn0083986	CG34150	CR31625	1.91458	0	NA	0.495463	NA	0	1.8629	NA	0	1.32902	-1	0.864607	-1	1.10985	-1	2.26506	-1	2.06228	-1
FBgn0046247	CG5938	CG33007	1.2557	-1	NA	0.726365	NA	-1	1.85843	NA	-1	0.063806	-1	0.448504	-1	0.773592	-1	0	-1	2.36534	-1
FBgn0040340	TRAM	CR33401	0.701178	0	NA	0.394577	NA	0	1.85415	NA	0	7.34364	0	0.342247	0	0.873758	0	3.14781	0	1.04041	0
FBgn0036478	CG6854	CG34325	1.94462	0	NA	0.517487	NA	0	1.85251	NA	0	0.375191	0	1.7879	0	1.84405	0	2.0756	0	1.44701	0
FBgn0003204	ras	CG34320	1.32222	-1	NA	0.514216	NA	-1	1.85225	NA	-1	3.10471	-1	1.34782	-1	1.08707	-1	1.27824	-1	2.08471	-1
FBgn0036735	Edc3	CG4567	1.7343	-1	0	0.618423	1	-1	1.84956	0	-1	0.172806	-1	0.467979	-1	0.897726	-1	0.384816	-1	2.8801	-1
FBgn0039147	CG10694	CG9300	2.39396	0	1	2.09765	1	0	1.84867	0	0	0.431032	0	0.883464	0	2.45178	0	1.05288	0	1.38916	0
FBgn0031282	CG3639	CG4274	1.17511	-1	0	0.312031	0	-1	1.84523	0	-1	0.260946	-1	0.317299	-1	0.608757	-1	2.16651	-1	1.49231	-1
FBgn0022768	Pp2C1	CG32847	1.50212	-1	NA	0.582525	NA	-1	1.84388	NA	-1	2.01361	-1	0.787667	-1	1.07093	-1	0.716986	-1	2.07306	-1
FBgn0028471	CG5720	CG4316	1.03533	0	NA	0.326712	NA	0	1.8427	NA	0	0.085486	-1	0.482622	-1	0.604181	-1	0	-1	2.06276	-1
FBgn0036272	CG4300	CG18548	0.642187	-1	NA	0.262455	NA	-1	1.84121	NA	-1	0.089599	-1	0.214362	-1	0.354111	-1	0.132428	-1	2.00239	-1
FBgn0086359	Invadolysin	CG4363	1.2139	-1	0	0.360025	0	-1	1.83759	0	-1	5.3681	-1	0.395283	-1	0.724104	-1	4.23168	-1	1.31434	-1
FBgn0030215	CG15296	CG3988	0.112949	0	0	1.7361	0	0	1.83672	0	0	0	0	0.151114	0	0.025499	0	0	0	5.10302	0
FBgn0035228	CG12091	CG30391	1.93681	-1	NA	0.677007	NA	-1	1.83547	NA	-1	5.34961	-1	2.44107	-1	1.46441	-1	0.655422	-1	1.73339	-1
FBgn0039868	CG11563	CG3862	3.49656	-1	NA	1.32046	NA	-1	1.83399	NA	-1	0.29142	-1	1.74631	-1	2.2741	-1	1.34207	-1	1.55837	-1
FBgn0034008	CG8152	CG18011	0.592607	0	NA	0.333234	NA	0	1.83395	NA	0	1.26808	0	0.242686	0	0.671741	0	0.108552	0	1.35627	0
FBgn0023524	CG3078	CG13563	1.27874	-1	NA	1.70023	NA	-1	1.83326	NA	-1	0.045168	-1	0.631097	-1	0.758437	-1	0	-1	0.282517	-1
FBgn0010238	Lac	CG32830	1.34781	0	NA	0.304647	NA	0	1.83119	NA	0	0.315145	0	0.70413	0	1.29546	0	4.01645	0	0.907749	0
FBgn0034214	CG6550	CG13928	1.53359	0	0	0.435288	0	0	1.83039	0	0	0.316162	0	2.3324	0	2.00971	0	4.63637	0	1.40517	0
FBgn0031663	CG8891	CG4608	0.586084	0	0	0.540804	0	0	1.82946	0	0	0.098776	0	0.356876	0	0.76564	0	0	0	1.51097	0
FBgn0003514	sqh	CG8869	1.40001	0	0	0.495489	0	0	1.8272	0	0	2.29169	0	1.80152	0	1.52826	0	5.71696	0	0.970668	0
FBgn0038385	CG4221	CG5786	2.9269	1	NA	0.520086	NA	0	1.8247	NA	0	1.17626	1	3.18875	1	3.70869	1	5.6685	1	0.807624	0
FBgn0020303	fok	CR32865	2.06341	0	NA	0.737017	NA	0	1.8231	NA	0	0.421131	0	0.589798	0	1.75583	0	2.91004	0	1.36349	0
FBgn0031673	CG31650	CG15125	1.19155	-1	NA	0.46282	NA	-1	1.82293	NA	-1	0.085777	-1	0.390494	-1	0.696641	-1	0	-1	2.03991	-1
FBgn0031905	CG5155	CG14446	3.33217	-1	NA	1.43188	NA	-1	1.81681	NA	-1	8.41526	-1	2.09099	-1	1.88554	-1	1.37747	-1	1.67634	-1
FBgn0015245	Hsp60	CG7926	2.06824	-1	NA	0.741191	NA	-1	1.81603	NA	-1	0.396731	-1	0.651832	-1	1.19908	-1	2.48672	-1	1.45389	-1
FBgn0052638	CG32638	CG8179	1.97342	-1	NA	0.576016	NA	-1	1.81499	NA	-1	14.8083	-1	1.93223	-1	1.34039	-1	4.42428	-1	1.43867	-1
FBgn0030510	CG12177	CR34628	0.770227	-1	NA	0.201618	NA	-1	1.81428	NA	-1	0.293743	-1	0.679329	-1	0.701428	-1	2.32633	-1	1.43357	-1
FBgn0031288	CG13949	CG12714	0.600693	0	NA	0.866605	NA	1	1.81343	NA	0	0.29528	0	0.161235	0	0.492392	0	2.49456	0	0.550132	1
FBgn0025874	Meics	CG6747	0.60433	-1	NA	0.20714	NA	-1	1.81234	NA	-1	0.488763	-1	0.261865	-1	0.450767	-1	3.37198	-1	1.558	-1
FBgn0025373	Fpps	CG15650	1.03882	-1	NA	0.317941	NA	-1	1.81223	NA	-1	0.244288	-1	0.651077	-1	0.785974	-1	1.91819	-1	1.5058	-1
FBgn0031281	CG3883	CG7211	0.610609	0	NA	0.194339	NA	0	1.8079	NA	0	0.273096	0	0.165081	0	0.503336	0	3.32093	0	0.941962	0
FBgn0036340	SRm160	CG31729	0.609907	-1	NA	0.195267	NA	-1	1.80553	NA	-1	0.208746	-1	0.163768	-1	0.314527	-1	2.19197	-1	1.41942	-1
FBgn0039666	CG11501	CG13605	1.22928	0	NA	0.726894	NA	0	1.80537	NA	0	6.42567	0	0.381833	0	1.06538	0	0.689098	0	1.5022	0
FBgn0004052	Z600	CG7760	0.121052	0	NA	0.575647	NA	0	1.80273	NA	0	0.174142	-1	0.167729	-1	0.311623	-1	1.15732	-1	0.899082	-1
FBgn0029939	CG9650	CR34545	6.24491	0	NA	2.11989	NA	0	1.80117	NA	0	10.375	-1	7.29303	-1	4.95578	-1	2.21667	-1	2.39848	-1
FBgn0037912	CG6782	CG10435	1.62995	-1	NA	0.788423	NA	-1	1.80078	NA	-1	0.059565	-1	0.4399	-1	0.843482	-1	0	-1	2.3014	-1
FBgn0082989	snoRNA:Psi28S-2442a	CG34242	1.90553	-1	NA	0.518431	NA	-1	1.80039	NA	-1	0.61888	-1	0.678197	-1	1.0895	-1	1.3411	-1	1.52587	-1
FBgn0053703	CG33703	CG8211	0.218185	-1	NA	4.17777	NA	-1	1.79785	NA	-1	4.73592	-1	0.374602	-1	0.659999	-1	0.850734	-1	0.157195	-1
FBgn0038286	CG6966	CG14282	1.6657	-1	NA	0.400316	NA	-1	1.79585	NA	-1	0.567766	-1	0.622791	-1	0.934429	-1	3.89575	-1	1.42169	-1
FBgn0052554	CG32554	CG5412	0.730424	-1	NA	0.621607	NA	-1	1.79524	NA	-1	2.05686	-1	0.415516	-1	0.612665	-1	0	-1	2.32113	-1
FBgn0030316	CG11695	CR34610	1.32194	-1	NA	0.622054	NA	-1	1.79346	NA	-1	0.132943	-1	0.458719	-1	0.795842	-1	0	-1	2.1253	-1
FBgn0086672	snoRNA:Or-aca5	CG12455	1.41245	-1	NA	0.716686	NA	-1	1.78729	NA	-1	0.342094	-1	0.6448	-1	0.894602	-1	2.28052	-1	2.26681	-1
FBgn0004611	Plc21C	CR32966	1.83513	-1	NA	0.649731	NA	-1	1.78501	NA	-1	0.23954	-1	0.759949	-1	1.03979	-1	0.190008	-1	2.71272	-1
FBgn0065101	snmRNA:204	CG34318	1.97375	-1	NA	0.575661	NA	-1	1.78241	NA	-1	15.0274	-1	1.93365	-1	1.34049	-1	4.49203	-1	1.4199	-1
FBgn0003430	slp1	CG5057	9.33394	1	NA	2.28664	NA	0	1.78147	NA	0	16.7499	1	14.045	1	11.2626	1	4.15927	0	1.39444	0
FBgn0039867	CstF-50	CG8003	3.49941	0	0	1.32231	0	0	1.78092	0	0	0.277212	0	1.74761	0	3.61865	0	1.79764	0	1.02813	0
FBgn0032880	CG9318	CG4158	0.604947	-1	0	0.220684	0	-1	1.77818	0	-1	0.132081	-1	0.181865	-1	0.321165	-1	1.04017	-1	1.66138	-1
FBgn0033087	CG3194	CG1527	2.30835	-1	NA	1.07218	NA	-1	1.77747	NA	-1	1.57947	-1	0.810899	-1	1.32287	-1	0.733287	-1	2.02536	-1
FBgn0038034	Cyp9f3Psi	CG8489	0.120192	0	0	0.86537	0	0	1.77691	0	0	0.336453	0	0.160821	0	0.027136	0	0.744542	0	0.545121	0
FBgn0035440	CG14969	CR34549	0.587842	-1	NA	0.254924	NA	-1	1.77643	NA	-1	0.075956	-1	0.158683	-1	0.303903	-1	0	-1	2.04339	-1
FBgn0050010	CG30010	CG5625	0.247508	0	NA	0.833811	NA	0	1.77369	NA	0	0.048416	0	0.386746	0	0.061495	0	0	0	1.9878	0
FBgn0010113	hdc	CG42564	3.31554	-1	NA	1.23213	NA	-1	1.77194	NA	-1	0.253806	-1	1.24678	-1	2.05073	-1	0.352689	-1	2.31334	-1
FBgn0032222	CG5037	CG31178	0.673944	-1	NA	0.537346	NA	-1	1.77108	NA	-1	0.06133	-1	0.23382	-1	0.408265	-1	0	-1	2.20631	-1
FBgn0039118	CG10208	CG11299	2.35337	0	0	4.10413	0	0	1.77016	0	0	0.143671	0	2.74171	0	2.66915	0	0.418443	0	1.25543	0
FBgn0051232	koko	CG11158	1.78849	0	1	1.00111	1	0	1.76906	0	0	0.096974	0	0.627181	0	1.73649	0	0	0	1.68376	0
FBgn0034261	CG4966	CG14788	2.06835	0	1	0.902562	1	0	1.76701	0	0	0.054631	0	1.03366	0	2.14535	0	0	0	1.99936	0
FBgn0086021	snoRNA:MeU6-C68	CR32363	0.599881	-1	NA	0.864826	NA	-1	1.75949	NA	-1	0.144475	-1	0.16211	-1	0.30978	-1	0.299746	-1	0.152633	-1
FBgn0028743	CG5036	CG7574	0.598789	-1	NA	0.865832	NA	-1	1.75888	NA	-1	0.14275	-1	0.160577	-1	0.308635	-1	0.296192	-1	0.155588	-1
FBgn0035831	CG8038	CG6474	0.627572	-1	0	0.314162	0	-1	1.75156	0	-1	3.51363	-1	0.590068	-1	0.388865	-1	2.42589	-1	1.46691	-1
FBgn0033855	CG13333	CG9410	1.35003	0	NA	0.356572	NA	0	1.74569	NA	0	0.340927	0	0.721816	0	1.30555	0	0.890706	0	1.18112	0
FBgn0036875	CG9449	CR31282	0.115448	0	NA	1.05033	NA	0	1.74426	NA	0	0.009173	0	0.154541	0	0.026067	0	0	0	2.46685	0
FBgn0065073	snoRNA:229	CR33039	1.39871	-1	NA	0.544503	NA	-1	1.74396	NA	-1	0.284271	-1	0.716702	-1	0.89309	-1	1.01923	-1	1.60648	-1
FBgn0004237	Hrb87F	CG7856	1.69084	-1	NA	0.503223	NA	-1	1.74348	NA	-1	0.682586	-1	0.497797	-1	0.900013	-1	2.22711	-1	1.34538	-1
FBgn0029594	CG14806	CG34375	1.09293	0	NA	0.413509	NA	0	1.74229	NA	0	0.174046	0	0.296583	0	0.899046	0	2.43839	0	0.961311	0
FBgn0033247	Nup44A	CG9733	0.761845	0	0	0.870627	0	0	1.74154	0	0	0.379922	-1	0.555042	-1	0.520629	-1	0.550766	-1	0.14619	-1
FBgn0028420	Kr-h1	CG6169	4.81263	0	0	2.64105	0	0	1.74108	0	0	1.23619	0	3.42675	0	5.07442	0	1.20698	0	2.19184	0
FBgn0032629	beat-IIIc	CG8443	6.28886	1	1	1.76649	1	0	1.74087	0	0	7.2217	0	5.13968	0	6.96313	1	0.069849	1	1.90491	1
FBgn0004862	bap	CG6234	7.07375	-1	NA	5.12705	NA	-1	1.73921	NA	-1	17.7333	-1	8.06936	-1	5.29104	-1	5.01293	-1	1.15895	-1
FBgn0039357	CG4743	CG14932	0.586621	-1	NA	0.254471	NA	-1	1.73818	NA	-1	0.070473	-1	0.157458	-1	0.302471	-1	0	-1	2.02613	-1
FBgn0031682	CG5828	CG8116	0.860528	0	NA	0.21238	NA	0	1.73745	NA	0	9.78829	0	1.19911	0	1.24725	0	4.5176	0	1.01916	0
FBgn0032596	CG17331	CG33286	0.712366	-1	NA	0.623513	NA	-1	1.73302	NA	-1	0.047109	-1	0.268319	-1	0.45577	-1	0	-1	2.30289	-1
FBgn0034215	CG4802	CG5810	1.52577	-1	NA	0.433059	NA	-1	1.7294	NA	-1	0.29049	-1	2.32015	-1	1.25768	-1	2.82328	-1	2.01187	-1
FBgn0028371	jbug	CG7137	3.15637	0	NA	1.0576	NA	0	1.72652	NA	0	0.266993	0	3.10755	0	3.66481	0	1.52122	0	0.976269	0
FBgn0029843	Nep1	CG8129	1.32015	0	0	0.320468	0	0	1.72608	0	0	0.340245	0	0.623804	0	1.23918	0	2.36056	0	0.867118	0
FBgn0053635	CG33635	CG9361	0.736385	-1	NA	0.236231	NA	-1	1.72576	NA	-1	0.167809	-1	0.279421	-1	0.473021	-1	1.40418	-1	1.57276	-1
FBgn0004102	oc	CG42522	1.813	0	NA	1.84874	NA	0	1.72229	NA	0	12.223	-1	1.48228	-1	1.26223	-1	3.61225	-1	1.75795	-1
FBgn0052069	CG32069	CG6965	1.3702	-1	0	0.769359	0	-1	1.72209	0	-1	0.047533	-1	0.453964	-1	0.805435	-1	0	-1	2.29574	-1
FBgn0034723	CG13506	CG6864	0.591746	0	NA	0.883264	NA	0	1.70661	NA	0	0.111223	0	0.158689	0	0.484891	0	0.130747	0	0.714903	1
FBgn0052000	CG32000	CG6578	1.38672	0	1	0.907621	0	0	1.70481	0	0	0.044201	0	0.444817	0	1.26982	0	0	0	1.52998	0
FBgn0004145	Vha16	CG33262	2.90773	-1	NA	0.634668	NA	-1	1.70381	NA	-1	10.5027	-1	3.67641	-1	2.27569	-1	1.54122	-1	1.41486	-1
FBgn0031190	CG12576	CG30458	0.585079	-1	NA	0.404469	NA	-1	1.70295	NA	-1	0.130426	-1	0.158968	-1	0.302312	-1	0	-1	2.12538	-1
FBgn0037023	CG3698	CG14182	2.67659	0	NA	0.702571	NA	0	1.69951	NA	0	2.83221	0	2.55523	0	3.08575	0	0	0	1.39854	0
FBgn0035348	CG16758	CG11269	1.64776	-1	NA	0.41405	NA	-1	1.69762	NA	-1	0.112088	-1	0.785979	-1	1.01735	-1	0.650838	-1	1.7027	-1
FBgn0016930	smi35A	CG6854	3.72431	-1	0	1.53275	0	-1	1.69626	0	-1	5.90504	-1	2.23789	-1	2.22066	-1	1.45229	-1	3.04101	-1
FBgn0032847	Taf13	CG4844	1.74019	0	NA	0.672525	NA	0	1.6956	NA	0	0.230928	0	0.502567	0	1.4921	0	1.79779	0	1.35879	0
FBgn0036337	CG11255	CG3668	0.722896	-1	NA	0.198094	NA	-1	1.69479	NA	-1	0.391371	-1	0.456114	-1	0.462204	-1	3.78724	-1	1.3894	-1
FBgn0050036	CG30036	CG9774	0.11542	-1	NA	0.848154	NA	-1	1.69103	NA	-1	0.010069	-1	0.15446	-1	0.296811	-1	0	-1	1.72821	-1
FBgn0037792	CG6241	CG14176	1.20378	-1	NA	0.357271	NA	-1	1.69016	NA	-1	4.76491	-1	0.392134	-1	0.718277	-1	3.10168	-1	1.26273	-1
FBgn0039002	CG17625	CG14253	2.76053	-1	0	1.22322	0	-1	1.69015	0	-1	1.99981	-1	1.46979	-1	1.76808	-1	0	-1	2.28363	-1
FBgn0028509	cenG1A	CR31518	3.78746	0	NA	1.18877	NA	0	1.68804	NA	0	0.008069	0	1.83333	0	3.30497	0	0	0	1.94313	0
FBgn0032034	Rcd4	CR33418	2.08551	-1	NA	0.412585	NA	-1	1.68547	NA	-1	0.424976	-1	1.24925	-1	1.33561	-1	2.06812	-1	1.2231	-1
FBgn0033129	Tsp42Eh	CG7852	0.236606	0	NA	1.57262	NA	0	1.68191	NA	0	0.111352	0	0.551533	0	0.060497	0	0.051133	0	0.640745	0
FBgn0040388	boi	CR34566	3.36355	0	NA	0.935393	NA	0	1.68077	NA	0	0.564563	0	1.78692	0	3.50187	0	5.44526	0	1.3687	0
FBgn0082988	snoRNA:Psi28S-2442b	CG15199	1.8973	-1	NA	0.516192	NA	-1	1.68041	NA	-1	0.534823	-1	0.675248	-1	1.08477	-1	0.626405	-1	1.48251	-1
FBgn0020440	Fak56D	CG8355	1.84035	0	NA	0.408889	NA	0	1.67959	NA	0	0.208355	0	1.09666	0	2.08947	0	3.62191	0	0.867829	0
FBgn0012051	CalpA	CG6441	1.90266	0	0	0.56566	0	0	1.67831	0	0	0.642183	0	0.769079	0	1.8509	0	7.17738	0	0.855905	0
FBgn0010269	Dsor1	CG7873	1.18491	0	0	0.493751	0	0	1.67746	0	0	0.184539	0	0.324453	0	0.981934	0	0.497403	0	1.36723	0
FBgn0015282	Pros26.4	CG33241	0.587919	0	NA	0.254467	NA	0	1.67441	NA	0	0.068293	0	0.163573	0	0.484988	0	0	0	1.33781	0
FBgn0039908	Asator	CG7073	2.97825	-1	0	0.896527	0	-1	1.67412	0	-1	0.366022	-1	0.821295	-1	1.56262	-1	1.18911	-1	1.65046	-1
FBgn0052066	CG32066	CG14999	1.74428	-1	NA	0.622001	NA	-1	1.67142	NA	-1	0.063837	-1	1.63814	-1	1.14194	-1	0	-1	2.76251	-1
FBgn0034033	CG8204	CG7907	0.696696	-1	NA	0.617026	NA	-1	1.66615	NA	-1	0.041895	-1	0.255268	-1	0.437706	-1	0	-1	2.26846	-1
FBgn0033616	CG7745	CG12069	1.03788	0	0	0.318086	0	0	1.66483	0	0	0.213388	0	0.648434	0	1.24617	0	2.06415	0	0.966041	0
FBgn0031081	Nep3	CG7956	0.208262	-1	NA	2.21273	NA	-1	1.66339	NA	-1	0.131257	-1	0.279325	-1	0.536533	-1	0.231065	-1	0.151384	-1
FBgn0032033	CG13392	CG6736	2.08347	-1	1	0.412203	0	-1	1.66236	0	-1	0.42286	-1	1.24715	-1	1.33397	-1	1.99352	-1	1.21042	-1
FBgn0004854	B-H2	CG11634	0.596902	0	NA	0.861247	NA	0	1.65782	NA	0	0.132189	-1	0.160115	-1	0.307721	-1	0.682951	-1	0.148396	-1
FBgn0032042	CG13398	CR34701	3.05657	0	NA	0.647296	NA	0	1.65144	NA	0	0.385229	0	1.2289	0	2.8419	0	1.87127	0	0.765363	0
FBgn0001257	ImpL2	CG10338	4.02317	0	0	0.950331	0	0	1.64405	0	0	2.99925	0	3.58679	0	4.49202	0	0.97721	0	1.67578	0
FBgn0011766	E2f	CG17716	5.13815	0	NA	1.05985	NA	0	1.64176	NA	0	0.960114	0	4.81583	0	5.17933	0	6.08892	0	0.970532	0
FBgn0004401	Pep	CG12489	2.97949	-1	0	1.36979	0	-1	1.63842	0	-1	0.197775	-1	1.41709	-1	1.81603	-1	1.61993	-1	1.43983	-1
FBgn0052803	CG32803	CG3244	0.584761	-1	0	0.442383	0	-1	1.63608	0	-1	0.127303	-1	0.160235	-1	0.303577	-1	0	-1	2.06341	-1
FBgn0003044	Pcl	CG6081	1.25887	-1	NA	0.302968	NA	-1	1.63507	NA	-1	0.216349	-1	0.574205	-1	0.736334	-1	2.03595	-1	1.3296	-1
FBgn0000261	Cat	CG7079	0.585159	-1	NA	0.252852	NA	-1	1.63497	NA	-1	0.061867	-1	0.157113	-1	0.301851	-1	0	-1	1.97227	-1
FBgn0017545	RpS3A	CG3883	3.55141	0	0	1.52057	0	0	1.63473	0	0	2.15431	0	3.79649	0	4.16587	0	0.38076	0	1.34328	0
FBgn0022893	Df31	CR33424	2.3436	0	NA	0.415855	NA	0	1.63196	NA	0	10.7091	0	3.05131	0	3.13372	0	4.25357	0	0.786401	0
FBgn0029931	CG14427	CG8627	0.641693	0	0	2.02074	0	0	1.63191	0	0	0.673554	0	1.93818	0	0.182879	0	1.46274	0	0.834703	0
FBgn0085428	Nox	CG33748	0.11894	-1	NA	0.869019	NA	-1	1.63019	NA	-1	0.111308	-1	0.159152	-1	0.305872	-1	0.140073	-1	0.168897	-1
FBgn0037582	Atg13	CG31335	1.86095	0	NA	0.637009	NA	0	1.63009	NA	0	1.93024	-1	1.48951	-1	1.16854	-1	1.68183	-1	1.43398	-1
FBgn0031209	Ir21a	CG42270	0.412773	-1	NA	2.44927	NA	-1	1.62799	NA	-1	0.055227	-1	2.44793	-1	1.54904	-1	0	-1	0.213194	-1
FBgn0002561	l(1)sc	CG31542	3.47957	1	0	0.619059	0	1	1.62328	0	0	8.06734	0	4.14126	0	4.36511	1	3.67752	1	0.600589	0
FBgn0011241	cbx	CG3902	3.74739	0	0	0.898416	1	0	1.62296	0	0	7.82365	0	4.38284	0	4.40456	0	2.34717	0	0.884591	0
FBgn0032848	CG10722	CG3368	1.73863	0	NA	0.671388	NA	0	1.62224	NA	0	0.23108	0	0.502062	0	1.49066	0	1.9273	0	1.33442	0
FBgn0013342	n-syb	CG10990	0.594502	-1	NA	1.06459	NA	-1	1.62187	NA	-1	0.898294	-1	0.161722	-1	0.308341	-1	0.105197	-1	0.203914	-1
FBgn0016126	CaMKI	CG17534	2.02793	-1	NA	0.664865	NA	-1	1.62186	NA	-1	0.118863	-1	0.576918	-1	1.06751	-1	0.13354	-1	1.74136	-1
FBgn0051915	CG31915	CG7560	1.98865	-1	0	1.00056	0	-1	1.62117	0	-1	2.63666	-1	0.686319	-1	1.20066	-1	2.15505	-1	2.31957	-1
FBgn0004066	Pros28.1	CR33423	1.87626	-1	NA	0.415281	NA	-1	1.62086	NA	-1	0.53999	-1	0.738073	-1	1.07597	-1	1.46409	-1	1.13211	-1
FBgn0025360	Optix	CG33985	2.34719	0	NA	0.534293	NA	0	1.6204	NA	0	7.68227	0	2.40215	0	2.85649	0	3.13406	0	0.921208	0
FBgn0040207	kat80	CG31140	1.87578	0	NA	0.415174	NA	0	1.62033	NA	0	0.525066	-1	0.738237	-1	1.07577	-1	1.51862	-1	1.13305	-1
FBgn0028426	JhI-1	CG5723	5.0751	-1	NA	2.65111	NA	-1	1.61793	NA	-1	0.020325	-1	5.48726	-1	3.4816	-1	0	-1	4.15269	-1
FBgn0033459	CG12744	CG13332	3.73549	-1	NA	0.895604	NA	-1	1.61435	NA	-1	8.30198	-1	4.36418	-1	2.76111	-1	1.75707	-1	1.3118	-1
FBgn0003401	shu	CG17383	0.344899	0	NA	2.80096	NA	0	1.60889	NA	0	0	0	0.850072	0	0.090544	0	0	0	2.64465	0
FBgn0052676	CG32676	CG17300	1.32105	-1	NA	0.511932	NA	-1	1.60739	NA	-1	1.49052	-1	1.34083	-1	1.0854	-1	1.69835	-1	1.96442	-1
FBgn0020251	sfl	CG1771	1.36254	-1	1	0.371736	0	-1	1.60011	1	-1	2.98766	-1	0.682052	-1	0.856557	-1	0.450245	-1	1.92226	-1
FBgn0038981	CG5346	CG10280	0.585275	2	NA	0.523283	NA	0	1.59843	NA	2	0.069026	-1	0.157366	-1	0.301846	-1	0	-1	1.97464	-1
FBgn0010039	GstD3	CG5937	0.242288	-1	NA	1.56458	NA	-1	1.59802	NA	-1	0.28172	-1	0.613899	-1	0.720543	-1	1.27025	-1	0.146015	-1
FBgn0052225	CG32225	CG3333	0.119051	-1	NA	0.864223	NA	-1	1.59557	NA	-1	0.112692	-1	0.159413	-1	0.306303	-1	0.142461	-1	0.158285	-1
FBgn0040273	Spt5	CG34448	1.38536	0	NA	0.315852	NA	0	1.59425	NA	0	0.192606	0	0.974318	0	1.71526	0	3.15155	0	0.84506	0
FBgn0031374	CG7337	CG42553	1.6213	0	NA	0.57702	NA	0	1.58923	NA	0	0.244633	0	1.06345	0	1.77708	0	3.19108	0	0.907378	0
FBgn0039128	CG13599	CG7955	0.58647	0	0	0.25384	0	0	1.58854	0	0	0.059349	0	0.16317	0	0.483793	0	0	0	1.31275	0
FBgn0039914	mav	CG11696	2.04232	-1	1	0.614413	0	-1	1.58539	0	-1	0.245824	-1	1.1282	-1	1.31542	-1	2.6032	-1	1.325	-1
FBgn0004698	mus210	CG14693	0.58822	-1	0	0.330767	0	-1	1.58444	0	-1	0.898227	-1	0.240889	-1	0.419419	-1	0	-1	1.91958	-1
FBgn0013343	Syx1A	CG11127	1.76623	0	0	0.515075	0	0	1.58391	0	0	0.894485	0	0.642151	0	1.80533	0	3.76874	0	0.713639	0
FBgn0031675	CG9121	CR34585	1.20617	-1	NA	0.461589	NA	-1	1.5796	NA	-1	0.076524	-1	0.4038	-1	0.714936	-1	0	-1	1.80202	-1
FBgn0029850	CG14446	CG3581	1.39438	-1	0	0.490707	0	-1	1.57838	0	-1	2.52817	-1	1.78301	-1	0.958207	-1	4.08137	-1	1.33315	-1
FBgn0002633	HLHm7	CG7070	8.98976	-1	0	1.71898	1	-1	1.57663	0	-1	15.2949	-1	13.9302	-1	7.62699	-1	5.78523	-1	1.33529	-1
FBgn0032871	CG2611	CG33713	1.53447	0	1	0.486406	1	0	1.5757	0	0	1.13457	0	1.6933	0	1.5867	0	0	0	1.54188	0
FBgn0043362	bchs	CG11596	2.38358	-1	0	0.804659	0	-1	1.57392	0	-1	0.476009	-1	2.14722	-1	1.62449	-1	1.977	-1	1.28293	-1
FBgn0024329	Mekk1	CG8735	1.14744	-1	NA	1.87617	NA	-1	1.57332	NA	-1	0.021274	-1	0.310772	-1	0.595249	-1	0	-1	0.273307	-1
FBgn0031420	CG9866	CG8946	1.2672	-1	0	0.341417	0	-1	1.57174	0	-1	3.82002	-1	0.599131	-1	0.760527	-1	3.19023	-1	1.27521	-1
FBgn0030742	CG9919	CG1320	0.840601	-1	1	0.615976	1	-1	1.57153	0	-1	1.7851	-1	1.23895	-1	0.786497	-1	0	-1	2.16694	-1
FBgn0030466	CG15744	CG1809	1.27809	-1	0	0.619856	0	-1	1.56836	0	-1	0.024212	-1	0.580259	-1	0.902083	-1	0	-1	2.47598	-1
FBgn0004655	wapl	CG1363	1.17658	-1	1	0.763888	1	-1	1.56834	0	-1	0.274536	-1	0.419157	-1	0.746709	-1	1.66138	-1	2.36681	-1
FBgn0039358	CG5028	CG6992	0.583761	-1	0	0.253231	1	-1	1.56821	0	-1	0.053866	-1	0.15669	-1	0.300997	-1	0	-1	1.95196	-1
FBgn0041604	dlp	CG10965	3.63165	-1	0	1.02825	0	-1	1.56747	0	-1	0.263588	-1	2.13292	-1	2.15877	-1	3.25557	-1	1.24322	-1
FBgn0000618	e(y)2	CG33260	1.89759	-1	NA	0.728479	NA	-1	1.56394	NA	-1	0.071382	-1	0.674882	-1	1.16796	-1	0	-1	2.07604	-1
FBgn0030407	CG2543	CG15767	0.610632	-1	NA	0.184172	NA	-1	1.56337	NA	-1	0.199176	-1	0.164967	-1	0.316138	-1	2.11236	-1	1.21297	-1
FBgn0027356	Amph	CR32861	0.583442	0	NA	0.254598	NA	0	1.56096	NA	0	0.05497	0	0.156462	0	0.478082	0	0	0	1.30506	0
FBgn0086057	snoRNA:Me28S-G2017	CG1165	1.18406	-1	0	0.373821	0	-1	1.55827	0	-1	2.10439	-1	0.504934	-1	0.69878	-1	0.700136	-1	1.87887	-1
FBgn0003254	rib	CG5799	5.21441	1	0	1.96002	0	0	1.5567	0	0	10.6941	0	7.98344	0	6.51016	1	6.62639	1	1.77127	0
FBgn0082928	snoRNA:Me28S-G3255a	CG6375	1.40886	-1	1	0.713019	1	-1	1.55565	0	-1	0.333112	-1	0.643585	-1	0.892248	-1	2.38979	-1	2.15745	-1
FBgn0039145	CG6000	CG6546	1.28348	0	0	0.75397	0	0	1.55369	0	0	0.0551	0	0.550085	0	1.43258	0	0	0	1.55613	0
FBgn0051641	stai	CG42327	0.11921	-1	NA	0.857697	NA	-1	1.55315	NA	-1	0.129813	-1	0.16051	-1	0.306918	-1	0.418295	-1	0.144141	-1
FBgn0040890	CG14199	CG32334	1.24009	-1	NA	0.368887	NA	-1	1.55308	NA	-1	6.97325	-1	0.533419	-1	0.859583	-1	2.02196	-1	1.34953	-1
FBgn0031022	CG12204	CG7686	2.79484	0	0	0.809529	0	0	1.5502	0	0	5.71334	0	1.21719	0	2.79852	0	0.902586	0	0.910186	0
FBgn0029927	bou	CG13671	2.97352	-1	NA	0.694079	NA	-1	1.54952	NA	-1	11.1359	-1	5.15341	-1	2.54217	-1	0.738696	-1	1.22966	-1
FBgn0030703	MSBP	CG5892	0.586259	0	NA	0.500241	NA	0	1.54935	NA	0	0.113105	0	0.230519	0	0.646259	0	0	0	1.25381	0
FBgn0003270	amos	CG1427	1.40367	-1	NA	2.415	NA	-1	1.54665	NA	-1	0.127114	-1	0.999121	-1	0.935931	-1	0.2105	-1	0.727714	-1
FBgn0036273	CG10426	CG12231	0.643284	0	NA	0.261245	NA	0	1.54609	NA	0	0.059331	0	0.220092	0	0.567556	0	0	0	1.25276	0
FBgn0031149	CG1518	CG8916	1.24371	-1	NA	0.371056	NA	-1	1.54547	NA	-1	0.362809	-1	0.386771	-1	0.670192	-1	2.12346	-1	1.12253	-1
FBgn0035034	CG3565	CG31045	0.258342	0	1	1.6607	1	0	1.54533	1	0	0.025009	0	0.663681	0	0.068085	0	0	0	0.774631	0
FBgn0002735	HLHmgamma	CG10496	8.02357	-1	NA	1.88439	NA	-1	1.54216	NA	-1	8.44168	-1	9.69394	-1	6.3925	-1	0.551246	-1	1.74619	-1
FBgn0031677	CG14036	CG5041	0.696978	0	0	0.245071	0	0	1.54196	0	0	0.072127	0	0.2599	0	0.705011	0	0	0	1.19384	0
FBgn0065076	snoRNA:185	CG32577	0.701939	-1	NA	3.71342	NA	-1	1.54157	NA	-1	5.11083	-1	1.42308	-1	2.36117	-1	6.52201	-1	5.59405	-1
FBgn0038195	CG3061	CG15797	0.609476	0	0	0.186682	0	0	1.54079	0	0	0.193596	0	0.169532	0	0.511896	0	2.41335	0	0.826874	0
FBgn0003731	Egfr	CG8276	3.90923	1	0	0.774314	0	0	1.53985	0	0	3.48156	1	4.66149	0	4.94653	1	0	1	1.06967	0
FBgn0031362	CG17646	CG31670	1.15754	0	0	0.588144	0	0	1.53817	0	0	0.161906	0	0.311481	0	0.950401	0	1.86685	0	1.54492	0
FBgn0010222	Nmdmc	CG8912	0.700152	0	0	0.23161	0	0	1.53449	0	0	4.53088	0	1.60095	0	0.741995	0	0.51747	0	1.0635	0
FBgn0015946	grim	CG11282	1.16668	0	NA	14.0895	NA	0	1.53314	NA	0	0.102838	0	6.12507	0	0.366128	0	0	0	0.843119	0
FBgn0010355	Taf1	CG33090	0.61175	-1	NA	0.219883	NA	-1	1.53267	NA	-1	0.230708	-1	0.165266	-1	0.316447	-1	2.91332	-1	1.18253	-1
FBgn0001989	l(2)35Di	CG15034	1.14234	0	NA	0.437749	NA	0	1.53195	NA	0	0.04713	-1	0.307361	-1	0.590181	-1	0	-1	2.41142	-1
FBgn0039264	CG11786	CG3258	0.119006	0	0	0.85688	0	0	1.52894	0	0	0.156034	0	0.159283	0	0.026874	0	0.131245	0	0.509687	0
FBgn0003062	Fib	CG14532	1.39758	-1	NA	0.5399	NA	-1	1.52675	NA	-1	0.280125	-1	0.719348	-1	0.893047	-1	0.996034	-1	1.49328	-1
FBgn0046687	Tre1	CG12275	1.09179	-1	NA	0.384314	NA	-1	1.52665	NA	-1	0.482125	-1	0.29436	-1	0.563945	-1	0	-1	1.83843	-1
FBgn0052801	CG32801	CG13333	0.574361	-1	0	1.48571	0	-1	1.52622	0	-1	0	-1	0.157385	-1	0.298178	-1	0	-1	1.77805	-1
FBgn0002174	l(2)tid	CG12680	0.688612	-1	NA	0.587057	NA	-1	1.52542	NA	-1	0.032186	-1	0.249344	-1	0.429093	-1	0	-1	2.18196	-1
FBgn0004394	pdm2	CG7264	2.72537	0	0	0.609973	0	0	1.52257	0	0	0.049565	0	2.92715	0	2.91963	0	0	0	1.28079	0
FBgn0004009	wg	CG5036	5.7833	1	NA	1.47443	NA	0	1.52098	NA	1	9.15889	1	8.97138	0	7.22631	0	2.08179	1	1.29105	1
FBgn0011848	tRNA:E4:56Fa	CG7554	0.563711	-1	0	2.9142	0	-1	1.52032	0	-1	7.35418	-1	1.14756	-1	1.90449	-1	6.92339	-1	5.45151	-1
FBgn0050454	tRNA:CR30454	CG31812	0.563816	-1	NA	2.91311	NA	-1	1.51991	NA	-1	7.87925	-1	1.14692	-1	1.90385	-1	6.85905	-1	5.45044	-1
FBgn0052829	CG32829	CG12641	1.16542	-1	NA	1.02549	NA	-1	1.51644	NA	-1	1.35358	-1	0.374833	-1	0.63721	-1	0	-1	0.975753	-1
FBgn0038533	CG7523	CG1324	1.73016	-1	0	0.48667	0	-1	1.51505	0	-1	0.401817	-1	0.467493	-1	0.895582	-1	2.9638	-1	1.94624	-1
FBgn0025676	CkIIalpha-i3	CG7872	0.593533	-1	0	0.211038	0	-1	1.51268	0	-1	0.121233	-1	0.169666	-1	0.320761	-1	0.575175	-1	1.49491	-1
FBgn0037328	RpL35A	CG9232	0.585349	0	0	0.239585	0	0	1.51156	0	0	0.063843	0	0.156981	0	0.47965	0	0	0	1.17751	0
FBgn0024939	RpL8	CG4716	1.76835	0	NA	0.396845	NA	0	1.50843	NA	0	0.437439	0	0.485494	0	1.47436	0	1.82383	0	0.68085	0
FBgn0037475	Fer1	CG5451	1.29048	0	0	0.367249	0	0	1.50632	0	0	0.040201	0	0.776603	0	1.23432	0	0	0	1.30887	0
FBgn0037670	CG8436	CG10089	0.610493	-1	0	0.178976	0	-1	1.50583	0	-1	0.284038	-1	0.164091	-1	0.314924	-1	2.83869	-1	1.1363	-1
FBgn0032221	CG5375	CG42455	0.669056	-1	NA	0.533448	NA	-1	1.49758	NA	-1	0.036204	-1	0.232124	-1	0.405304	-1	0	-1	2.08376	-1
FBgn0087041	CG42231	CG1438	0.611103	-1	NA	0.18086	NA	-1	1.49632	NA	-1	8.341	-1	0.254782	-1	0.426014	-1	1.87846	-1	1.10977	-1
FBgn0083013	snoRNA:Psi28S-1060	CG12179	0.601503	-1	NA	0.211474	NA	-1	1.49448	NA	-1	0.108368	-1	0.166652	-1	0.316185	-1	0.464424	-1	1.49834	-1
FBgn0050220	tRNA:CR30220	CG11265	0.562081	-1	NA	2.89835	NA	-1	1.49408	NA	-1	8.29723	-1	1.14101	-1	1.89523	-1	6.44953	-1	5.41046	-1
FBgn0032681	CG10283	CG3956	6.13125	1	1	2.41085	0	0	1.49274	0	0	1.14341	1	2.13424	0	5.58865	0	4.84246	0	1.38376	0
FBgn0027378	MRG15	CG31898	0.578882	0	NA	0.618844	NA	0	1.48891	NA	0	0.090044	0	0.15533	0	0.474409	0	0	0	1.46533	0
FBgn0011849	tRNA:E4:56Fb	CG11614	0.560899	-1	NA	2.90199	NA	-1	1.48553	NA	-1	5.96985	-1	1.14422	-1	1.89778	-1	6.79358	-1	5.40381	-1
FBgn0026206	mei-P26	CG42337	1.84062	0	NA	0.491326	NA	0	1.48527	NA	0	6.45908	0	1.9257	0	1.90124	0	2.12846	0	0.715419	0
FBgn0037024	CG4365	CR32881	2.6607	0	NA	0.698478	NA	0	1.48153	NA	0	2.10158	0	2.53916	0	3.06714	0	0	0	1.3367	0
FBgn0035267	CG13921	CG13900	2.58296	0	0	0.489207	0	0	1.47947	0	0	9.41429	0	1.08425	0	2.37945	0	7.05385	0	0.406006	0
FBgn0011818	oaf	CG18525	1.23771	-1	0	0.2839	0	-1	1.47838	0	-1	0.472218	-1	0.415797	-1	0.679754	-1	3.11089	-1	0.970164	-1
FBgn0026162	tRNA:K5:84ABd	CG7004	1.09619	-1	NA	3.93667	NA	-1	1.47779	NA	-1	0.980739	-1	3.96803	-1	3.50806	-1	6.38827	-1	5.3909	-1
FBgn0041707	7B2	CG34439	0.59161	0	0	0.86078	0	0	1.47743	0	0	0.095443	-1	0.159353	-1	0.305789	-1	0.085248	-1	0.155089	-1
FBgn0052138	CG32138	CG34407	2.01285	0	0	1.03758	0	0	1.47635	0	0	0.063603	0	0.618144	0	1.81944	0	0	0	1.53083	0
FBgn0034418	CG15118	CG6527	1.96724	0	NA	0.497646	NA	0	1.47613	NA	0	0.642082	0	0.88305	0	1.80863	0	2.3914	0	0.575587	0
FBgn0035959	CG4911	CG6776	0.606111	0	0	0.183542	0	0	1.47536	0	0	0.230529	0	0.190568	0	0.497234	0	2.76887	0	0.791415	0
FBgn0037549	CG7878	CG2277	1.38807	0	0	0.838246	0	0	1.46974	0	0	0.025953	0	0.549679	0	1.4187	0	0	0	1.92358	0
FBgn0023477	Tal	CG8153	2.5215	-1	0	1.43622	0	-1	1.46973	0	-1	0.306236	-1	1.09572	-1	1.50651	-1	1.14159	-1	3.18839	-1
FBgn0001204	hkb	CG8959	2.90215	0	NA	1.67438	NA	0	1.46797	NA	0	14.5448	0	3.27546	0	3.38578	0	6.63281	0	0.752882	0
FBgn0038065	CG6359	CG9938	1.94841	-1	0	0.392556	0	-1	1.46662	0	-1	0.922831	-1	0.92411	-1	1.20811	-1	3.87691	-1	0.824965	-1
FBgn0031344	CG7420	CG4434	1.2688	0	NA	0.2657	NA	0	1.46314	NA	0	0.415925	0	0.879466	0	1.3319	0	5.84004	0	0.742211	0
FBgn0031693	Cyp4ac1	CG1648	0.727921	0	0	10.9201	1	0	1.46065	1	0	0.058576	0	2.07257	0	0.199243	0	0	0	1.65797	0
FBgn0032135	GlcAT-S	CG12092	0.605399	0	NA	0.183566	NA	0	1.45992	NA	0	0.178181	0	0.162983	0	0.497385	0	3.07589	0	0.787437	0
FBgn0005671	Vha55	CG31660	1.94943	0	0	0.392789	0	0	1.45911	0	0	0.945579	0	0.923107	0	1.92103	0	5.78371	0	0.546528	0
FBgn0033458	CG18446	CG8531	3.86618	-1	1	0.929187	1	-1	1.45787	0	-1	12.3935	-1	4.64025	-1	2.87053	-1	3.61767	-1	1.39529	-1
FBgn0033717	CG8839	CG10703	0.617346	0	0	0.176557	0	0	1.45547	0	0	0.324726	0	0.170276	0	0.514122	0	5.48633	0	0.728757	0
FBgn0052104	CG32104	CG3727	1.79587	-1	0	1.36254	0	-1	1.4541	0	-1	0.023095	-1	0.613137	-1	1.07653	-1	0	-1	2.27913	-1
FBgn0031020	Nat1	CG13796	2.28258	-1	NA	0.637875	NA	-1	1.44987	NA	-1	0.384493	-1	1.07142	-1	1.44297	-1	1.4901	-1	1.08246	-1
FBgn0012025	tRNA:Y1:85Ab	CG34355	0.644307	-1	NA	3.00747	NA	-1	1.44781	NA	-1	1.0222	-1	1.06064	-1	1.88592	-1	6.98389	-1	5.37841	-1
FBgn0050449	tRNA:CR30449	CG33229	0.559025	-1	0	2.87966	0	-1	1.44724	0	-1	7.27282	-1	1.13377	-1	1.88374	-1	5.64593	-1	5.34502	-1
FBgn0030406	CG1463	CG31259	0.606769	-1	0	0.183008	0	-1	1.44632	0	-1	0.176824	-1	0.163923	-1	0.314138	-1	1.6983	-1	1.16642	-1
FBgn0086662	snoRNA:Psi28S-3186	CG32712	1.88134	-1	NA	0.511848	NA	-1	1.44394	NA	-1	0.371439	-1	0.669535	-1	1.07561	-1	0.096854	-1	1.3979	-1
FBgn0052372	CG32372	CG5144	2.0909	1	NA	0.556784	NA	1	1.44343	NA	0	0.96634	1	2.91854	1	2.74908	1	4.40612	1	0.7167	1
FBgn0037134	CG7407	CG16827	0.681225	0	NA	0.407082	NA	0	1.44155	NA	0	1.06371	0	0.317191	0	0.660423	0	1.72973	0	0.970189	0
FBgn0037744	CG8417	CG10812	1.15715	0	NA	0.714242	NA	1	1.44075	NA	0	0.06885	0	0.311404	0	0.950077	0	0	0	1.45055	1
FBgn0260441	RpS12	CG3108	0.713985	-1	0	0.195651	0	-1	1.43862	0	-1	0.300952	-1	0.450491	-1	0.456508	-1	2.18765	-1	1.28376	-1
FBgn0038079	CG14394	CG17359	0.24733	-1	0	0.742851	0	-1	1.43762	0	-1	0.685244	-1	0.412033	-1	0.729318	-1	0	-1	2.19835	-1
FBgn0012024	tRNA:Y1:85Aa	CG9553	0.642171	-1	NA	3.0021	NA	-1	1.43655	NA	-1	1.02557	-1	1.05789	-1	1.88054	-1	7.10055	-1	5.36024	-1
FBgn0031575	Cep97	CG5520	1.67885	-1	0	0.951633	0	-1	1.42901	0	-1	0.038996	-1	1.0781	-1	1.06349	-1	0	-1	1.9725	-1
FBgn0000064	Ald	CG12539	0.581368	-1	0	0.254402	0	-1	1.42735	0	-1	0.040544	-1	0.155996	-1	0.299715	-1	0	-1	1.88811	-1
FBgn0033550	CG12341	CG3009	1.29048	0	NA	0.333256	NA	0	1.42626	NA	0	7.07587	0	0.63056	0	1.19916	0	0.862576	0	0.949835	0
FBgn0011725	twin	CG14397	1.70434	-1	NA	0.552366	NA	-1	1.42601	NA	-1	0.947364	-1	0.600639	-1	0.930909	-1	6.10653	-1	0.924111	-1
FBgn0012026	tRNA:Y1:85Ac	CG30498	0.644492	-1	NA	3.00198	NA	-1	1.42569	NA	-1	0.939486	-1	1.05999	-1	1.88538	-1	6.68751	-1	5.35335	-1
FBgn0024362	CG11412	CG8335	1.82508	0	NA	0.5468	NA	0	1.4248	NA	0	0.40692	0	0.582294	0	1.60953	0	3.5747	0	0.686649	0
FBgn0004110	tin	CG10335	3.09111	1	1	0.618508	0	0	1.42425	0	1	1.08298	1	3.97214	1	3.45619	1	4.05721	1	0.723308	1
FBgn0050234	tRNA:CR30234	CG30497	0.548649	-1	0	2.68542	0	-1	1.42278	0	-1	18.682	-1	3.93017	-1	2.01242	-1	6.53679	-1	5.26785	-1
FBgn0011962	tRNA:R2:84Fd	CG6137	0.459761	-1	NA	2.62699	NA	-1	1.42219	NA	-1	0.874035	-1	0.916425	-1	1.48428	-1	6.66905	-1	5.17405	-1
FBgn0029791	CG4096	CG6830	0.582332	-1	0	0.578847	0	-1	1.42006	0	-1	0.499794	-1	0.191977	-1	0.336421	-1	0	-1	2.0205	-1
FBgn0051320	CG31320	CG14687	1.10248	0	1	21.1818	1	0	1.41994	1	0	0.102023	0	2.70368	0	0.274146	0	0.029885	0	0.917759	0
FBgn0011983	tRNA:S7:12Eg	CG12123	0.471841	-1	NA	2.55952	NA	-1	1.41918	NA	-1	0.62949	-1	0.672157	-1	1.26146	-1	6.38944	-1	5.08777	-1
FBgn0011963	tRNA:R2:84Fe	CG18321	0.458545	-1	0	2.62312	0	-1	1.41765	0	-1	0.855938	-1	0.911718	-1	1.479	-1	6.60323	-1	5.1661	-1
FBgn0027375	RecQ5	CG9548	1.26895	-1	0	0.294839	0	-1	1.41741	0	-1	0.226317	-1	0.470144	-1	0.746406	-1	2.47686	-1	1.1751	-1
FBgn0044511	mRpS21	CG1412	0.58182	-1	1	0.247359	0	-1	1.41095	1	-1	0.043107	-1	0.156046	-1	0.299916	-1	0	-1	1.83691	-1
FBgn0037315	CG16708	CG8219	1.56891	0	NA	0.455271	NA	0	1.41047	NA	0	1.22681	0	0.942005	0	1.83861	0	4.57145	0	0.687119	0
FBgn0027094	Aats-ala	CG12832	1.38382	-1	0	0.29789	0	-1	1.40687	0	-1	0.360113	-1	0.730407	-1	0.859251	-1	1.1831	-1	1.04359	-1
FBgn0052298	CG32298	CG11163	0.679768	0	0	12.1604	0	0	1.40651	0	0	0.095357	-1	0.921743	-1	1.76519	-1	0.052195	-1	0.138332	-1
FBgn0011961	tRNA:R2:84Fc	CG3771	0.459864	-1	0	2.62493	0	-1	1.40588	0	-1	0.866478	-1	0.918814	-1	1.48583	-1	6.56423	-1	5.14994	-1
FBgn0031283	CG15880	CG12014	0.353013	-1	NA	0.429032	NA	-1	1.40415	NA	-1	0.431467	-1	0.476698	-1	0.914008	-1	1.09802	-1	1.28197	-1
FBgn0086668	snoRNA:Psi28S-3436a	CG11328	0.599334	-1	0	0.210711	0	-1	1.40408	0	-1	0.095666	-1	0.166051	-1	0.315044	-1	0.187038	-1	1.4603	-1
FBgn0035483	CG1134	CG2727	3.59646	0	0	1.30814	0	0	1.40396	0	0	0	0	2.0799	0	3.26634	0	0	0	1.77012	0
FBgn0260724	larp	CG18265	1.99557	-1	NA	0.387933	NA	-1	1.40367	NA	-1	0.71708	-1	0.922119	-1	1.18425	-1	2.36905	-1	0.745746	-1
FBgn0045852	ham	CG10843	0.761956	-1	0	0.186705	0	-1	1.40262	0	-1	10.5551	-1	1.74684	-1	0.68366	-1	3.11744	-1	1.17185	-1
FBgn0025525	bab2	CG8652	1.90438	-1	NA	0.550516	NA	-1	1.40133	NA	-1	0.201653	-1	1.99164	-1	1.35773	-1	1.71243	-1	1.06678	-1
FBgn0260866	dnr1	CG4457	2.51364	-1	0	0.70367	0	-1	1.39875	0	-1	4.81222	-1	1.0195	-1	1.47936	-1	2.12558	-1	2.60727	-1
FBgn0015542	sima	CG5431	1.33139	0	NA	0.2871	NA	0	1.39867	NA	0	5.29263	-1	0.595343	-1	0.835069	-1	1.40172	-1	0.979702	-1
FBgn0065048	snoRNA:U3:54Aa	CG31884	0.547207	-1	NA	2.676	NA	-1	1.39834	NA	-1	17.4917	-1	3.91343	-1	2.0059	-1	6.05393	-1	5.23443	-1
FBgn0050235	tRNA:CR30235	CG1738	0.547436	-1	0	2.68328	0	-1	1.39727	0	-1	18.3632	-1	3.92964	-1	2.00979	-1	6.67481	-1	5.23069	-1
FBgn0015903	apt	CG10108	3.52964	-1	0	1.24479	0	-1	1.39538	0	-1	0.752812	-1	3.91391	-1	2.38932	-1	1.99512	-1	1.2595	-1
FBgn0010583	dock	CG6760	1.24544	-1	0	0.296701	0	-1	1.39366	0	-1	2.54408	-1	0.449541	-1	0.690796	-1	3.6916	-1	1.07685	-1
FBgn0023514	CG14805	CG3911	1.19477	-1	NA	0.366373	NA	-1	1.39366	NA	-1	0.515884	-1	0.326776	-1	0.621601	-1	4.91439	-1	1.35573	-1
FBgn0028380	fal	CG9510	0.93114	0	0	0.234445	0	0	1.39292	0	0	0.214968	0	0.509047	0	0.904025	0	2.16774	0	0.739432	0
FBgn0014380	RhoL	CG16743	2.88945	0	0	0.898124	0	0	1.39266	0	0	7.25152	0	2.61735	0	3.14006	0	2.08296	0	0.986264	0
FBgn0031573	CG3407	CG10208	7.33635	0	0	1.48371	0	0	1.39238	0	0	10.7208	-1	11.4305	-1	5.60196	-1	2.97279	-1	1.34607	-1
FBgn0011960	tRNA:R2:84Fb	CG6634	0.459962	-1	NA	2.62286	NA	-1	1.39123	NA	-1	0.859078	-1	0.921183	-1	1.48738	-1	6.57807	-1	5.12753	-1
FBgn0000077	amx	CG3740	1.18485	0	0	0.491284	0	0	1.38919	0	0	0.187508	-1	0.324402	-1	0.617589	-1	0.513124	-1	1.90246	-1
FBgn0032976	CG6448	CG9327	2.20788	0	NA	1.68891	NA	0	1.38793	NA	0	0.061401	0	0.703625	0	1.9665	0	0	0	1.99778	0
FBgn0032150	CG13123	CG15499	1.19597	0	NA	0.611719	NA	0	1.38775	NA	0	0.044208	0	0.619934	0	1.24642	0	0	0	1.23856	0
FBgn0004002	wb	CR32360	4.96253	-1	NA	1.04548	NA	-1	1.38577	NA	-1	7.15345	-1	7.04397	-1	3.72721	-1	1.62562	-1	0.867738	-1
FBgn0043884	mask	CG3457	1.86764	-1	0	0.499173	0	-1	1.38275	0	-1	0.310583	-1	0.576396	-1	1.04893	-1	0.379735	-1	1.58332	-1
FBgn0028708	Mst85C	CG11200	0.696174	-1	0	0.230294	0	-1	1.3827	0	-1	3.62798	-1	1.59186	-1	0.464088	-1	0	-1	1.52643	-1
FBgn0037669	CG9740	CG5838	0.606093	-1	NA	0.177687	NA	-1	1.38113	NA	-1	0.24934	-1	0.162908	-1	0.312655	-1	2.25373	-1	1.08729	-1
FBgn0026163	tRNA:K5:84ABc	CG14026	1.06023	-1	1	3.81994	0	-1	1.38087	0	-1	0.872353	-1	3.84611	-1	3.39174	-1	4.81512	-1	5.19883	-1
FBgn0086674	Tango13	CR31604	1.90721	-1	NA	1.25425	NA	-1	1.38055	NA	-1	0.188126	-1	0.626678	-1	1.11584	-1	1.87992	-1	1.18708	-1
FBgn0030796	CG4829	CG9393	3.04001	0	0	2.9074	0	0	1.38043	0	1	10.4173	0	0.920483	0	2.68524	0	8.54662	1	3.99496	1
FBgn0260941	app	CG10200	1.1118	-1	NA	0.436662	NA	-1	1.38022	NA	-1	0.155863	-1	0.304951	-1	0.580737	-1	1.13305	-1	1.18496	-1
FBgn0034392	CG15094	CG8657	1.32556	0	NA	0.615635	NA	0	1.37899	NA	0	0.011707	0	0.704801	0	1.30411	0	0	0	1.51445	0
FBgn0011959	tRNA:R2:84Fa	CG33522	0.460059	-1	0	2.62086	0	-1	1.37874	0	-1	0.852013	-1	0.923478	-1	1.48887	-1	6.74132	-1	5.1074	-1
FBgn0034761	CG4250	CG5784	0.38476	-1	NA	3.40349	NA	-1	1.37539	NA	-1	0.089242	-1	0.52719	-1	0.995175	-1	0	-1	0.936822	-1
FBgn0014141	cher	CG12432	1.14158	-1	NA	0.547751	NA	-1	1.37235	NA	-1	0	-1	0.324	-1	0.594863	-1	0	-1	2.77059	-1
FBgn0067711	mir-281aS	CG14164	0.820978	-1	NA	0.474206	NA	-1	1.37158	NA	-1	1.70263	-1	1.33203	-1	0.658602	-1	0	-1	1.97391	-1
FBgn0039861	pasha	CG14756	1.10963	-1	0	0.325475	0	-1	1.37145	0	-1	0.074562	-1	0.299048	-1	0.573862	-1	0	-1	1.55563	-1
FBgn0032597	CG17904	CG16874	0.70591	-1	NA	0.617862	NA	-1	1.36889	NA	-1	0.016086	-1	0.265885	-1	0.451638	-1	0	-1	2.13862	-1
FBgn0035141	Cypl	CG5403	2.34179	0	0	1.03687	1	0	1.36791	0	0	1.04629	0	0.914937	0	2.11628	0	0	0	1.41696	0
FBgn0032727	CG10623	CR31981	2.33405	0	NA	0.735513	NA	0	1.36477	NA	0	0.070583	0	0.921883	0	2.17997	0	0	0	1.28519	0
FBgn0037544	CG11035	CG13622	1.18973	0	NA	0.417233	NA	0	1.36422	NA	0	0.25787	0	0.325023	0	0.98334	0	2.47172	0	0.713777	0
FBgn0035704	CG10144	CG42570	1.35392	-1	NA	0.369359	NA	-1	1.36319	NA	-1	2.57918	-1	0.677759	-1	0.851142	-1	0.329449	-1	1.82381	-1
FBgn0053452	5SrRNA:CR33452	CG16971	0.554355	-1	NA	2.85602	NA	-1	1.36278	NA	-1	6.03234	-1	1.12419	-1	1.86788	-1	4.11941	-1	5.23934	-1
FBgn0035888	CG7120	CG13185	0.254375	-1	1	1.65618	1	-1	1.36146	0	-1	0.007887	-1	0.638945	-1	0.754447	-1	0	-1	0.21431	-1
FBgn0051583	tRNA:N5:84F	CG7638	0.45441	-1	1	2.60367	1	-1	1.35734	1	-1	0.744011	-1	0.900474	-1	1.46394	-1	5.77991	-1	5.07488	-1
FBgn0001942	eIF-4a	CG13312	1.3516	0	NA	0.281328	NA	0	1.35501	NA	0	8.29579	0	0.483616	0	1.27534	0	6.09942	0	0.586899	0
FBgn0039163	CG5515	CG3208	0.645723	-1	NA	0.249772	NA	-1	1.35355	NA	-1	0.037795	-1	0.320498	-1	0.383244	-1	0	-1	1.78383	-1
FBgn0044030	mRpS14	CG16762	1.8184	0	0	0.542622	0	0	1.35215	0	0	0.343996	-1	0.846709	-1	1.06378	-1	1.20004	-1	1.04575	-1
FBgn0036291	CG10681	CG12836	1.41865	0	NA	0.719926	NA	0	1.35194	NA	0	0.011175	-1	0.785594	-1	0.934024	-1	0	-1	2.12747	-1
FBgn0011871	tRNA:G3:57BCa	CG34368	0.392764	-1	NA	1.75507	NA	-1	1.35179	NA	-1	0.542273	-1	0.624085	-1	1.12128	-1	6.15578	-1	4.90761	-1
FBgn0027358	Tim9b	CG5302	0.686279	-1	NA	0.252116	NA	-1	1.35051	NA	-1	0.042952	-1	0.425012	-1	0.435794	-1	0	-1	1.78994	-1
FBgn0031041	CG12788	CG7606	0.686279	0	NA	0.252116	NA	0	1.35051	NA	0	0.042952	-1	0.425012	-1	0.435794	-1	0	-1	1.78994	-1
FBgn0030685	Graf	CG10252	2.36734	-1	0	0.487349	0	-1	1.3503	0	-1	0.376495	-1	0.971778	-1	1.34547	-1	1.5833	-1	0.900659	-1
FBgn0034058	CG8315	CG13227	1.13834	0	NA	0.544778	NA	0	1.34896	NA	0	0.020625	0	0.306341	0	0.935007	0	0	0	1.34932	0
FBgn0051145	CG31145	CG3558	0.21557	0	NA	2.10415	NA	0	1.34838	NA	0	0.088275	0	0.289487	0	0.048759	0	0.000861	0	0.494415	0
FBgn0031993	CG8486	CG14728	1.3247	0	NA	0.428928	NA	0	1.34584	NA	0	11.7983	0	1.63273	0	1.50913	0	6.46507	0	0.660278	0
FBgn0086078	snoRNA:Me28S-A774b	CG14755	0.710724	-1	NA	0.194757	NA	-1	1.34487	NA	-1	0.267858	-1	0.448434	-1	0.454422	-1	1.60219	-1	1.24509	-1
FBgn0065047	snoRNA:U3:54Ab	CG13761	0.544845	-1	NA	2.67102	NA	-1	1.34455	NA	-1	17.6818	-1	3.91699	-1	2.00137	-1	6.38099	-1	5.16188	-1
FBgn0027364	Six4	CG33704	2.78197	-1	NA	0.713905	NA	-1	1.34419	NA	-1	0.136261	-1	2.77781	-1	2.03569	-1	0.236077	-1	1.93601	-1
FBgn0082943	snoRNA:Me28S-A982a	CG6678	1.40186	-1	0	0.709411	0	-1	1.34266	0	-1	0.305276	-1	0.640393	-1	0.887804	-1	2.04779	-1	2.06625	-1
FBgn0050208	tRNA:CR30208	CG8639	0.392309	-1	NA	1.75362	NA	-1	1.34218	NA	-1	0.529012	-1	0.623453	-1	1.12009	-1	6.04423	-1	4.89245	-1
FBgn0035464	CG12006	CR32998	0.579815	-1	NA	0.25172	NA	-1	1.34139	NA	-1	0.031599	-1	0.155532	-1	0.298893	-1	0	-1	1.85336	-1
FBgn0024983	CG4293	CR33663	2.2656	0	NA	0.691057	NA	0	1.34063	NA	0	4.52817	-1	0.728515	-1	1.33323	-1	4.82368	-1	1.79287	-1
FBgn0051578	tRNA:CR31578	CR34623	0.824597	-1	NA	3.22461	NA	-1	1.34034	NA	-1	0.96097	-1	1.4332	-1	2.50123	-1	6.41402	-1	4.84203	-1
FBgn0051579	tRNA:CR31579	CG10198	0.818264	-1	NA	3.17928	NA	-1	1.33917	NA	-1	1.07415	-1	1.42302	-1	2.48293	-1	6.84031	-1	4.83021	-1
FBgn0033718	ana3	CG33710	0.613056	-1	NA	0.175331	NA	-1	1.33905	NA	-1	0.286373	-1	0.169093	-1	0.321152	-1	3.09583	-1	1.04483	-1
FBgn0086606	mir-281a	CG7336	0.820233	-1	NA	0.473775	NA	-1	1.33835	NA	-1	1.50739	-1	1.33082	-1	0.658005	-1	0	-1	1.95921	-1
FBgn0034816	CG3085	CG34297	1.38763	0	NA	0.536011	NA	0	1.33769	NA	0	0.227922	0	0.714249	0	1.4096	0	1.12985	0	0.947141	0
FBgn0013987	MAPk-Ak2	CG14551	1.78888	-1	NA	0.478259	NA	-1	1.33507	NA	-1	0.407498	-1	0.606707	-1	0.970948	-1	2.12384	-1	0.868163	-1
FBgn0021895	ytr	CG8701	1.21416	-1	0	0.305166	0	-1	1.33504	0	-1	0.661386	-1	0.645345	-1	0.632358	-1	2.62264	-1	0.827177	-1
FBgn0030611	CG15027	CR33313	1.84506	-1	NA	0.426836	NA	-1	1.33483	NA	-1	0.582195	-1	0.586722	-1	0.988718	-1	2.23138	-1	0.676586	-1
FBgn0010339	128up	CG34342	0.583899	-1	NA	0.576866	NA	-1	1.33265	NA	-1	0.054068	-1	0.199774	-1	0.305064	-1	0	-1	2.00187	-1
FBgn0001222	Hsf	CG31094	0.700661	0	0	0.187206	0	0	1.33163	0	0	0.156816	0	0.419889	0	0.709071	0	1.53217	0	0.764211	0
FBgn0011956	tRNA:R2:42Ab	CG33651	1.46588	-1	NA	5.66063	NA	-1	1.3314	NA	-1	0.645322	-1	2.76999	-1	4.36472	-1	5.93136	-1	5.38218	-1
FBgn0053800	CG33800	CG3027	0.47969	-1	0	2.42174	0	-1	1.3312	0	-1	6.5411	-1	0.788899	-1	1.29565	-1	5.574	-1	4.95979	-1
FBgn0031286	CG3862	CG31193	1.24155	-1	NA	0.295773	NA	-1	1.33016	NA	-1	2.32157	-1	0.448138	-1	0.688636	-1	3.25992	-1	1.05419	-1
FBgn0034750	CG3732	CG8540	0.595872	-1	NA	0.191669	NA	-1	1.32989	NA	-1	0.131109	-1	0.161401	-1	0.307603	-1	0.897967	-1	1.22133	-1
FBgn0035574	Gef64C	CG11949	1.40597	0	0	1.65297	0	0	1.32929	0	0	0.130276	0	0.968256	0	1.47291	0	0	0	0.720975	0
FBgn0026089	CG14817	CG10081	1.19182	-1	NA	0.365465	NA	-1	1.32914	NA	-1	0.488067	-1	0.325966	-1	0.620061	-1	4.57842	-1	1.33097	-1
FBgn0000071	Ama	CG14657	3.27907	-1	0	0.59584	0	-1	1.32797	0	-1	14.995	-1	3.80916	-1	2.31086	-1	5.92912	-1	0.647416	-1
FBgn0030718	CG9172	CG4813	0.600012	-1	0	0.611733	0	-1	1.32741	0	-1	0.016598	-1	0.175126	-1	0.325353	-1	0	-1	2.11594	-1
FBgn0031498	CG17260	CG12013	0.580499	0	0	0.266087	0	0	1.32738	0	0	0.080859	0	0.157262	0	0.479068	0	0	0	1.20238	0
FBgn0035960	CG4942	CG33102	1.00747	-1	NA	0.408209	NA	-1	1.32656	NA	-1	0.194542	-1	0.41592	-1	0.606367	-1	1.37776	-1	1.12456	-1
FBgn0040930	CG15352	CG9096	0.986186	-1	NA	2.07202	NA	-1	1.32638	NA	-1	0.15167	-1	0.446762	-1	0.524983	-1	0	-1	0.134555	-1
FBgn0011887	tRNA:K2:42Aa	CG12690	1.42192	-1	NA	5.77264	NA	-1	1.32444	NA	-1	0.557277	-1	2.43973	-1	4.11717	-1	4.91504	-1	5.53617	-1
FBgn0000307	chif	CG14342	0.604903	0	NA	0.179026	NA	0	1.32351	NA	0	6.92667	0	0.252199	0	0.670382	0	1.90966	0	0.697012	0
FBgn0030686	mRpL3	CG4325	2.34955	-1	NA	0.484202	NA	-1	1.32313	NA	-1	0.363016	-1	0.963068	-1	1.33493	-1	1.67662	-1	0.905554	-1
FBgn0028981	tRNA:S4:56D	CG11505	0.758802	-1	NA	3.0195	NA	-1	1.32288	NA	-1	8.56406	-1	1.33884	-1	2.32572	-1	6.99894	-1	4.99246	-1
FBgn0026164	tRNA:K5:84ABb	CG33505	1.06561	-1	1	3.82443	1	-1	1.32248	0	-1	0.701756	-1	3.90823	-1	3.4142	-1	3.89696	-1	5.12705	-1
FBgn0027586	CG5867	CG15743	1.03188	0	0	3.44624	0	0	1.32124	0	0	0.469723	0	4.7412	0	0.295205	0	0.10236	0	0.722969	0
[truncated: 7,966 more rows]
